# Supplementary material for: Integrative analysis and identification of key elements and pathways regulated by Traditional Chinese Medicine (Yiqi Sanjie formula) in colorectal cancer
Source: Front Pharmacol. 2022 Dec 13;13:1090599. doi: 10.3389/fphar.2022.1090599 (PMC9792787; doi:10.3389/fphar.2022.1090599)
Supplement: Supplementary file 2 [file DataSheet1.xlsx]

## Sheet: Table S1
Table S1. The list of 57 significantly changed proteins in AOM/DSS-induced CRC mice treated by YQSJ.
Accession	Protein Name	Gene Name	Function	Description	Coverage	Unique Peptides	Peptides	PSMs	AAs	MW [kDa]	calc. pI	YQSJ/Model	t test p value
Q2KHK6	Gasdermin-C2	Gsdmc2	FUNCTION: The N-terminal moiety promotes pyroptosis and exhibits bactericidal activity. The physiological relevance of these observations is unknown. {ECO:0000250|UniProtKB:Q9BYG8}.	Gasdermin-C2 OS=Mus musculus OX=10090 GN=Gsdmc2 PE=2 SV=2	42	6	20	49	480	53.9	6.46	2.09377	0.0347662
Q8CB12	Gasdermin-C3	Gsdmc3	FUNCTION: The N-terminal moiety promotes pyroptosis and exhibits bactericidal activity. The physiological relevance of these observations is unknown. {ECO:0000250|UniProtKB:Q9BYG8}.	Gasdermin-C3 OS=Mus musculus OX=10090 GN=Gsdmc3 PE=2 SV=2	39	5	20	44	480	54.2	6.58	1.99018	0.0248357
A2ASZ8	Calcium-binding mitochondrial carrier protein SCaMC-2	Slc25a25	FUNCTION: Calcium-dependent mitochondrial solute carrier. Mitochondrial solute carriers shuttle metabolites, nucleotides, and cofactors through the mitochondrial inner membrane. May act as a ATP-Mg/Pi exchanger that mediates the transport of Mg-ATP in exchange for phosphate, catalyzing the net uptake or efflux of adenine nucleotides into or from the mitochondria (By similarity). {ECO:0000250}.	Calcium-binding mitochondrial carrier protein SCaMC-2 OS=Mus musculus OX=10090 GN=Slc25a25 PE=1 SV=1	4	2	2	2	469	52.6	8.54	1.33189	0.0422704
Q3UP38	EF-hand calcium-binding domain-containing protein 4B	Cracr2a	FUNCTION: Ca(2+)-binding protein that plays a key role in store-operated Ca(2+) entry (SOCE) in T-cells by regulating CRAC channel activation. Acts as a cytoplasmic calcium-sensor that facilitates the clustering of ORAI1 and STIM1 at the junctional regions between the plasma membrane and the endoplasmic reticulum upon low Ca(2+) concentration. It thereby regulates CRAC channel activation, includi…	EF-hand calcium-binding domain-containing protein 4B OS=Mus musculus OX=10090 GN=Cracr2a PE=2 SV=2	2	2	2	3	726	82.6	5.1	1.28204	0.00543549
Q7TSC1	Protein PRRC2A	Prrc2a	FUNCTION: May play a role in the regulation of pre-mRNA splicing. {ECO:0000250}.	Protein PRRC2A OS=Mus musculus OX=10090 GN=Prrc2a PE=1 SV=1	4	6	7	8	2158	229.1	9.39	1.2738	0.026497
A2AGX3	PR domain-containing protein 11	Prdm11	FUNCTION: May be involved in transcription regulation. {ECO:0000250|UniProtKB:Q9NQV5}.	PR domain-containing protein 11 OS=Mus musculus OX=10090 GN=Prdm11 PE=1 SV=1	2	1	1	1	565	63.3	6.55	1.27121	0.0346064
Q9CQL6	39S ribosomal protein L35, mitochondrial	Mrpl35		39S ribosomal protein L35, mitochondrial OS=Mus musculus OX=10090 GN=Mrpl35 PE=2 SV=1	8	2	2	2	188	21.5	11.47	1.27073	0.0485203
P43407	Syndecan-2	Sdc2	FUNCTION: Cell surface proteoglycan that bears heparan sulfate. Regulates dendritic arbor morphogenesis. {ECO:0000269|PubMed:21555464}.	Syndecan-2 OS=Mus musculus OX=10090 GN=Sdc2 PE=1 SV=1	8	2	2	3	202	22.1	4.58	1.26014	0.0377339
Q9D823	60S ribosomal protein L37	Rpl37	FUNCTION: Binds to the 23S rRNA. {ECO:0000250}.	60S ribosomal protein L37 OS=Mus musculus OX=10090 GN=Rpl37 PE=1 SV=3	7	1	1	5	97	11.1	11.74	1.24872	0.00948591
Q9D7I5	Phospholysine phosphohistidine inorganic pyrophosphate phosphatase	Lhpp	FUNCTION: Phosphatase that hydrolyzes imidodiphosphate, 3-phosphohistidine and 6-phospholysine. Has broad substrate specificity and can also hydrolyze inorganic diphosphate, but with lower efficiency (By similarity). {ECO:0000250}.	Phospholysine phosphohistidine inorganic pyrophosphate phosphatase OS=Mus musculus OX=10090 GN=Lhpp PE=1 SV=1	6	2	2	6	270	29.1	5.1	1.23523	0.00863587
Q7TNS2	MICOS complex subunit Mic10	Micos10	FUNCTION: Component of the MICOS complex, a large protein complex of the mitochondrial inner membrane that plays crucial roles in the maintenance of crista junctions, inner membrane architecture, and formation of contact sites to the outer membrane. {ECO:0000250|UniProtKB:Q5TGZ0}.	MICOS complex subunit Mic10 OS=Mus musculus OX=10090 GN=Micos10 PE=1 SV=1	11	1	1	3	76	8.6	8.94	1.23458	0.0163671
P56382	ATP synthase subunit epsilon, mitochondrial	Atp5f1e	FUNCTION: Mitochondrial membrane ATP synthase (F(1)F(0) ATP synthase or Complex V) produces ATP from ADP in the presence of a proton gradient across the membrane which is generated by electron transport complexes of the respiratory chain. F-type ATPases consist of two structural domains, F(1) - containing the extramembraneous catalytic core, and F(0) - containing the membrane proton channel, link…	ATP synthase subunit epsilon, mitochondrial OS=Mus musculus OX=10090 GN=Atp5f1e PE=1 SV=2	42	3	3	7	52	5.8	10.01	1.23337	0.00321755
Q91VA1	Choline transporter-like protein 4	Slc44a4	FUNCTION: Choline transporter that plays a role in the choline-acetylcholine system and is required to the efferent innervation of hair cells in the olivocochlear bundle for the maintenance of physiological function of outer hair cells and the protection of hair cells from acoustic injury (By similarity). Also described as a thiamine pyrophosphate transporter in colon, may mediate the absorption …	Choline transporter-like protein 4 OS=Mus musculus OX=10090 GN=Slc44a4 PE=1 SV=1	11	8	8	11	707	78.7	8.69	1.22616	0.0479707
P21570	Angiogenin	Ang	FUNCTION: Binds to actin on the surface of endothelial cells; once bound, angiogenin is endocytosed and translocated to the nucleus. Stimulates ribosomal RNA synthesis including that containing the initiation site sequences of 45S rRNA. Cleaves tRNA within anticodon loops to produce tRNA-derived stress-induced fragments (tiRNAs) which inhibit protein synthesis and triggers the assembly of stress …	Angiogenin OS=Mus musculus OX=10090 GN=Ang PE=1 SV=1	7	1	1	1	145	16.2	9.41	1.222	0.0181558
Q3U3I9	Zinc finger protein 865	Znf865	FUNCTION: May be involved in transcriptional regulation. {ECO:0000250}.	Zinc finger protein 865 OS=Mus musculus OX=10090 GN=Znf865 PE=2 SV=1	1	1	1	1	1058	111.6	9.13	1.22134	0.0141645
Q8K4L6	Matrix extracellular phosphoglycoprotein	Mepe	FUNCTION: Regulates renal phosphate and uric acid excretion (PubMed:26051469). Regulates bone mineralization by osteoblasts and cartilage mineralization by chondrocytes (PubMed:11414762, PubMed:12421822, PubMed:15843468, PubMed:22766095). Regulates the mineralization of the extracellular matrix of the craniofacial complex, such as teeth, bone and cartilage (PubMed:26927967). Increases dental pulp…	Matrix extracellular phosphoglycoprotein OS=Mus musculus OX=10090 GN=Mepe PE=1 SV=1	2	1	1	1	441	46.8	9.14	1.21821	0.0457465
Q8VD57	Vesicle transport protein SFT2B	Sft2d2	FUNCTION: May be involved in fusion of retrograde transport vesicles derived from an endocytic compartment with the Golgi complex. {ECO:0000250|UniProtKB:P38166}.	Vesicle transport protein SFT2B OS=Mus musculus OX=10090 GN=Sft2d2 PE=1 SV=1	18	3	3	4	159	17.5	9.09	1.21517	0.028376
Q9JLC3	Methionine-R-sulfoxide reductase B1	Msrb1	FUNCTION: Methionine-sulfoxide reductase that specifically reduces methionine (R)-sulfoxide back to methionine (PubMed:11929995, PubMed:14699060, PubMed:23911929, PubMed:20605785). While in many cases, methionine oxidation is the result of random oxidation following oxidative stress, methionine oxidation is also a post-translational modification that takes place on specific residue (PubMed:146990…	Methionine-R-sulfoxide reductase B1 OS=Mus musculus OX=10090 GN=Msrb1 PE=1 SV=3	13	2	2	2	116	12.8	8.27	1.21409	0.0352184
Q8K1C9	Leucine-rich repeat-containing protein 41	Lrrc41	FUNCTION: Probable substrate recognition component of an ECS (Elongin BC-CUL2/5-SOCS-box protein) E3 ubiquitin ligase complex which mediates the ubiquitination and subsequent proteasomal degradation of target proteins. {ECO:0000250}.	Leucine-rich repeat-containing protein 41 OS=Mus musculus OX=10090 GN=Lrrc41 PE=1 SV=3	3	2	2	2	807	88.1	8.31	1.208	0.0415844
Q99J99	3-mercaptopyruvate sulfurtransferase	Mpst	FUNCTION: Transfer of a sulfur ion to cyanide or to other thiol compounds. Also has weak rhodanese activity. Detoxifies cyanide and is required for thiosulfate biosynthesis. Acts as an antioxidant. In combination with cysteine aminotransferase (CAT), contributes to the catabolism of cysteine and is an important producer of hydrogen sulfide in the brain, retina and vascular endothelial cells. Hydr…	3-mercaptopyruvate sulfurtransferase OS=Mus musculus OX=10090 GN=Mpst PE=1 SV=4	49	11	11	46	297	33.1	6.47	1.20347	0.0485767
Q61542	StAR-related lipid transfer protein 3	Stard3	FUNCTION: Sterol-binding protein that mediates cholesterol transport from the endoplasmic reticulum to endosomes (By similarity). Creates contact site between the endoplasmic reticulum and late endosomes: localizes to late endosome membranes and contacts the endoplasmic reticulum via interaction with VAPA and VAPB (By similarity). Acts as a lipid transfer protein that redirects sterol to the endo…	StAR-related lipid transfer protein 3 OS=Mus musculus OX=10090 GN=Stard3 PE=1 SV=1	6	2	2	2	446	50.4	7.49	0.829932	0.0114053
Q8VEJ4	Notchless protein homolog 1	Nle1	FUNCTION: Plays a role in regulating Notch activity (Probable). Plays a role in regulating the expression of CDKN1A and several members of the Wnt pathway, probably via its effects on Notch activity. Required during embryogenesis for inner mass cell survival. {ECO:0000269|PubMed:16611995, ECO:0000269|PubMed:23231322, ECO:0000305}.	Notchless protein homolog 1 OS=Mus musculus OX=10090 GN=Nle1 PE=1 SV=4	6	3	3	4	485	53.1	7.17	0.827544	0.0151179
Q6P5D4	Centrosomal protein of 135 kDa	Cep135	FUNCTION: Centrosomal protein involved in centriole biogenesis. Acts as a scaffolding protein during early centriole biogenesis. Required for the targeting of centriole satellite proteins to centrosomes such as of PCM1, SSX2IP and CEP290 and recruitment of WRAP73 to centrioles. Also required for centriole-centriole cohesion during interphase by acting as a platform protein for CEP250 at the centr…	Centrosomal protein of 135 kDa OS=Mus musculus OX=10090 GN=Cep135 PE=1 SV=1	1	1	1	1	1140	133.3	6.48	0.827227	0.0208556
Q6A065	Centrosomal protein of 170 kDa	Cep170	FUNCTION: Plays a role in microtubule organization. Required for centriole subdistal appendage assembly. {ECO:0000250|UniProtKB:Q5SW79}.	Centrosomal protein of 170 kDa OS=Mus musculus OX=10090 GN=Cep170 PE=1 SV=2	1	2	2	3	1588	174.9	7.17	0.826902	0.0229652
Q9D2L1	Arylsulfatase K	Arsk		Arylsulfatase K OS=Mus musculus OX=10090 GN=Arsk PE=1 SV=2	1	1	1	1	553	62.8	8.53	0.824938	0.0146977
Q3U1F9	Phosphoprotein associated with glycosphingolipid-enriched microdomains 1	Pag1	FUNCTION: Negatively regulates TCR (T-cell antigen receptor)-mediated signaling in T-cells and FCER1 (high affinity immunoglobulin epsilon receptor)-mediated signaling in mast cells. Promotes CSK activation and recruitment to lipid rafts, which results in LCK inhibition. Inhibits immunological synapse formation by preventing dynamic arrangement of lipid raft proteins. May be involved in cell adhe…	Phosphoprotein associated with glycosphingolipid-enriched microdomains 1 OS=Mus musculus OX=10090 GN=Pag1 PE=1 SV=2	3	1	1	1	429	46.5	4.81	0.824634	0.0145824
O54998	Peptidyl-prolyl cis-trans isomerase FKBP7	Fkbp7	FUNCTION: PPIases accelerate the folding of proteins during protein synthesis.	Peptidyl-prolyl cis-trans isomerase FKBP7 OS=Mus musculus OX=10090 GN=Fkbp7 PE=1 SV=1	12	3	3	3	218	24.9	6.04	0.824284	0.0298044
Q9EPC5	Retinoid-binding protein 7	Rbp7	FUNCTION: Intracellular transport of retinol. {ECO:0000250}.	Retinoid-binding protein 7 OS=Mus musculus OX=10090 GN=Rbp7 PE=1 SV=1	11	1	1	1	134	15.4	6.54	0.824163	0.0205057
O54818	Tumor protein D53	Tpd52l1		Tumor protein D53 OS=Mus musculus OX=10090 GN=Tpd52l1 PE=1 SV=1	7	1	1	1	204	22.5	6.21	0.820574	0.0151117
Q91W98	Solute carrier family 15 member 4	Slc15a4	FUNCTION: Proton oligopeptide cotransporter. Transports free histidine and certain di- and tripeptides (By similarity). {ECO:0000250}.	Solute carrier family 15 member 4 OS=Mus musculus OX=10090 GN=Slc15a4 PE=1 SV=1	2	1	1	1	574	62.2	9.16	0.819099	0.00245268
Q9CQ25	Mitotic-spindle organizing protein 2	Mzt2		Mitotic-spindle organizing protein 2 OS=Mus musculus OX=10090 GN=Mzt2 PE=1 SV=1	13	1	1	1	159	16.5	10.18	0.818848	0.0368034
P04247	Myoglobin	Mb	FUNCTION: Serves as a reserve supply of oxygen and facilitates the movement of oxygen within muscles.	Myoglobin OS=Mus musculus OX=10090 GN=Mb PE=1 SV=3	49	6	6	22	154	17.1	7.62	0.817933	0.0260088
O70161	Phosphatidylinositol 4-phosphate 5-kinase type-1 gamma	Pip5k1c	FUNCTION: Catalyzes the phosphorylation of phosphatidylinositol 4-phosphate (PtdIns4P) to form phosphatidylinositol 4,5-bisphosphate (PtdIns(4,5)P2). PtdIns(4,5)P2 is involved in a variety of cellular processes and is the substrate to form phosphatidylinositol 3,4,5-trisphosphate (PtdIns(3,4,5)P3), another second messenger. The majority of PtdIns(4,5)P2 is thought to occur via type I phosphatidyl…	Phosphatidylinositol 4-phosphate 5-kinase type-1 gamma OS=Mus musculus OX=10090 GN=Pip5k1c PE=1 SV=2	2	1	1	1	661	72.4	5.59	0.817028	0.0357605
Q80WC1	Ubinuclein-2	Ubn2		Ubinuclein-2 OS=Mus musculus OX=10090 GN=Ubn2 PE=1 SV=2	1	1	1	1	1314	141.7	9.17	0.811033	0.0116594
Q00897	Alpha-1-antitrypsin 1-4	Serpina1d	FUNCTION: Inhibitor of serine proteases. Can inhibit trypsin and chymotrypsin; relatively ineffective against elastase. {ECO:0000269|PubMed:11961105, ECO:0000269|PubMed:8619829}.	Alpha-1-antitrypsin 1-4 OS=Mus musculus OX=10090 GN=Serpina1d PE=1 SV=1	30	3	11	71	413	46	5.44	0.809698	0.00769332
P15530	B-cell antigen receptor complex-associated protein beta chain	Cd79b	FUNCTION: Required in cooperation with CD79A for initiation of the signal transduction cascade activated by the B-cell antigen receptor complex (BCR) which leads to internalization of the complex, trafficking to late endosomes and antigen presentation. Enhances phosphorylation of CD79A, possibly by recruiting kinases which phosphorylate CD79A or by recruiting proteins which bind to CD79A and prot…	B-cell antigen receptor complex-associated protein beta chain OS=Mus musculus OX=10090 GN=Cd79b PE=1 SV=1	4	1	1	1	228	25.7	5.97	0.808988	0.00577036
Q921D4	Mediator of RNA polymerase II transcription subunit 6	Med6	FUNCTION: Component of the Mediator complex, a coactivator involved in the regulated transcription of nearly all RNA polymerase II-dependent genes. Mediator functions as a bridge to convey information from gene-specific regulatory proteins to the basal RNA polymerase II transcription machinery. Mediator is recruited to promoters by direct interactions with regulatory proteins and serves as a scaf…	Mediator of RNA polymerase II transcription subunit 6 OS=Mus musculus OX=10090 GN=Med6 PE=1 SV=2	4	1	1	1	246	28.4	8.62	0.806105	0.00147986
Q6R891	Neurabin-2	Ppp1r9b	FUNCTION: Seems to act as a scaffold protein in multiple signaling pathways. Modulates excitatory synaptic transmission and dendritic spine morphology. Binds to actin filaments (F-actin) and shows cross-linking activity. Binds along the sides of the F-actin. May play an important role in linking the actin cytoskeleton to the plasma membrane at the synaptic junction. Believed to target protein pho…	Neurabin-2 OS=Mus musculus OX=10090 GN=Ppp1r9b PE=1 SV=1	9	7	7	7	817	89.5	4.92	0.800747	0.0266372
P51827	AF4/FMR2 family member 3	Aff3	FUNCTION: Putative transcription activator that may function in lymphoid development and oncogenesis.	AF4/FMR2 family member 3 OS=Mus musculus OX=10090 GN=Aff3 PE=1 SV=2	2	1	1	1	1254	136	8.15	0.800425	0.0258321
Q61092	Laminin subunit gamma-2	Lamc2	FUNCTION: Binding to cells via a high affinity receptor, laminin is thought to mediate the attachment, migration and organization of cells into tissues during embryonic development by interacting with other extracellular matrix components.	Laminin subunit gamma-2 OS=Mus musculus OX=10090 GN=Lamc2 PE=1 SV=2	1	1	1	1	1191	130.1	6.3	0.789683	0.0111815
Q91XQ0	Dynein axonemal heavy chain 8	Dnah8	FUNCTION: Force generating protein component of the outer dynein arms (ODAs) in the sperm flagellum. Produces force towards the minus ends of microtubules. Dynein has ATPase activity; the force-producing power stroke is thought to occur on release of ADP. Involved in sperm motility; implicated in sperm flagellar assembly. {ECO:0000269|PubMed:10602986, ECO:0000269|PubMed:12297094}.	Dynein axonemal heavy chain 8 OS=Mus musculus OX=10090 GN=Dnah8 PE=1 SV=2	1	1	1	1	4731	540.9	6.18	0.788273	0.0014276
Q91VN4	MICOS complex subunit Mic25	Chchd6	FUNCTION: Component of the MICOS complex, a large protein complex of the mitochondrial inner membrane that plays crucial roles in the maintenance of crista junctions, inner membrane architecture, and formation of contact sites to the outer membrane. {ECO:0000250|UniProtKB:Q9BRQ6}.	MICOS complex subunit Mic25 OS=Mus musculus OX=10090 GN=Chchd6 PE=1 SV=2	32	8	8	12	273	29.8	8.41	0.774828	0.00356788
P62307	Small nuclear ribonucleoprotein F	Snrpf	FUNCTION: Plays role in pre-mRNA splicing as core component of the SMN-Sm complex that mediates spliceosomal snRNP assembly and as component of the spliceosomal U1, U2, U4 and U5 small nuclear ribonucleoproteins (snRNPs), the building blocks of the spliceosome. Component of both the pre-catalytic spliceosome B complex and activated spliceosome C complexes. Is also a component of the minor U12 spl…	Small nuclear ribonucleoprotein F OS=Mus musculus OX=10090 GN=Snrpf PE=1 SV=1	15	1	1	5	86	9.7	4.67	0.774403	0.0411683
Q8BGZ7	Keratin, type II cytoskeletal 75	Krt75	FUNCTION: Plays a central role in hair and nail formation. Essential component of keratin intermediate filaments in the companion layer of the hair follicle (By similarity). {ECO:0000250, ECO:0000269|PubMed:17851587}.	Keratin, type II cytoskeletal 75 OS=Mus musculus OX=10090 GN=Krt75 PE=1 SV=1	17	1	12	156	551	59.7	8.31	0.76108	0.0239902
Q91Z92	Beta-1,3-galactosyltransferase 6	B3galt6	FUNCTION: Beta-1,3-galactosyltransferase that transfers galactose from UDP-galactose to substrates with a terminal beta-linked galactose residue. Has a preference for galactose-beta-1,4-xylose that is found in the linker region of glycosaminoglycans, such as heparan sulfate and chondroitin sulfate. Has no activity towards substrates with terminal glucosamine or galactosamine residues (By similari…	Beta-1,3-galactosyltransferase 6 OS=Mus musculus OX=10090 GN=B3galt6 PE=2 SV=1	6	1	1	1	325	37	8.82	0.760635	0.0110545
Q9EST1	Gasdermin-A	Gsdma	FUNCTION: May promote pyroptosis. Upon cleavage in vitro of genetically engineered GSDMA, the released N-terminal moiety binds to some types of lipids, such as possibly phosphatidylinositol (4,5)-bisphosphate. Homooligomerizes within the membrane and forms pores of 10 -15 nanometers (nm) of inner diameter, triggering cell death. Also binds to bacterial and mitochondrial lipids, including cardioli…	Gasdermin-A OS=Mus musculus OX=10090 GN=Gsdma PE=2 SV=1	2	1	1	1	446	49.6	5.57	0.757035	0.0135357
Q91WD4	UPF0415 protein C7orf25 homolog			UPF0415 protein C7orf25 homolog OS=Mus musculus OX=10090 PE=2 SV=1	4	1	1	1	421	46.5	6.81	0.742258	0.0150818
Q9QZ03	Zinc transporter ZIP1	Slc39a1	FUNCTION: Mediates zinc uptake. May function as a major endogenous zinc uptake transporter in many cells of the body (By similarity). {ECO:0000250}.	Zinc transporter ZIP1 OS=Mus musculus OX=10090 GN=Slc39a1 PE=2 SV=3	4	1	1	1	324	34.3	5.69	0.738688	0.000133532
Q61475	Complement decay-accelerating factor, GPI-anchored	Cd55	FUNCTION: This protein recognizes C4b and C3b fragments that condense with cell-surface hydroxyl or amino groups when nascent C4b and C3b are locally generated during C4 and c3 activation. Interaction of daf with cell-associated C4b and C3b polypeptides interferes with their ability to catalyze the conversion of C2 and factor B to enzymatically active C2a and Bb and thereby prevents the formation…	Complement decay-accelerating factor, GPI-anchored OS=Mus musculus OX=10090 GN=Cd55 PE=1 SV=2	6	2	2	2	390	42.6	8.4	0.736692	0.011855
Q8VHL0	Urea transporter 1	Slc14a1	FUNCTION: Urea channel that facilitates transmembrane urea transport down a concentration gradient. A constriction of the transmembrane channel functions as selectivity filter through which urea is expected to pass in dehydrated form. The rate of urea conduction is increased by hypotonic stress. Plays an important role in the kidney medulla collecting ducts, where it allows rapid equilibration be…	Urea transporter 1 OS=Mus musculus OX=10090 GN=Slc14a1 PE=1 SV=2	2	1	1	1	384	42.1	7.9	0.726924	0.0163619
O88273	Gremlin-2	Grem2	FUNCTION: Cytokine that inhibits the activity of BMP2 and BMP4 in a dose-dependent manner, and thereby modulates signaling by BMP family members. Contributes to the regulation of embryonic morphogenesis via BMP family members. Antagonizes BMP4-induced suppression of progesterone production in granulosa cells. {ECO:0000269|PubMed:15039429, ECO:0000269|PubMed:23063586, ECO:0000269|PubMed:23850456}.	Gremlin-2 OS=Mus musculus OX=10090 GN=Grem2 PE=1 SV=1	25	3	3	3	168	19.3	9.17	0.714342	0.0415051
Q8BSP2	Condensin-2 complex subunit H2	Ncaph2	FUNCTION: Regulatory subunit of the condensin-2 complex, a complex that seems to provide chromosomes with an additional level of organization and rigidity and in establishing mitotic chromosome architecture (By similarity). May promote the resolution of double-strand DNA catenanes (intertwines) between sister chromatids. Condensin-mediated compaction likely increases tension in catenated sister c…	Condensin-2 complex subunit H2 OS=Mus musculus OX=10090 GN=Ncaph2 PE=1 SV=1	3	2	2	2	607	68.9	4.67	0.675864	0.0219309
Q9R0B9	Procollagen-lysine,2-oxoglutarate 5-dioxygenase 2	Plod2	FUNCTION: Forms hydroxylysine residues in -Xaa-Lys-Gly- sequences in collagens. These hydroxylysines serve as sites of attachment for carbohydrate units and are essential for the stability of the intermolecular collagen cross-links. {ECO:0000250|UniProtKB:P24802}.	Procollagen-lysine,2-oxoglutarate 5-dioxygenase 2 OS=Mus musculus OX=10090 GN=Plod2 PE=1 SV=2	1	1	1	1	737	84.4	6.89	0.665778	0.0131294
Q61554	Fibrillin-1	Fbn1	FUNCTION: [Fibrillin-1]: Structural component of the 10-12 nm diameter microfibrils of the extracellular matrix, which conveys both structural and regulatory properties to load-bearing connective tissues. Fibrillin-1-containing microfibrils provide long-term force bearing structural support. In tissues such as the lung, blood vessels and skin, microfibrils form the periphery of the elastic fiber,…	Fibrillin-1 OS=Mus musculus OX=10090 GN=Fbn1 PE=1 SV=2	21	52	52	92	2873	312.1	4.92	0.603698	0.0256517
Q01149	Collagen alpha-2(I) chain	Col1a2	FUNCTION: Type I collagen is a member of group I collagen (fibrillar forming collagen).	Collagen alpha-2(I) chain OS=Mus musculus OX=10090 GN=Col1a2 PE=1 SV=2	7	9	9	25	1372	129.5	9.19	0.573812	0.00822689
P11087	Collagen alpha-1(I) chain	Col1a1	FUNCTION: Type I collagen is a member of group I collagen (fibrillar forming collagen).	Collagen alpha-1(I) chain OS=Mus musculus OX=10090 GN=Col1a1 PE=1 SV=4	9	13	13	50	1453	137.9	5.85	0.53808	0.00663627
P08121	Collagen alpha-1(III) chain	Col3a1	FUNCTION: Collagen type III occurs in most soft connective tissues along with type I collagen. Involved in regulation of cortical development. Is the major ligand of ADGRG1 in the developing brain and binding to ADGRG1 inhibits neuronal migration and activates the RhoA pathway by coupling ADGRG1 to GNA13 and possibly GNA12. {ECO:0000269|PubMed:21768377}.	Collagen alpha-1(III) chain OS=Mus musculus OX=10090 GN=Col3a1 PE=1 SV=4	4	6	6	9	1464	138.9	6.52	0.396569	0.00308455

## Sheet: Table S2
Table S2. GO enrichment analysis of those 57 significantly changed protein.
GO_ID	Term	Category	Test	Ref	TestAll	RefAll	Test_per	Ref_per	Over_Under	TestSeqs	RefSeqs	P value	FDR	richFactor
GO:0044420	extracellular matrix component	C	5	30	57	7572	0.0877193	0.00396197	over	Q61554,P11087,Q01149,P08121,Q61092	Q61554,C0HKD8,Q9QZJ6,Q9D1H9,P55002,Q8CG19,P51885,Q61292,P02469,Q61087,P19137,Q08879,P54320,P70663,Q80YX1,Q99K41,P11087,Q01149,P08121,Q3U962,O88207,Q60847,P02468,Q61092,Q61789,Q61001,P08122,P02463,Q62059,B9EKR1	2.49537e-06	0.0046863	0.166667
GO:0005583	fibrillar collagen trimer	C	3	6	57	7572	0.0526316	0.000792393	over	P11087,Q01149,P08121	P11087,Q01149,P08121,Q3U962,O88207,P51885	7.96173e-06	0.00498404	0.5
GO:0098643	banded collagen fibril	C	3	6	57	7572	0.0526316	0.000792393	over	P11087,Q01149,P08121	P51885,P11087,Q01149,P08121,Q3U962,O88207	7.96173e-06	0.00498404	0.5
GO:0098644	complex of collagen trimers	C	3	8	57	7572	0.0526316	0.00105652	over	P11087,Q01149,P08121	P51885,P11087,Q01149,P08121,Q3U962,O88207,P08122,P02463	2.20551e-05	0.0103549	0.375
GO:0005584	collagen type I trimer	C	2	2	57	7572	0.0350877	0.000264131	over	P11087,Q01149	P11087,Q01149	5.568e-05	0.0149381	1
GO:0044450	microtubule organizing center part	C	5	92	57	7572	0.0877193	0.01215	over	Q6A065,Q6P5D4,Q2KHK6,Q8CB12,Q9CQ25	Q70FJ1,P11983,P63001,P83887,Q8BUK6,Q9R0L6,P06240,P33215,P48725,Q61043,P58854,Q921G8,Q9CWG9,Q9D4F8,G5E8P0,O08788,Q61696,P70335,Q01320,P55258,P61164,P42859,P62827,P24452,P28740,Q9EPK2,Q8VDQ8,Q8CJ40,Q9CWI3,Q8VDD8,Q9R060,Q9R061,Q8BTU1,E9PY46,Q61025,Q9R1K9,P28741,Q66JX5,O54940,Q6A065,Q4U2R1,Q6P5D4,G5E861,Q0VEJ0,Q9CZS3,O35668,Q8R4Y8,O35648,P97477,Q6A078,A2AM05,Q6NWW5,Q9D5R3,Q8K2I2,Q8BG40,Q80TV8,Q61768,…	0.000603862	0.0810037	0.0543478
GO:0061617	MICOS complex	C	2	8	57	7572	0.0350877	0.00105652	over	Q91VN4,Q7TNS2	Q8CAQ8,Q9CRB9,Q78IK4,Q5U458,Q91VN4,Q8R404,Q9DCZ4,Q7TNS2	0.00151433	0.129269	0.25
GO:0031012	extracellular matrix	C	7	233	57	7572	0.122807	0.0307713	over	Q61554,P11087,Q01149,P08121,Q61092,P21570,Q8K4L6	Q05793,Q80Z19,Q60847,P52480,P11276,P02468,P14824,P07901,Q80YX1,Q61292,Q60675,A6H584,Q61001,Q61554,P10493,P97927,P21981,P02469,Q62009,Q04857,Q9D0E1,B2RXS4,P07356,Q61838,Q8VHY0,Q02788,Q9D154,Q99KC8,P14211,P10107,P07759,O88322,P97429,A2ASQ1,A2AX52,Q60854,P97384,Q80X19,P48036,P82198,P32261,Q07076,P19324,P07758,O35639,Q9D0F3,Q8K419,P51885,Q8K0E8,Q60997,Q99K41,Q99MQ4,Q08189,Q8K4G1,P20918,Q9JK53,P11087,…	0.00170106	0.138895	0.0300429
GO:0005581	collagen trimer	C	3	33	57	7572	0.0526316	0.00435816	over	P11087,Q01149,P08121	P51885,P28654,P11087,Q01149,P08121,Q3U962,O88207,Q60847,P08122,P02463,A6H584,Q04857,Q02788,A2AX52,Q80X19,Q99K41,O35206,P39061,Q8C6K9,Q60994,Q02105,P14106,Q2UY11,Q8K4Q8,Q8K4P0,P98086,Q8K482,P39039,Q4ZJM7,P41317,P50404,Q64739,Q0VF58	0.00188019	0.145552	0.0909091
GO:0062023	collagen-containing extracellular matrix	C	6	209	57	7572	0.105263	0.0276017	over	Q61554,Q61092,P21570,P11087,Q01149,P08121	Q05793,P07724,P11276,P02468,Q80YX1,Q61292,Q60675,Q921I1,Q61001,Q61554,P10493,P97927,P02469,Q9CW03,A2A863,P07356,P09055,O88322,A2ASQ1,P82198,Q61739,Q811D0,O09131,P14206,P57016,O70589,Q08879,O35206,P39061,P55772,O55026,Q62165,Q9Z1T2,Q8R2Z5,Q8BPB5,P07214,P08122,O35566,P97298,O88271,P02463,O88207,P29788,P21460,A2AJ76,P97873,Q2UY11,Q9EPX2,Q61087,O08746,P19137,P63089,Q61789,Q61092,P27090,P21570,Q8CG71,…	0.00462277	0.211001	0.0287081
GO:0005586	collagen type III trimer	C	1	1	57	7572	0.0175439	0.000132066	over	P08121	P08121	0.00752773	0.211001	1
GO:1990780	cytoplasmic side of dendritic spine plasma membrane	C	1	1	57	7572	0.0175439	0.000132066	over	Q6R891	Q6R891	0.00752773	0.211001	1
GO:0005604	basement membrane	C	3	58	57	7572	0.0526316	0.0076598	over	Q61092,Q61554,P21570	Q61292,P02469,Q61087,P19137,P02468,Q61092,Q61789,Q61001,P08122,P02463,Q05793,P07724,P11276,Q80YX1,Q60675,Q921I1,Q61554,P10493,P97927,Q9CW03,A2A863,P07356,P09055,O88322,A2ASQ1,P82198,Q61739,Q811D0,O09131,P14206,P57016,O70589,Q08879,O35206,P39061,P55772,O55026,Q62165,Q9Z1T2,Q8R2Z5,Q8BPB5,P07214,O35566,P97298,O88271,O88207,P29788,P21460,A2AJ76,P97873,Q2UY11,Q9EPX2,O08746,P63089,P27090,P21570,Q8CG71,…	0.00931253	0.249842	0.0517241
GO:0032783	ELL-EAF complex	C	1	2	57	7572	0.0175439	0.000264131	over	P51827	Q9ESC8,P51827	0.0149998	0.278907	0.5
GO:0032311	angiogenin-PRI complex	C	1	2	57	7572	0.0175439	0.000264131	over	P21570	Q91VI7,P21570	0.0149998	0.278907	0.5
GO:0036157	outer dynein arm	C	1	2	57	7572	0.0175439	0.000264131	over	Q91XQ0	O88487,Q91XQ0	0.0149998	0.278907	0.5
GO:0005607	laminin-2 complex	C	1	2	57	7572	0.0175439	0.000264131	over	Q61092	P02469,Q61092	0.0149998	0.278907	0.5
GO:0019815	B cell receptor complex	C	1	3	57	7572	0.0175439	0.000396197	over	P15530	P01872,P48025,P15530	0.0224166	0.316529	0.333333
GO:0000931	gamma-tubulin large complex	C	1	3	57	7572	0.0175439	0.000396197	over	Q9CQ25	Q9CQ25,G5E8P0,P33215	0.0224166	0.316529	0.333333
GO:0008274	gamma-tubulin ring complex	C	1	3	57	7572	0.0175439	0.000396197	over	Q9CQ25	P33215,Q9CQ25,G5E8P0	0.0224166	0.316529	0.333333
GO:0005858	axonemal dynein complex	C	1	4	57	7572	0.0175439	0.000528262	over	Q91XQ0	Q8BW94,Q3V0Q1,O88487,Q91XQ0	0.0297785	0.338977	0.25
GO:0005610	laminin-5 complex	C	1	4	57	7572	0.0175439	0.000528262	over	Q61092	Q61001,Q61087,Q61789,Q61092	0.0297785	0.338977	0.25
GO:0044421	extracellular region part	C	10	702	57	7572	0.175439	0.09271	over	Q61554,Q00897,P11087,Q01149,P08121,O88273,Q61092,P21570,Q8K4L6,Q8BSP2	P11276,Q8K0E8,E9PV24,Q8VCM7,Q61247,P35441,P14106,P07724,Q60847,Q8CIE6,P01027,Q921I1,Q9D7Z6,Q61001,Q61554,P63038,P27773,P09411,P02469,P08003,P05064,Q62009,Q04857,Q3URD3,Q62188,Q04447,P07356,Q61838,Q02788,Q02819,P13020,Q9D154,P06745,P14211,P10107,P07759,A2ASQ1,Q60854,Q80X19,P48036,P28665,P07310,P21614,P82198,Q8VCT3,Q00519,Q07113,P01900,P32261,P16014,Q91X72,P70124,Q99MN1,P19324,Q99KQ4,O70423,P24270,…	0.0349033	0.351754	0.014245
GO:0034451	centriolar satellite	C	2	40	57	7572	0.0350877	0.00528262	over	Q2KHK6,Q8CB12	Q61768,P05784,Q9ESD7,Q9JJ28,Q91Y97,Q00612,Q2KHK6,O08917,P21958,Q8CB12,Q58A65,O35250,P70290,Q3TR54,Q99LD8,Q8VH51,P54726,Q80UW5,Q8BUK6,Q9CQF3,Q9Z2X8,Q63ZW7,Q8BX57,Q62036,Q91YT7,Q91YT8,Q9R0L6,Q91V09,Q64237,Q8R361,Q3UTZ3,Q7TPS5,P48725,Q9CZS3,Q9JJ11,Q80Y98,Q6A078,Q8K4R9,Q9DA69,Q7TME2	0.0361773	0.351754	0.05
GO:0120103	centriolar subdistal appendage	C	1	5	57	7572	0.0175439	0.000660328	over	Q6A065	O08788,P28740,Q6A065,A2AL36,Q61043	0.0370859	0.351754	0.2
GO:0000275	mitochondrial proton-transporting ATP synthase complex, catalytic core F(1)	C	1	5	57	7572	0.0175439	0.000660328	over	P56382	P56480,Q03265,Q91VR2,Q9D3D9,P56382	0.0370859	0.351754	0.2
GO:0005683	U7 snRNP	C	1	5	57	7572	0.0175439	0.000660328	over	P62307	P62320,P27048,P62309,P62305,P62307	0.0370859	0.351754	0.2
GO:0032591	dendritic spine membrane	C	1	5	57	7572	0.0175439	0.000660328	over	Q6R891	Q6R891,G5E829,Q9Z0P4,Q9CYN9,A2ARA8	0.0370859	0.351754	0.2
GO:0045261	proton-transporting ATP synthase complex, catalytic core F(1)	C	1	5	57	7572	0.0175439	0.000660328	over	P56382	P56480,Q03265,Q91VR2,Q9D3D9,P56382	0.0370859	0.351754	0.2
GO:0031304	intrinsic component of mitochondrial inner membrane	C	2	41	57	7572	0.0350877	0.00541469	over	Q91VN4,Q7TNS2	Q921G7,Q3UMR5,Q8VEM8,Q99JR1,Q91V61,Q3URS9,Q9ESW4,Q66GT5,P51175,Q9CXD6,Q8BSF4,Q8BK08,Q8BGA9,Q8VCL2,Q5SUC9,Q925N2,Q9D023,Q9Z0V7,Q925N0,Q9DCZ4,P63030,P00158,Q9CR63,Q9WTQ8,Q9D2R6,Q8VC74,Q8K2T4,Q810S1,Q8BPE4,P0DJE0,Q9DB10,Q8JZQ2,Q3ULF4,Q920A7,Q8CAQ8,Q9CRB9,Q78IK4,Q5U458,Q91VN4,Q8R404,Q7TNS2	0.037852	0.353662	0.0487805
GO:0031305	integral component of mitochondrial inner membrane	C	2	41	57	7572	0.0350877	0.00541469	over	Q91VN4,Q7TNS2	Q8JZQ2,Q3ULF4,Q920A7,Q8CAQ8,Q9CRB9,Q78IK4,Q5U458,Q91VN4,Q8R404,Q9DCZ4,Q7TNS2,Q921G7,Q3UMR5,Q8VEM8,Q99JR1,Q91V61,Q3URS9,Q9ESW4,Q66GT5,P51175,Q9CXD6,Q8BSF4,Q8BK08,Q8BGA9,Q8VCL2,Q5SUC9,Q925N2,Q9D023,Q9Z0V7,Q925N0,P63030,P00158,Q9CR63,Q9WTQ8,Q9D2R6,Q8VC74,Q8K2T4,Q810S1,Q8BPE4,P0DJE0,Q9DB10	0.037852	0.353662	0.0487805
GO:0005576	extracellular region	C	11	815	57	7572	0.192982	0.107633	over	Q61554,P11087,Q01149,P08121,Q61092,P21570,Q00897,O88273,Q8K4L6,Q8BSP2,Q9D2L1	P02468,Q61292,Q60675,Q61001,P97927,A2ASQ1,P08226,Q62010,P70663,Q80YX1,Q61554,C0HKD8,Q9QZJ6,Q9D1H9,P55002,Q8CG19,P11276,Q8K0E8,E9PV24,Q8VCM7,Q61247,P35441,P51885,P11087,Q01149,P08121,P08122,P02463,Q3U962,O88207,Q60847,P14106,Q05793,P07724,Q921I1,P10493,P02469,Q9CW03,A2A863,P07356,P09055,O88322,P82198,Q61739,Q811D0,O09131,P14206,P57016,O70589,Q08879,O35206,P39061,P55772,O55026,Q62165,Q9Z1T2,Q8R2Z5,…	0.0382412	0.353778	0.0134969
GO:0034715	pICln-Sm protein complex	C	1	6	57	7572	0.0175439	0.000792393	over	P62307	P62317,P62320,P62305,P62315,P62307,Q61189	0.0443393	0.373404	0.166667
GO:0001527	microfibril	C	1	6	57	7572	0.0175439	0.000792393	over	Q61554	Q61554,C0HKD8,Q9QZJ6,Q9D1H9,P55002,Q8CG19	0.0443393	0.373404	0.166667
GO:0070847	core mediator complex	C	1	6	57	7572	0.0175439	0.000792393	over	Q921D4	Q9D7W5,Q8VCD5,A2ABV5,Q9CZ82,Q9CQA5,Q921D4	0.0443393	0.373404	0.166667
GO:0005814	centriole	C	2	45	57	7572	0.0350877	0.00594295	over	Q6A065,Q6P5D4	O08788,Q61696,P70335,Q01320,P55258,P61164,P42859,P62827,P24452,P28740,P83887,Q9EPK2,P58854,Q8VDQ8,Q8CJ40,Q9CWI3,Q9R0L6,Q8VDD8,Q9R060,Q9R061,Q8BTU1,E9PY46,Q61025,Q9R1K9,P28741,Q66JX5,O54940,Q6A065,P33215,Q4U2R1,P48725,Q6P5D4,G5E861,Q61043,Q0VEJ0,Q9CZS3,O35668,Q8R4Y8,O35648,P97477,Q6A078,A2AM05,Q6NWW5,Q9D5R3,Q8K2I2	0.0448389	0.375926	0.0444444
GO:0005813	centrosome	C	5	269	57	7572	0.0877193	0.0355256	over	Q2KHK6,Q8CB12,Q6A065,Q6P5D4,Q9CQ25	Q70FJ1,P11983,P63001,P83887,Q8BUK6,Q9R0L6,P06240,P33215,P48725,Q61043,Q80TV8,E9Q7G0,P70336,Q9D279,Q9CZ44,Q61937,O08579,Q3UHX9,Q9R061,O54940,O70126,Q9CZA6,P97477,Q9QWT9,Q8K4R9,Q61768,P05784,Q9ESD7,Q9JJ28,Q91Y97,Q00612,Q2KHK6,O08917,P21958,Q8CB12,Q58A65,O35250,P70290,Q3TR54,Q99LD8,Q8VH51,P54726,Q80UW5,Q9CQF3,Q9Z2X8,Q63ZW7,Q8BX57,Q62036,Q91YT7,Q91YT8,Q91V09,Q64237,Q8R361,Q3UTZ3,Q7TPS5,Q9CZS3,Q9JJ11,…	0.0509517	0.385618	0.0185874
GO:0044447	axoneme part	C	1	7	57	7572	0.0175439	0.000924459	over	Q91XQ0	Q8BW94,Q3V0Q1,A2A5R2,O88848,Q80W93,O88487,Q91XQ0	0.0515389	0.385618	0.142857
GO:0044326	dendritic spine neck	C	1	7	57	7572	0.0175439	0.000924459	over	Q6R891	Q6PIC6,Q6P069,Q61584,Q9WVR4,P35922,Q60829,Q6R891	0.0515389	0.385618	0.142857
GO:0097228	sperm principal piece	C	1	7	57	7572	0.0175439	0.000924459	over	Q91XQ0	P17710,Q6Q477,P47857,P28740,A2ARZ3,E9Q9F6,Q91XQ0	0.0515389	0.385618	0.142857
GO:0000796	condensin complex	C	1	7	57	7572	0.0175439	0.000924459	over	Q8BSP2	Q8CG48,Q8CG47,Q8K2Z4,Q8C156,Q6ZQK0,Q8BSP2,Q6DFV1	0.0515389	0.385618	0.142857
GO:0098800	inner mitochondrial membrane protein complex	C	3	113	57	7572	0.0526316	0.0149234	over	P56382,Q91VN4,Q7TNS2	Q9DCX2,P56480,Q03265,Q91VR2,Q9D3D9,P56382,Q9DB20,Q9CQQ7,P97450,Q06185,P56135,Q9CPQ8,P03930,Q9CR84,Q99LP6,Q9CQV1,Q9CQV7,O88396,Q9D880,Q8CCM6,Q9Z0V7,P60603,Q9WTQ8,Q8JZQ2,Q3ULF4,Q920A7,Q91VD9,Q91YT0,Q9DC69,Q91WD5,Q99LC3,Q9ERS2,Q9Z1P6,Q9D6J6,Q7TMF3,Q9DCT2,Q9CR61,Q9DCS9,Q9DCJ5,Q8K3J1,P52503,Q9CQJ8,Q9CXZ1,Q9D6J5,Q9CQ75,Q62425,Q99LY9,O09111,Q9DC70,Q9CQH3,Q9CQ54,Q9CQZ5,Q9CPP6,Q9D8B4,Q9CR21,P03921,P03888,…	0.0529638	0.394706	0.0265487
GO:0005615	extracellular space	C	8	561	57	7572	0.140351	0.0740887	over	Q61554,Q00897,P11087,Q01149,P08121,O88273,Q61092,P21570	P11276,Q8K0E8,E9PV24,Q8VCM7,Q61247,P35441,P14106,P01872,P01837,P01865,P01867,P06330,P01869,P01801,P01807,P18525,P01845,P01749,P01791,P01786,P06327,P18531,P01819,P01746,P07724,P63017,Q61316,P63038,P05064,Q9WU78,P07356,O88569,P10107,Q9CZD3,P27612,P97449,Q1HFZ0,Q8CJG0,Q9JHR7,Q9Z1Q5,Q62351,Q64442,Q9Z1R2,Q91VM5,P08730,P62960,Q99JW2,P61021,P09470,Q6P069,Q9WV02,Q9CX00,P35762,Q61187,Q8JZQ5,P13597,Q64444,…	0.057429	0.40223	0.0142602
GO:0031254	cell trailing edge	C	1	8	57	7572	0.0175439	0.00105652	over	O70161	Q8VDD5,P26041,P26040,O08917,Q60634,Q64277,P35330,O70161	0.0586853	0.40223	0.125
GO:0043256	laminin complex	C	1	8	57	7572	0.0175439	0.00105652	over	Q61092	P02468,P02469,P19137,Q61092,Q61292,Q61789,Q61001,Q61087	0.0586853	0.40223	0.125
GO:0001931	uropod	C	1	8	57	7572	0.0175439	0.00105652	over	O70161	Q8VDD5,P26041,P26040,O08917,Q60634,Q64277,P35330,O70161	0.0586853	0.40223	0.125
GO:0000930	gamma-tubulin complex	C	1	8	57	7572	0.0175439	0.00105652	over	Q9CQ25	P58854,Q921G8,Q9CQ25,G5E8P0,P33215,P83887,Q9CWG9,Q9D4F8	0.0586853	0.40223	0.125
GO:0005687	U4 snRNP	C	1	9	57	7572	0.0175439	0.00118859	over	P62307	Q9Z1N5,P62317,P62320,P27048,Q8CCF0,P62309,P62305,P62315,P62307	0.0657787	0.42451	0.111111
GO:0098835	presynaptic endocytic zone membrane	C	1	9	57	7572	0.0175439	0.00118859	over	O70161	Q7M6Y3,Q61548,Q68FD5,Q8K1M6,P39053,Q6IRU5,Q3UQN2,O08585,O70161	0.0657787	0.42451	0.111111
GO:0044327	dendritic spine head	C	1	10	57	7572	0.0175439	0.00132066	over	Q6R891	P39054,Q6ZWR6,Q6PIC6,P39053,P56959,P35922,Q60829,Q6R891,Q91Z67,Q02789	0.0728197	0.435527	0.1
GO:0034719	SMN-Sm protein complex	C	1	10	57	7572	0.0175439	0.00132066	over	P62307	Q9Z1Z2,P62317,P62320,P27048,Q8BX17,P62309,P62305,Q9JJY4,P62315,P62307	0.0728197	0.435527	0.1
GO:0099512	supramolecular fiber	C	7	491	57	7572	0.122807	0.0648442	over	Q61554,Q8BGZ7,Q6A065,Q91XQ0,P11087,Q01149,P08121	Q61554,C0HKD8,Q9QZJ6,Q9D1H9,P55002,Q8CG19,Q9QXS1,P31001,Q9DBR7,P14602,Q7TNV0,P23927,P31786,P21460,P19123,P51667,P48787,P23242,Q9DC77,Q08879,P54320,O08638,P58771,Q02566,Q8BVA4,Q9QUM9,Q9JHJ0,Q91YR1,Q9Z0P5,Q5SX39,A2ASS6,Q9JKK7,Q80YT7,Q8BL65,P49813,Q8VCL2,Q5SUC9,P50752,Q9CWR0,O70468,P62737,Q08481,P28776,P54823,Q9R0Y5,P49935,Q70IV5,P11679,P63017,P19001,P20152,Q9D312,P05784,Q02257,P15331,P03995,Q91ZU6,…	0.0739015	0.440407	0.0142566
GO:0099081	supramolecular polymer	C	7	493	57	7572	0.122807	0.0651083	over	Q61554,Q8BGZ7,Q6A065,Q91XQ0,P11087,Q01149,P08121	O55042,Q61554,C0HKD8,Q9QZJ6,Q9D1H9,P55002,Q8CG19,Q9QXS1,P31001,Q9DBR7,P14602,Q7TNV0,P23927,P31786,P21460,P19123,P51667,P48787,P23242,Q9DC77,Q08879,P54320,O08638,P58771,Q02566,Q8BVA4,Q9QUM9,Q9JHJ0,Q91YR1,Q9Z0P5,Q5SX39,A2ASS6,Q9JKK7,Q80YT7,Q8BL65,P49813,Q8VCL2,Q5SUC9,P50752,Q9CWR0,O70468,P62737,Q08481,P28776,P54823,Q9R0Y5,P49935,Q70IV5,P11679,P63017,P19001,P20152,Q9D312,P05784,Q02257,P15331,P03995,…	0.0751772	0.441196	0.0141988
GO:0099080	supramolecular complex	C	7	493	57	7572	0.122807	0.0651083	over	Q61554,Q8BGZ7,Q6A065,Q91XQ0,P11087,Q01149,P08121	O55042,Q61554,C0HKD8,Q9QZJ6,Q9D1H9,P55002,Q8CG19,Q9QXS1,P31001,Q9DBR7,P14602,Q7TNV0,P23927,P31786,P21460,P19123,P51667,P48787,P23242,Q9DC77,Q08879,P54320,P54823,Q9R0Y5,P49935,Q70IV5,P11679,P63017,P19001,P20152,Q9D312,P05784,Q02257,P15331,P03995,Q91ZU6,Q922U2,Q8BGZ7,P15532,Q9QWL7,Q01768,Q99104,P08553,Q9Z2K1,O55135,Q6IFX2,P08551,O35874,P19246,Q6P5H2,Q61765,Q497I4,O55047,Q9EPM5,Q0VBK2,Q61884,Q8BXL9,…	0.0751772	0.441196	0.0141988
GO:0032592	integral component of mitochondrial membrane	C	2	63	57	7572	0.0350877	0.00832013	over	Q91VN4,Q7TNS2	Q921G7,Q3UMR5,Q8VEM8,Q99JR1,Q91V61,Q3URS9,Q9ESW4,Q66GT5,P51175,Q9CXD6,Q8BSF4,Q8BK08,Q8BGA9,Q8VCL2,Q5SUC9,Q925N2,Q9D023,Q9Z0V7,Q925N0,Q9DCZ4,P63030,P00158,Q9CR63,Q9WTQ8,Q9D2R6,Q8VC74,Q8K2T4,Q810S1,Q8BPE4,P0DJE0,Q9DB10,Q9CZW5,P97742,Q9QYA2,Q8JZN7,Q9CQ92,P54265,Q811U4,Q8BG51,Q9D6K5,O08734,Q9DC29,Q9D6K8,Q8BHS6,Q9DB70,Q9DCC8,Q8JZQ2,Q3ULF4,Q920A7,Q8CAQ8,Q9CRB9,Q78IK4,Q5U458,Q91VN4,Q8R404,Q7TNS2,P48962,…	0.0812468	0.458203	0.031746
GO:0098573	intrinsic component of mitochondrial membrane	C	2	64	57	7572	0.0350877	0.00845219	over	Q91VN4,Q7TNS2	P51175,Q80U63,Q811U4,P48962,Q9QYA2,Q8VCX5,Q9JI39,Q8BGA9,Q8K596,Q6PCP5,P70444,Q921N7,Q921G7,Q3UMR5,Q8VEM8,Q99JR1,Q91V61,Q3URS9,Q9ESW4,Q66GT5,Q9CXD6,Q8BSF4,Q8BK08,Q8VCL2,Q5SUC9,Q925N2,Q9D023,Q9Z0V7,Q925N0,Q9DCZ4,P63030,P00158,Q9CR63,Q9WTQ8,Q9D2R6,Q8VC74,Q8K2T4,Q810S1,Q8BPE4,P0DJE0,Q9DB10,Q9CZW5,P97742,Q8JZN7,Q9CQ92,P54265,Q8BG51,Q9D6K5,O08734,Q9DC29,Q9D6K8,Q8BHS6,Q9DB70,Q9DCC8,Q8JZQ2,Q3ULF4,Q920A7,…	0.0834747	0.461496	0.03125
GO:0033178	proton-transporting two-sector ATPase complex, catalytic domain	C	1	12	57	7572	0.0175439	0.00158479	over	P56382	P50516,P62814,Q9D1K2,Q9R1Q9,P56480,Q03265,Q91VR2,Q9D3D9,Q9Z1G3,Q8BVE3,P56382,P50518	0.0867455	0.461496	0.0833333
GO:0034709	methylosome	C	1	12	57	7572	0.0175439	0.00158479	over	P62307	Q9JIF0,Q8CIG8,P62317,P62320,Q99J09,P27048,P84089,P62309,P62305,P62315,P62307,Q61189	0.0867455	0.461496	0.0833333
GO:0032590	dendrite membrane	C	1	12	57	7572	0.0175439	0.00158479	over	Q6R891	G5E829,Q9Z0P4,Q6R891,Q9CYN9,A2ARA8,P01831,Q6DID7,O70258,P15208,Q9WV34,Q8R3R8,Q9R244	0.0867455	0.461496	0.0833333
GO:0098833	presynaptic endocytic zone	C	1	13	57	7572	0.0175439	0.00171685	over	O70161	Q68FD5,Q8K1M6,P39053,Q6IRU5,Q3UQN2,O08585,O70161,Q7M6Y3,Q61548,Q64331,Q9Z0R4,Q61644,Q7TQF7	0.0936312	0.477824	0.0769231
GO:0032587	ruffle membrane	C	2	69	57	7572	0.0350877	0.00911252	over	Q6R891,O70161	P26039,Q9QXZ0,Q9WTI7,P26040,Q61233,Q64331,P58771,P10126,P09055,O08808,P39054,P43406,P62908,Q8K3G9,Q9WUM4,P11688,Q9CVB6,Q9WVE8,P18760,Q9JKY5,Q6Q899,Q99K30,O88643,Q61081,P59113,P15532,Q91WL0,O54890,P61750,Q60875,P05480,Q9QUI0,Q8BRT1,Q08509,P63001,Q60823,Q9Z2D0,Q3TBD2,Q6R891,Q9JHK5,Q8VE11,Q61644,O70200,Q9Z0F4,Q8C5L6,Q5DU57,Q3UUI3,O70628,Q8BY35,Q8BLR5,Q61315,Q8BGS1,P14234,Q7TPS5,Q91V24,Q62011,Q64455,…	0.094888	0.482926	0.0289855
GO:0098798	mitochondrial protein complex	C	4	238	57	7572	0.0701754	0.0314316	over	Q9CQL6,P56382,Q91VN4,Q7TNS2	Q99MR8,Q60932,Q99KR7,Q07813,Q3ULF4,P54099,Q9Z1P6,Q921S7,Q9DB15,Q9D1P0,Q9DC71,Q9D338,Q9CQ40,Q8K2M0,Q9Z2Q5,Q8JZS9,Q9CQL4,Q8R2R6,Q9D1B9,Q9CQF8,Q9CPY1,Q9CQA6,Q9D7N6,Q9D0G0,Q9JKF7,Q99N96,Q9CQF0,Q9CPR5,Q8VDT9,Q9CY73,Q99N94,Q9CQN7,Q9EQI8,Q9CQ06,Q99N95,Q9D0Q7,Q9D1N9,Q8K2Y7,Q9CR21,Q99N93,Q8BU88,Q9D1H8,Q8R035,Q9DCU6,Q3TBW2,Q9D1I6,Q9D773,Q99N89,Q9D8P4,Q99N92,Q9CZ83,Q9DCI9,O35972,Q9CQL5,Q99N85,Q9CQL6,Q99N91,…	0.103503	0.493665	0.0168067
GO:0005796	Golgi lumen	C	1	15	57	7572	0.0175439	0.00198098	over	P43407	Q05793,A2ASQ1,P55302,Q8K0C5,P51655,Q61112,Q6PB93,O09164,Q9QZF2,O35963,P29788,Q9R087,O35988,P43407,P18828	0.10725	0.493665	0.0666667
GO:0005689	U12-type spliceosomal complex	C	1	16	57	7572	0.0175439	0.00211305	over	P62307	Q921M3,Q99NB9,O35286,P62960,P62317,P62320,P27048,P59708,Q923D4,Q9CQQ8,P83870,P62309,Q8QZY9,P62315,P62307,Q9D384	0.113984	0.501314	0.0625
GO:0005732	small nucleolar ribonucleoprotein complex	C	1	16	57	7572	0.0175439	0.00211305	over	P62307	O88796,Q9DB28,Q9CR08,Q9D6Z1,Q6DFW4,P35550,Q9D0T1,E9Q5C9,Q91WM3,Q9ESX5,Q9CY66,Q9CRB2,Q9CQS2,P62313,Q810V0,P62307	0.113984	0.501314	0.0625
GO:0005685	U1 snRNP	C	1	16	57	7572	0.0175439	0.00211305	over	P62307	Q9R1C7,Q62376,Q7TNC4,Q9CYI4,P62317,P62320,Q5SUF2,Q62189,P27048,Q9CQI7,Q8K2Z2,Q62241,P62309,P62305,P62315,P62307	0.113984	0.501314	0.0625
GO:0044232	organelle membrane contact site	C	1	16	57	7572	0.0175439	0.00211305	over	Q61542	P35564,Q9CZE3,Q8CHK3,Q99J83,Q9QUJ7,Q99LI2,Q9D0I4,Q810J8,B9EJ80,Q8K1A5,Q9DCC8,Q3U213,Q8VD65,Q3TZZ7,Q61542,Q9DCI3	0.113984	0.501314	0.0625
GO:0005815	microtubule organizing center	C	5	345	57	7572	0.0877193	0.0455626	over	Q6A065,Q6P5D4,Q9CQ25,Q2KHK6,Q8CB12	P58854,Q921G8,Q9D4F8,G5E8P0,Q9JHU4,E9Q7G0,A2AN08,Q9DBR7,P42932,O08788,Q61696,P17879,Q62417,O70133,P70336,Q62167,Q02248,Q6PDI5,P80315,Q6PDQ2,Q07417,Q70FJ1,P11983,P80316,P39054,Q8VEK3,Q922J3,P12367,Q9WTM5,Q9R1P4,P25206,A2AGT5,P63005,Q9JLV5,Q9QZQ8,Q61937,P08752,Q99KJ8,Q8BYA0,P46467,Q9DBC7,Q9Z2D6,P28352,Q80TV8,Q8BIL5,P0DP27,Q91WG2,P68181,P55258,P61164,P15532,Q99LM2,Q8BWW9,Q9CZ30,Q8R5C5,Q99MI1,P97427,…	0.116714	0.504707	0.0144928
GO:0005743	mitochondrial inner membrane	C	5	348	57	7572	0.0877193	0.0459588	over	P56382,Q91VN4,Q7TNS2,Q99J99,A2ASZ8	Q9ERS2,P48771,P56392,Q61387,P56393,P63038,P58281,P67778,P35821,P25911,O08715,P46656,P10417,P51175,Q9CXI0,Q9CQV1,P97478,Q8R1S0,Q8BGB8,Q8BMS4,Q566J8,A2APY7,Q60936,Q9JJG9,Q3TUH1,Q9CWQ3,Q8R404,P11531,Q80XN0,Q9CQW7,Q921G7,Q3UMR5,Q8VEM8,Q99JR1,Q91V61,Q3URS9,Q9ESW4,Q66GT5,Q9CXD6,Q8BSF4,Q8BK08,Q8BGA9,Q8VCL2,Q5SUC9,Q925N2,Q9D023,Q9Z0V7,Q925N0,Q9DCZ4,P63030,P00158,Q9CR63,Q9WTQ8,Q9D2R6,Q8VC74,Q8K2T4,Q810S1,…	0.1199	0.504707	0.0143678
GO:0005753	mitochondrial proton-transporting ATP synthase complex	C	1	17	57	7572	0.0175439	0.00224511	over	P56382	P56480,Q03265,Q91VR2,Q9D3D9,P56382,Q9DB20,Q9CQQ7,Q9DCX2,P97450,Q06185,P56135,Q9CPQ8,P03930,Q9CR84,Q78IK2,P56379,P00848	0.120667	0.504707	0.0588235
GO:0005797	Golgi medial cisterna	C	1	18	57	7572	0.0175439	0.00237718	over	Q91Z92	Q61543,P01900,P27046,P01902,Q9QYE6,Q8R1F6,P81117,P01898,P01901,Q9QY73,Q99JX3,O88630,P04223,Q64685,Q8BR70,Q91Z92,Q91VU1,Q99LP8	0.127302	0.511932	0.0555556
GO:0032589	neuron projection membrane	C	1	18	57	7572	0.0175439	0.00237718	over	Q6R891	Q62261,Q5SYD0,P10637,P01831,Q02357,G5E829,Q9Z0P4,Q6DID7,O70258,P15208,Q9WV34,Q8R3R8,Q9R244,Q6R891,Q9CYN9,A2ARA8,Q9WTI7,Q8CJ26	0.127302	0.511932	0.0555556
GO:0045259	proton-transporting ATP synthase complex	C	1	18	57	7572	0.0175439	0.00237718	over	P56382	P56480,Q03265,Q9DB20,Q9CQQ7,Q91VR2,Q9DCX2,P97450,Q06185,P56135,Q78IK2,Q9D3D9,Q9CPQ8,P56379,P56382,P03930,Q9CR84,P00848,Q9CRA7	0.127302	0.511932	0.0555556
GO:0001891	phagocytic cup	C	1	19	57	7572	0.0175439	0.00250924	over	O70161	Q61233,P10107,P68040,P39054,O89053,Q9D8U8,Q8CJ53,Q5SUA5,Q60766,D3Z6Q9,P55194,P63001,Q8BYW1,Q8C0D4,Q921E2,O70200,G3XA57,Q91V24,O70161	0.133887	0.522183	0.0526316
GO:0030286	dynein complex	C	1	19	57	7572	0.0175439	0.00250924	over	Q91XQ0	Q8BW94,Q3V0Q1,Q9JHU4,F6ZDS4,O08788,O88487,Q8R1Q8,Q6PDL0,Q91YJ2,Q8CBY8,P63168,P62627,Q9D0M5,P51807,Q8R1N4,Q45VK7,Q91XQ0,Q99KJ8,Q9Z2V5	0.133887	0.522183	0.0526316
GO:0045095	keratin filament	C	1	21	57	7572	0.0175439	0.00277338	over	Q8BGZ7	P11679,Q8R0W0,P05784,Q9DCV7,P50446,Q922U2,Q8BGZ7,Q148V8,P08730,P02535,Q3UV17,Q3TTY5,Q8BK63,P04104,Q8VED5,Q6IFZ6,Q6IME9,Q6IMF0,O89094,Q0VBK2,Q99M74	0.146911	0.545255	0.047619
GO:0030867	rough endoplasmic reticulum membrane	C	1	21	57	7572	0.0175439	0.00277338	over	Q9R0B9	Q9DBG7,Q99J56,Q8BNI4,Q9CQS8,P61358,P62855,P62858,P62274,P61620,Q62186,Q9JLR1,Q9JKW0,Q8VHE0,Q02053,Q91Y97,Q9D024,Q8BKC8,Q9R0E2,Q7TQE6,Q8VD00,Q9R0B9	0.146911	0.545255	0.047619
GO:0019866	organelle inner membrane	C	5	381	57	7572	0.0877193	0.050317	over	Q99J99,Q91VN4,P56382,A2ASZ8,Q7TNS2	Q6PB66,P14733,P21619,P11881,Q61033,Q61029,Q8BJS4,Q3U9G9,Q9DBS1,Q80W54,Q921T2,O08579,Q9WVC3,Q9D2V8,P61971,Q6ZQE4,Q8BUN5,Q9WU40,P70340,Q8C0L0,Q8C1E7,Q8VC65,A2AJQ3,A6X919,Q71KT5,O55242,Q923E4,Q8CB65,P56480,Q8CAQ8,Q03265,P63038,Q8K2B3,Q8BMS1,P50544,Q05920,Q8BWT1,Q61941,Q9CQN1,P26443,P08249,Q8BFR5,Q9DB77,Q9Z0X1,Q9R112,Q64521,Q8QZT1,Q921G7,P54071,Q9Z2I0,Q99JY0,P51881,P58281,P05202,Q60932,Q9CZ13,Q8BMD8,…	0.157586	0.561791	0.0131234
GO:0031256	leading edge membrane	C	2	99	57	7572	0.0350877	0.0130745	over	Q6R891,O70161	Q6ZWQ0,Q8VHY0,Q8CIB5,P28660,P43406,P18760,O54890,P70460,P60766,Q8C147,P15379,P28843,Q9WV52,Q62011,Q8C145,P60487,P26039,Q9QXZ0,Q9WTI7,P26040,Q61233,Q64331,P58771,P10126,P09055,O08808,P39054,P62908,Q8K3G9,Q9WUM4,P11688,Q9CVB6,Q9WVE8,Q9JKY5,Q6Q899,Q99K30,O88643,Q61081,P59113,P15532,Q91WL0,P61750,Q60875,P05480,Q9QUI0,Q8BRT1,Q08509,P63001,Q60823,Q9Z2D0,Q3TBD2,Q6R891,Q9JHK5,Q8VE11,Q61644,O70200,Q9Z0F4,…	0.170712	0.569961	0.020202
GO:0016592	mediator complex	C	1	25	57	7572	0.0175439	0.00330164	over	Q921D4	Q569Z6,Q80YQ2,Q62276,Q9CXU0,Q99K74,Q9DB40,Q6PGF3,A2AGH6,Q9CQI9,Q924H2,Q8BWD8,Q8R3L8,Q9D7W5,Q8VCD5,A2ABV5,Q9CZ82,Q925J9,Q8VCS6,Q9DB91,Q9CQA5,Q9D8C6,Q9CZB6,Q921D4,Q8BQM9,Q9R0X0	0.172384	0.569961	0.04
GO:0015934	large ribosomal subunit	C	2	102	57	7572	0.0350877	0.0134707	over	Q9D823,Q9CQL6	Q9D8E6,P27659,P14148,P12970,P14869,P47911,P47962,P47963,Q8BP67,P62889,P62830,P62751,Q9CPR4,P51410,P53026,P62717,P99027,P35979,P41105,Q6ZWV3,Q9CZM2,P62911,O09167,P19253,P62918,Q9CR57,P62900,P14115,Q9D1R9,P62984,P63323,P61255,P61358,P35980,P61514,P47955,P84099,Q9JJI8,O55142,Q9CXW4,Q6ZWV7,P67984,P83882,P47964,P47915,Q9D8M4,Q9D823,Q99L28,Q9D0G0,Q921S7,Q9JKF7,Q99N96,Q9CQF0,Q9DB15,Q9CPR5,Q8VDT9,Q9CY73,…	0.178788	0.571635	0.0196078
GO:0044455	mitochondrial membrane part	C	3	194	57	7572	0.0526316	0.0256207	over	P56382,Q91VN4,Q7TNS2	Q9ERS2,P48771,P56392,Q61387,P56393,P63038,P58281,P67778,P35821,P25911,O08715,P46656,P10417,Q9CXI0,Q9CQV1,P97478,Q8R1S0,Q8BGB8,Q8BMS4,Q566J8,A2APY7,Q60936,Q9JJG9,Q3TUH1,Q9CWQ3,P32020,Q6PDS3,Q91WS0,Q8R404,P30275,Q811U4,P11531,Q80XN0,Q9CQW7,P51175,Q80U63,P48962,Q9QYA2,Q8VCX5,Q9JI39,Q8BGA9,Q8K596,Q6PCP5,P70444,Q921N7,Q8BGH2,P47802,Q5U458,O88441,Q9CZW5,Q9CPQ3,B1AXP6,Q9CZR3,Q9CQN3,Q9DCC8,Q80UU1,Q9DCX2,…	0.178978	0.571635	0.0154639
GO:0097526	spliceosomal tri-snRNP complex	C	1	27	57	7572	0.0175439	0.00356577	over	P62307	Q99PV0,Q6P4T2,O08810,Q91YR7,Q9DAW6,Q9Z315,P62317,P62320,Q9D0T1,Q3TIX9,P27048,Q922U1,O35900,Q9D868,Q9QXA5,Q6ZWM4,Q9CQQ8,Q8CCF0,P62313,P62309,Q9CPW7,P62305,P62311,P62315,P62307,P83877,Q8BM39	0.184839	0.58243	0.037037
GO:0046540	U4/U6 x U5 tri-snRNP complex	C	1	27	57	7572	0.0175439	0.00356577	over	P62307	Q99PV0,Q6P4T2,O08810,Q91YR7,Q9DAW6,Q9Z315,P62317,P62320,Q9D0T1,Q3TIX9,P27048,Q922U1,O35900,Q9D868,Q9QXA5,Q6ZWM4,Q9CQQ8,Q8CCF0,P62313,P62309,Q9CPW7,P62305,P62311,P62315,P62307,P83877,Q8BM39	0.184839	0.58243	0.037037
GO:0008023	transcription elongation factor complex	C	1	30	57	7572	0.0175439	0.00396197	over	P51827	Q9ESU6,Q99J95,Q69ZA1,Q9QWV9,O88874,P13405,Q8JZM7,Q9ERF3,Q62018,Q8K2T8,A2AQ19,Q5XJE5,Q8C4Y3,P19426,Q922L6,Q8BG30,O55201,P63271,Q9ESC8,P51827,Q920B9,Q08943,P83940,P62869,Q8CB77,Q62383,Q91WG4,Q9ER73,Q52KE7,O08856	0.203177	0.611486	0.0333333
GO:0071007	U2-type catalytic step 2 spliceosome	C	1	30	57	7572	0.0175439	0.00396197	over	P62307	Q99PV0,O08810,Q99KP6,Q6A068,P57784,P62317,Q6PE01,P62320,Q9DCD2,Q8BTI8,Q9D287,P27048,Q9DC48,Q8CFQ3,Q8BHS3,Q9D0W5,Q9CQI7,Q6PGH1,Q9CSN1,Q9QZH3,P63154,P62309,Q922V4,P62305,P62315,P62307,Q9JHS9,Q8C5N3,A2A4P0,Q9D198	0.203177	0.611486	0.0333333
GO:0097014	ciliary plasm	C	1	34	57	7572	0.0175439	0.00449023	over	Q91XQ0	Q9D6F9,P27546,Q80UG5,O55131,Q9DBC7,Q8K1X1,P42208,P05132,Q8VD65,Q9WUL7,P10637,Q9D906,P49935,Q8C0J2,Q99J83,E9PY46,O88848,Q9DCD6,P28741,P70188,Q8BND3,Q8C6S9,Q45VK7,Q8BXG3,Q91XQ0,B2RY50,Q9JII1,Q61884,Q99PT9,Q8BW94,Q3V0Q1,A2A5R2,O88487,Q80W93	0.226999	0.640096	0.0294118
GO:0044815	DNA packaging complex	C	1	34	57	7572	0.0175439	0.00449023	over	Q8BSP2	P15864,P43277,Q9QZQ8,P62806,Q3TEA8,Q64525,Q8CCK0,P43276,Q9D2U9,P10922,Q922P9,Q8CGP7,P43275,P27661,P68433,Q3THW5,P84244,Q64522,Q9JIA7,Q8CIG3,Q62245,Q02384,Q8CG48,Q8CG47,Q8K2Z4,Q8C156,Q8BSP2,Q6ZQK0,Q6DFV1,P43274,Q8BFU2,O35216,Q64287,P15806	0.226999	0.640096	0.0294118
GO:0005930	axoneme	C	1	34	57	7572	0.0175439	0.00449023	over	Q91XQ0	Q8BW94,Q3V0Q1,A2A5R2,O88848,O88487,Q91XQ0,Q80W93,Q9D6F9,P27546,Q80UG5,O55131,Q9DBC7,Q8K1X1,P42208,P05132,Q8VD65,Q9WUL7,P10637,Q9D906,P49935,Q8C0J2,Q99J83,E9PY46,Q9DCD6,P28741,P70188,Q8BND3,Q8C6S9,Q45VK7,Q8BXG3,B2RY50,Q9JII1,Q61884,Q99PT9	0.226999	0.640096	0.0294118
GO:0016469	proton-transporting two-sector ATPase complex	C	1	35	57	7572	0.0175439	0.00462229	over	P56382	P57746,P50518,P56480,Q03265,Q9D3D9,P00848,Q9Z1G4,P51863,P15920,Q9CYN9,Q9CR51,Q9D1K2,Q8VE99,P63082,Q80SY3,Q9WTT4,Q9R1Q9,Q9DB20,Q9CQQ7,Q91VR2,Q9DCX2,P97450,Q06185,P56135,Q78IK2,Q9CPQ8,P56379,P56382,P03930,Q9CR84,Q9Z1G3,Q8BVE3,P50516,P62814,Q9CRA7	0.232844	0.648785	0.0285714
GO:0045171	intercellular bridge	C	1	37	57	7572	0.0175439	0.00488642	over	Q8BSP2	O08788,Q8BH64,P15626,P10649,Q8VDP3,P68181,P42208,P26150,P05132,P48774,Q80W21,P48193,Q9D6Y7,Q6PHN9,Q8R5I6,Q3UJU9,Q6NZB0,Q8BND5,Q80VJ2,Q62036,Q8CJ19,Q922E6,Q9CQ48,Q64314,P59114,Q62074,Q8BGA5,O08580,Q8BSP2,Q99KS2,P48725,Q91W78,P97329,Q9Z2R6,Q99JN2,Q9JJD0,A2AKX3	0.244404	0.669084	0.027027
GO:0036126	sperm flagellum	C	1	39	57	7572	0.0175439	0.00515055	over	Q91XQ0	P54823,Q9R0Y5,P49935,P05064,P06151,P48774,P47757,Q9DBC7,A2ARZ3,Q9WVC8,P70441,P09470,P05132,Q5H8C4,Q9DCD6,Q64337,P07901,Q9WTP6,O55131,Q9R1T4,P42208,P28661,P17710,Q6Q477,P47857,P28740,E9Q9F6,Q91XQ0,Q8VDN2,Q9JLV5,P14094,P62827,P97370,Q9D8T7,Q9QXM0,P16056,Q9R0X5,Q61884,E9Q743	0.255794	0.685279	0.025641
GO:0030426	growth cone	C	2	131	57	7572	0.0350877	0.0173006	over	Q6R891,P21570	P11499,P07901,Q7TMB8,Q99P72,P11627,Q6ZQ29,Q5NBX1,P20357,Q8BTM8,Q61768,Q91ZX7,Q9ET54,A2ASQ1,P30416,Q8K2Q9,Q9QXS6,Q8BRT1,P10637,P60879,Q9WTR1,Q99NH2,P51807,Q8CGF6,Q8BGT1,Q61315,Q61043,Q03137,A2ARV4,O35382,O35250,P06837,Q9JKF6,P62259,P63005,P33175,Q9ERR1,Q9CVB6,P12023,Q62470,P35922,Q9JM76,Q6URW6,Q9JKF1,Q61879,Q8CIE6,O88329,P17182,O08553,P70398,P30999,Q62188,P14873,P39054,P21107,Q9ERD7,O88447,Q9QXK3,…	0.25904	0.690039	0.0152672
GO:0019814	immunoglobulin complex	C	1	41	57	7572	0.0175439	0.00541469	over	P15530	P01872,P48025,P15530,P01837,P01865,P01867,P06330,P01869,P01801,P01807,P18525,P01845,P01749,P01791,P01786,P06327,P18531,P01819,P01746,P01592,P01644,P01639,P01635,P01659,P01665,P03977,P01656,P01671,P01657,P01636,P01631,P01642,P04945,P01633,P01723,P01680,P04940,P03976,P01652,P01637,P01725	0.267014	0.699376	0.0243902
GO:0044430	cytoskeletal part	C	8	820	57	7572	0.140351	0.108294	over	Q91XQ0,Q9CQ25,Q6R891,Q6A065,Q6P5D4,Q2KHK6,Q8CB12,Q8BGZ7	E9Q7G0,O08788,Q02248,Q8VEK3,O88738,A2AGT5,Q9JLV5,Q921M4,P46467,P63330,P62715,P0DP27,P70122,O54692,Q8R1Q8,Q9DCV4,Q8VEJ9,P28740,Q8BRT1,O88522,Q3UJU9,Q63850,Q9ES74,P47811,Q8CBY8,P63028,P83887,Q7TSG2,Q9WTX8,P58742,Q9CQ48,Q68FH0,Q9Z1B5,P46737,Q3TCJ1,E9Q8I9,Q921G8,Q8C3Y4,Q60664,P33215,Q6ZQF0,E9Q6J5,Q8BSE0,Q8BG40,Q5SQY2,Q9CWR1,Q61043,Q9Z2R6,Q9D4F8,Q9JJ11,Q6P9P6,Q8R184,Q60806,Q8K0T4,P24860,G5E8P0,Q64727,…	0.272546	0.702156	0.0097561
GO:0097729	9+2 motile cilium	C	1	42	57	7572	0.0175439	0.00554675	over	Q91XQ0	Q8VDN2,P07901,Q6Q477,Q9WTP6,Q9JLV5,P14094,Q9R0Y5,P05132,P62827,P97370,P28661,Q9D8T7,Q9QXM0,P16056,Q91XQ0,Q9R0X5,Q61884,E9Q743,P54823,P49935,P05064,P06151,P48774,P47757,Q9DBC7,A2ARZ3,Q9WVC8,P70441,P09470,Q5H8C4,Q9DCD6,Q64337,O55131,Q9R1T4,P42208,P17710,P47857,P28740,E9Q9F6,Q70FJ1,Q8CJ40,Q9R1K9	0.272562	0.702156	0.0238095
GO:0030427	site of polarized growth	C	2	137	57	7572	0.0350877	0.018093	over	Q6R891,P21570	Q8BTM8,Q6URW6,Q9JKF1,Q61879,Q8CIE6,O88329,P17182,O08553,P70398,P30999,Q62188,P14873,Q9ET54,P39054,P21107,Q9ERD7,O88447,Q9QXK3,P63005,Q9CVB6,Q99KJ8,P18760,P13595,O88643,P17183,Q8K2Q9,O35382,P0DP27,Q06890,P70302,Q9QXS6,Q61584,Q6KAR6,P97427,Q9Z0P5,Q6PGF7,Q91XV3,Q9WVR4,Q9ES28,Q62470,Q61553,Q8CBW3,Q9QYG0,P35922,Q9WV60,Q6P9Q6,Q08509,P22682,P08551,Q9CPW4,P97792,A2A8L5,P10637,Q9QVP9,Q9D5V6,P60879,Q9JKK7,…	0.275866	0.70679	0.0145985
GO:0071005	U2-type precatalytic spliceosome	C	1	43	57	7572	0.0175439	0.00567882	over	P62307	Q99PV0,Q6P4T2,Q921M3,Q99NB9,O08810,Q8K4Z5,Q91YR7,Q9DAW6,Q9D554,Q9Z315,Q3UKJ7,P57784,P62317,P62320,Q9CQL1,Q9D0T1,Q8BTI8,P27048,Q922U1,Q9Z1M8,O35900,Q9CQI7,Q9QXA5,Q6ZWM4,Q923D4,Q9CQQ8,Q8CCF0,C0HKD8,P62313,P83870,P62309,Q9CPW7,Q3TKY6,Q62203,Q8QZY9,P62305,P62311,P62315,P62307,Q4FK66,Q8C5N3,P83877,Q8BIZ6	0.278068	0.707605	0.0232558
GO:0001726	ruffle	C	2	139	57	7572	0.0350877	0.0183571	over	Q6R891,O70161	P26039,Q9QXZ0,Q9WTI7,P26040,Q61233,Q64331,P58771,P10126,P09055,O08808,P39054,P43406,P62908,Q8K3G9,Q9WUM4,P11688,Q9CVB6,Q9WVE8,P18760,Q9JKY5,Q6Q899,Q99K30,O88643,Q61081,P59113,P15532,Q91WL0,O54890,P61750,Q60875,P05480,Q9QUI0,Q8BRT1,Q08509,P63001,Q60823,Q9Z2D0,Q3TBD2,Q6R891,Q9JHK5,Q8VE11,Q61644,O70200,Q9Z0F4,Q8C5L6,Q5DU57,Q3UUI3,O70628,Q8BY35,Q8BLR5,Q61315,Q8BGS1,P14234,Q7TPS5,Q91V24,Q62011,Q64455,…	0.281474	0.70844	0.0143885
GO:0071011	precatalytic spliceosome	C	1	44	57	7572	0.0175439	0.00581088	over	P62307	Q99PV0,Q6P4T2,Q921M3,Q99NB9,O08810,Q8K4Z5,Q91YR7,Q9DAW6,Q9D554,Q9Z315,Q3UKJ7,P57784,P62317,P62320,Q9CQL1,Q9D0T1,Q8BTI8,P27048,Q922U1,Q9Z1M8,O35900,Q9CQI7,Q9QXA5,Q6ZWM4,Q923D4,Q9CQQ8,Q8CCF0,C0HKD8,P62313,P83870,P62309,Q9CPW7,Q3TKY6,Q62203,Q8QZY9,P62305,P62311,P62315,P62307,Q4FK66,Q8C5N3,P83877,Q8BIZ6,Q80SY5	0.283534	0.70844	0.0227273
GO:0015630	microtubule cytoskeleton	C	6	596	57	7572	0.105263	0.078711	over	Q9CQ25,Q6A065,Q91XQ0,Q6P5D4,Q2KHK6,Q8CB12	Q9JHU4,P61164,Q91WM1,P62827,Q62036,P23116,P05784,Q9WU78,Q921U8,Q3URD3,P11983,O08808,A2A5R2,Q91Y97,O88738,P63085,O08917,Q8VDP3,Q3UDE2,Q99KW3,Q2KN98,O35250,Q9EQC5,P31938,A2AWA9,Q8BXK9,Q99MS7,Q8R001,O54784,Q8BRT1,Q61166,Q61187,Q9ES74,Q6Y685,Q04736,Q8K1A6,Q99PL6,P83887,P97470,P28652,Q5SXY1,Q921W0,Q6PER3,Q6P2K6,Q9WTX8,Q9D8X2,P06537,Q8CJ19,Q0VGB7,Q9CQ48,Q9JJG0,P42209,E9Q8I9,Q8BML1,Q9ERR1,P97366,Q8BGT6,…	0.290604	0.710805	0.0100671
GO:0031301	integral component of organelle membrane	C	2	145	57	7572	0.0350877	0.0191495	over	Q91VN4,Q7TNS2	Q8BJS4,Q9D666,Q9DBS1,Q6DVA0,Q9JJX6,A2A8U2,Q9Z1M0,Q9CQ92,Q922J9,Q9Z210,P48410,Q6P6M5,Q8BGI5,Q9D0K1,O35488,B1AUE5,O70579,Q9Z211,Q9QXY9,Q09199,P70403,Q9DC16,Q7TN73,Q8BND5,Q91ZN5,Q9CQE7,Q09200,Q9CQU3,Q61420,Q9R0M8,O35153,Q9CR89,Q3TMX7,Q9CR20,O35623,Q8R1T4,Q9D8T4,Q78S06,Q9D9I4,Q9DBT4,Q9CX30,Q8CIA5,P21661,Q91XB7,Q922Q5,Q9Z1G4,O70439,Q9ER00,Q8K021,P56695,P46096,Q9JKK1,P70704,P80560,P11438,O09117,P63044,…	0.29828	0.716048	0.0137931
GO:0097525	spliceosomal snRNP complex	C	1	47	57	7572	0.0175439	0.00620708	over	P62307	Q99PV0,Q6P4T2,Q91YR7,P62317,P62320,P27048,P62309,P62305,P62315,Q9CWK3,P83877,Q8BM39,Q9R1C7,Q62376,Q7TNC4,Q9CYI4,Q5SUF2,Q62189,Q9CQI7,Q8K2Z2,Q62241,P62307,Q99NB9,Q8K4Z5,Q9D554,P57784,Q8BGC0,Q923D4,P83870,Q62203,Q9Z1N5,Q8CCF0,O35900,Q9QXA5,Q6ZWM4,Q9CQQ8,P62313,P62311,Q9D0T1,Q9JLI8,Q9DAW6,Q9D868,O08810,Q9Z315,Q3TIX9,Q922U1,Q9CPW7	0.299688	0.716048	0.0212766
GO:0022625	cytosolic large ribosomal subunit	C	1	48	57	7572	0.0175439	0.00633914	over	Q9D823	Q9D8E6,P27659,P14148,P12970,P14869,P47911,P47962,P47963,Q8BP67,P62889,P62830,P62751,Q9CPR4,P51410,P53026,P62717,P99027,P35979,P41105,Q6ZWV3,Q9CZM2,P62911,O09167,P19253,P62918,Q9CR57,P62900,P14115,Q9D1R9,P62984,P63323,P61255,P61358,P35980,P61514,P47955,P84099,Q9JJI8,O55142,Q9CXW4,Q6ZWV7,P67984,P83882,P47964,P47915,Q9D8M4,Q9D823,Q99L28	0.304993	0.725952	0.0208333
GO:0005856	cytoskeleton	C	10	1096	57	7572	0.175439	0.144744	over	Q6R891,P21570,Q9CQ25,Q6A065,Q91XQ0,Q8BGZ7,Q6P5D4,Q2KHK6,Q8CB12,Q9JLC3	G5E8K5,P15508,P08032,Q02357,Q9WV69,Q8BTM8,Q8VDD5,Q8VHX6,Q64727,Q9JKF1,P62737,Q9QXZ0,Q6PDN3,P60710,P68134,P26231,Q8K4L3,Q5SYD0,Q9DBR7,Q99MZ6,O88329,Q9WTI7,P26040,Q61233,O88342,P05064,O70133,Q91YE8,Q64331,Q5SWU9,P58771,Q9ERG0,Q02257,P58774,O70318,P13020,P46735,Q9ET54,P21107,Q9D0R2,O70209,P97315,Q80UG5,Q6IRU2,Q3TJD7,Q9WUM4,Q9Z204,P21271,P09803,E9Q634,Q91ZU6,Q6Q899,Q99JB2,Q8CI51,Q6A028,P57016,Q91YR1,…	0.306387	0.726307	0.00912409
GO:0044441	ciliary part	C	2	148	57	7572	0.0350877	0.0195457	over	Q91XQ0,Q6A065	P54823,Q9R0Y5,P49935,P15331,P14873,P62874,P22437,Q9QYR6,Q99104,Q9ES64,Q62059,P35822,P20444,Q08288,O54990,Q9ERI2,P62881,E9PY46,Q61025,Q64704,Q6NVF0,P20443,Q99LC9,Q3UGF1,Q8CIC2,Q6A078,Q9EQZ6,Q9JJZ8,Q9R0X5,Q9D6F9,P27546,Q80UG5,O55131,Q9DBC7,Q8K1X1,P42208,P05132,Q8VD65,Q9WUL7,P10637,Q9D906,Q8C0J2,Q99J83,O88848,Q9DCD6,P28741,P70188,Q8BND3,Q8C6S9,Q45VK7,Q8BXG3,Q91XQ0,B2RY50,Q9JII1,Q61884,Q99PT9,Q61768,…	0.306666	0.726307	0.0135135
GO:0031966	mitochondrial membrane	C	5	489	57	7572	0.0877193	0.06458	over	Q99J99,Q91VN4,P56382,A2ASZ8,Q7TNS2	P11531,Q8BX70,P17710,O08528,Q9Z0X1,Q8K1M6,Q64133,Q99JY0,P58281,Q60932,P48962,P41216,O35129,Q8BW75,Q60930,Q62465,Q91YI0,Q922S4,Q60931,Q9JLN9,Q9Z0J4,P97742,P70296,Q9DCN2,P16460,P63087,Q8BGH2,P15532,P16330,Q9CZW4,Q922Q1,Q64516,Q9QYA2,Q8JZR0,Q3TL44,Q791V5,O55126,Q07813,Q8K4X7,Q5H8C4,Q6X893,Q9CYG7,Q9JK48,Q9CQ92,Q80U63,Q3UJU9,Q9CZE3,Q8C4Y3,Q811U4,Q91WS0,Q5U458,Q9CQS4,Q8BX10,Q9CQX2,Q61586,Q9D6K5,O08734,…	0.306673	0.726307	0.0102249
GO:0030532	small nuclear ribonucleoprotein complex	C	1	49	57	7572	0.0175439	0.00647121	over	P62307	P62320,P27048,P62309,P62305,P62307,Q9DAW6,Q99PV0,Q6P4T2,Q91YR7,P62317,P62315,Q9CWK3,P83877,Q8BM39,Q9R1C7,Q62376,Q7TNC4,Q9CYI4,Q5SUF2,Q62189,Q9CQI7,Q8K2Z2,Q62241,Q99NB9,Q8K4Z5,Q9D554,P57784,Q8BGC0,Q923D4,P83870,Q62203,Q9Z1N5,Q8CCF0,O35900,Q9QXA5,Q6ZWM4,Q9CQQ8,P62313,P62311,Q9D0T1,Q9JLI8,Q9D868,O08810,Q9Z315,Q3TIX9,Q922U1,Q9CPW7,G3X9K3,E9Q5C9	0.310258	0.727421	0.0204082
GO:0030864	cortical actin cytoskeleton	C	1	50	57	7572	0.0175439	0.00660328	over	Q6R891	Q8VDD5,P42208,Q4VC33,Q62261,P15508,P08032,P68404,P13020,P61161,Q91YD9,P16546,E9Q634,Q99KW3,Q08331,P32848,Q64727,P19001,Q3V0K9,P70387,O88329,O88342,P10126,P26043,P40124,Q9JI91,Q60598,Q3TJ91,Q9D279,O89053,P18760,O08917,Q9R0P5,Q61792,Q62418,Q9QXS6,Q9CYT6,Q60634,E9Q394,Q9JJK2,Q9CQI6,P70248,P49710,Q6R891,Q9QXN0,Q80Y17,O35682,P17809,Q8R1G6,P15116,P46662	0.315484	0.733266	0.02
GO:0005762	mitochondrial large ribosomal subunit	C	1	53	57	7572	0.0175439	0.00699947	over	Q9CQL6	Q9D0G0,Q921S7,Q9JKF7,Q99N96,Q9CQF0,Q9DB15,Q9CPR5,Q8VDT9,Q9CY73,Q9D1P0,Q99N94,Q9CQN7,Q9EQI8,Q9D338,Q9CQ06,Q9CQ40,Q99N95,Q9D0Q7,Q8K2M0,Q9D1N9,Q8K2Y7,Q9CR21,Q99N93,Q8BU88,Q9D1H8,Q9Z2Q5,Q8R035,Q8JZS9,Q9DCU6,Q3TBW2,Q9CQL4,Q9D1I6,Q9D773,Q9D1B9,Q99N89,Q9D8P4,Q99N92,Q9CZ83,Q9DCI9,O35972,Q9CQL5,Q9CQF8,Q99N85,Q9CPY1,Q9CQL6,Q99N91,Q80VP5,Q9CQP0,Q9D7N6,Q9CWV0,Q8VIK2,Q9CZ57,Q9CPV3	0.33093	0.759762	0.0188679
GO:0000315	organellar large ribosomal subunit	C	1	53	57	7572	0.0175439	0.00699947	over	Q9CQL6	Q9D0G0,Q921S7,Q9JKF7,Q99N96,Q9CQF0,Q9DB15,Q9CPR5,Q8VDT9,Q9CY73,Q9D1P0,Q99N94,Q9CQN7,Q9EQI8,Q9D338,Q9CQ06,Q9CQ40,Q99N95,Q9D0Q7,Q8K2M0,Q9D1N9,Q8K2Y7,Q9CR21,Q99N93,Q8BU88,Q9D1H8,Q9Z2Q5,Q8R035,Q8JZS9,Q9DCU6,Q3TBW2,Q9CQL4,Q9D1I6,Q9D773,Q9D1B9,Q99N89,Q9D8P4,Q99N92,Q9CZ83,Q9DCI9,O35972,Q9CQL5,Q9CQF8,Q99N85,Q9CPY1,Q9CQL6,Q99N91,Q80VP5,Q9CQP0,Q9D7N6,Q9CWV0,Q8VIK2,Q9CZ57,Q9CPV3	0.33093	0.759762	0.0188679
GO:0120114	Sm-like protein family complex	C	1	54	57	7572	0.0175439	0.00713154	over	P62307	Q99PV0,Q99NB9,G3X9K3,E9Q5C9,Q9CQI7,P62307,P62317,P62320,P62305,P62315,Q61189,Q8BX17,Q9Z1Z2,P27048,P62309,Q9JJY4,O35900,Q9QXA5,Q6ZWM4,Q9CQQ8,P62313,P62311,Q8VC85,Q9DAW6,Q6P4T2,Q91YR7,Q9CWK3,P83877,Q8BM39,Q9R1C7,Q62376,Q7TNC4,Q9CYI4,Q5SUF2,Q62189,Q8K2Z2,Q62241,Q8K4Z5,Q9D554,P57784,Q8BGC0,Q923D4,P83870,Q62203,Q9Z1N5,Q8CCF0,Q9D0T1,Q9JLI8,Q9D868,O08810,Q9Z315,Q3TIX9,Q922U1,Q9CPW7	0.336002	0.763936	0.0185185
GO:0009897	external side of plasma membrane	C	2	164	57	7572	0.0350877	0.0216587	over	Q61475,P15530	Q921I1,P10107,P20918,P08226,P50428,Q07235,Q61072,P06795,E9Q236,Q7TMS5,Q9Z127,Q8K2P7,P01831,Q64444,P17981,P10810,Q91ZX7,Q3V3R4,P09103,P09055,P14211,O08529,P48036,P43406,Q8VCT3,P01900,P97449,P11688,Q61739,Q8K0E8,Q60997,Q9JHR7,P06909,P01902,Q62469,P01897,O08917,Q8R2Y2,Q62351,P13595,P16406,P47791,P06800,P01872,P11835,P03958,P16110,E9PV24,O54890,P09470,P01837,P10605,Q62470,Q8VCM7,P01921,Q8VBZ3,Q9WTR5,…	0.351029	0.779235	0.0121951
GO:0031300	intrinsic component of organelle membrane	C	2	165	57	7572	0.0350877	0.0217908	over	Q91VN4,Q7TNS2	Q91W53,Q6P6M5,O89051,Q6DID7,O54909,Q09199,P70403,Q9DC16,Q7TN73,Q8BND5,Q91ZN5,Q9CQE7,Q09200,Q9CQU3,Q61420,Q9R0M8,O35153,Q9CR89,Q3TMX7,Q9CR20,O35623,Q8R1T4,Q9D8T4,Q78S06,Q9D9I4,Q9DBT4,Q9CX30,Q8CIA5,P21661,Q91XB7,Q922Q5,Q8BJS4,Q9D666,Q9DBS1,Q6DVA0,Q9JJX6,A2A8U2,Q9Z1M0,Q9CQ92,Q922J9,Q9Z210,P48410,Q8BGI5,Q9D0K1,O35488,B1AUE5,O70579,Q9Z211,Q9QXY9,Q9Z1G4,O70439,Q9ER00,Q8K021,P56695,P46096,Q9JKK1,P70704,…	0.353775	0.784404	0.0121212
GO:0031514	motile cilium	C	1	59	57	7572	0.0175439	0.00779186	over	Q91XQ0	Q70FJ1,Q8CJ40,Q9R1K9,Q8VDN2,P07901,Q6Q477,Q9WTP6,Q9JLV5,P14094,Q9R0Y5,P05132,P62827,P97370,P28661,Q9D8T7,Q9QXM0,P16056,Q91XQ0,Q9R0X5,Q61884,E9Q743,P54823,P49935,P05064,P06151,P48774,P47757,Q9DBC7,A2ARZ3,Q9WVC8,P70441,P09470,Q5H8C4,Q9DCD6,Q64337,O55131,Q9R1T4,P42208,P17710,P47857,P28740,E9Q9F6,P10107,O08749,P63005,Q64442,Q8BPM0,Q9JMD3,O35245,Q8BTU1,Q91W40,Q61025,P28741,P48725,Q9CZS3,Q3UGF1,Q8C633,…	0.360801	0.790646	0.0169492
GO:0044391	ribosomal subunit	C	2	168	57	7572	0.0350877	0.022187	over	Q9D823,Q9CQL6	Q9D8E6,Q61937,P35979,Q9CQF0,P61358,Q8BU88,Q3TBW2,Q9D8P4,P68040,P62702,P62754,P97351,P14206,P62983,Q9D7N3,P62849,P14131,P62270,Q6ZWN5,P62984,P60867,P62267,Q9CR88,Q9CPX7,P27659,P14148,P12970,P14869,P47911,P47962,P47963,Q8BP67,P62889,P62830,P62751,Q9CPR4,P51410,P53026,P62717,P99027,P41105,Q6ZWV3,Q9CZM2,P62911,O09167,P19253,P62918,Q9CR57,P62900,P14115,Q9D1R9,P63323,P61255,P35980,P61514,P47955,P84099,…	0.36199	0.791406	0.0119048
GO:0098552	side of membrane	C	3	286	57	7572	0.0526316	0.0377707	over	Q61475,P15530,Q6R891	Q91ZX7,Q3V3R4,P09103,P09055,P14211,O08529,P48036,P43406,Q8VCT3,P01900,P97449,P11688,Q61739,Q8K0E8,Q60997,Q9JHR7,P06909,P01902,Q62469,P01897,O08917,Q8R2Y2,Q62351,P13595,P16406,P47791,P06800,P01872,P11835,P03958,P16110,E9PV24,O54890,P09470,P01837,P10605,Q62470,Q8VCM7,P01921,Q8VBZ3,Q9WTR5,P01865,Q61490,P19221,P31809,Q4PZA2,Q08481,Q60767,P11627,P51655,P01867,Q8BHY3,P04441,P21956,P04228,P13597,P14430,…	0.365528	0.791589	0.0104895
GO:0005882	intermediate filament	C	1	60	57	7572	0.0175439	0.00792393	over	Q8BGZ7	P31001,P20152,P15331,Q8BP01,P48678,P14733,P21619,O55135,Q9CYQ7,P11531,P08553,P46660,P08551,P19246,P97333,P63054,Q8C142,P11679,Q8R0W0,P05784,Q9DCV7,P50446,Q922U2,Q8BGZ7,Q148V8,P08730,P02535,Q3UV17,Q3TTY5,Q8BK63,P04104,Q8VED5,Q6IFZ6,Q6IME9,Q6IMF0,O89094,Q0VBK2,Q99M74,Q70IV5,P63017,P19001,Q9D312,Q02257,P03995,Q91ZU6,P15532,Q9QWL7,Q01768,Q99104,Q9Z2K1,Q6IFX2,O35874,Q6P5H2,Q61765,Q497I4,O55047,Q9EPM5,…	0.36565	0.791589	0.0166667
GO:0005740	mitochondrial envelope	C	5	528	57	7572	0.0877193	0.0697306	over	Q99J99,Q91VN4,P56382,A2ASZ8,Q7TNS2	Q60932,Q99KR7,Q07813,Q3ULF4,Q8CAQ8,Q91VD9,P27773,Q9CQN1,Q9Z0X1,O08529,P58281,Q9WTP6,P24270,Q9WTP7,Q8C1A5,Q99LX0,Q91YP2,Q99JB2,Q9CZN7,P36552,Q8K1R3,P26150,Q9CRA5,Q9CR61,P62897,P08228,Q9DCJ5,Q9JIY5,Q9QUH0,Q9ESW4,Q8VCX5,Q9D964,Q9D8S4,Q8R086,Q99LY9,Q9D0J4,Q8CD10,P97930,P25911,Q8WTY4,Q921H9,C0HKG5,Q9WVA2,Q8BGD8,Q9CQY6,P62077,Q8BG60,O55042,Q9D1L0,Q9WU84,Q8K2C6,Q8BGX2,Q9JIQ3,O35387,P56213,Q8VEA4,Q3UUI3,…	0.365868	0.791589	0.0094697
GO:0097060	synaptic membrane	C	2	171	57	7572	0.0350877	0.0225832	over	Q6R891,O70161	G5E829,Q9Z0P4,Q6R891,Q9CYN9,A2ARA8,Q02248,O55131,Q922S4,Q811D0,Q80U72,Q7M6Y3,O70589,Q6WVG3,Q6KAR6,P35922,Q2TBE6,P11627,P70452,Q9D5V6,P60879,Q99NE5,P46096,P97300,Q61548,Q80TN5,P61264,Q00262,Q62083,Q62277,O35526,Q8BYR5,Q64704,P97772,O55192,Q9R0N7,Q8K382,Q01815,P11531,P09055,Q8C8R3,P39054,Q6ZWR6,G5E8K5,Q60598,P39053,O55106,Q62418,P70271,O54890,Q9QXS6,Q9D5T0,O88587,Q99M87,Q8VD75,P70424,P49710,O35598,…	0.370169	0.795121	0.0116959
GO:0034708	methyltransferase complex	C	1	61	57	7572	0.0175439	0.008056	over	P62307	Q9D0L8,Q9CQY2,Q9JIF0,Q8CIG8,P62317,P62320,Q99J09,P27048,P84089,P62309,P62305,P62315,P62307,Q61189,P61965,Q8BFQ4,Q61686,Q91X20,Q8BX09,O70546,O88559,P41230,Q6PDK2,Q3UXZ9,Q99LT0,Q6NZQ4,Q6SKR2,Q8C3P7,A2AIV2,Q9ER69,Q0VBL3,Q3UIK4,Q9JIY2,Q6PHZ5,E9Q784,Q9EP82,Q9Z120,Q60972,P70288,Q60973,Q921E6,Q80U70,Q923E4,Q61191,Q8CE96,Q80XC2,Q9WTM5,P60122,A2BE28,Q3URQ0,Q8CCF0,Q9CQJ4,Q9DBD5,P28574,Q9DCT6,Q9EP97,Q80UV9,…	0.370464	0.795121	0.0163934
GO:0098802	plasma membrane receptor complex	C	1	62	57	7572	0.0175439	0.00818806	over	P15530	A2A863,P09055,P43406,P11688,Q61739,Q61738,O54890,Q9QXH4,A2ARA8,Q60677,Q8K400,Q62417,P15208,Q9WTL4,P35569,P01872,P48025,P15530,Q99JB2,Q61490,Q8R5A3,P43404,Q9QUN7,Q9JIY5,O88351,Q924T7,Q9JIQ3,P39429,Q60680,P70196,P70424,Q61526,Q61271,Q921I1,Q62351,P01887,P70387,Q3V3R4,Q62469,P25911,Q62470,Q99K41,Q00651,P26011,B8JK39,P61622,O70309,Q9Z0T9,P11835,P24063,P05555,P29351,P97772,Q08509,Q9QVP9,Q9EP69,Q8R2Y0,…	0.375241	0.799466	0.016129
GO:0072686	mitotic spindle	C	1	64	57	7572	0.0175439	0.00845219	over	Q6A065	E9Q7G0,Q9WVM1,Q9CW03,Q9CU62,O35638,Q9Z1M8,Q9D3E6,Q8C570,Q9WTX8,Q9CWI3,A2AL36,Q61043,P97477,Q6PFX9,Q80XJ3,Q7TME2,Q8VEK3,Q60598,Q8BK67,O70126,Q68FD5,Q9D279,Q61166,Q6PER3,F6ZDS4,O08788,P27546,O08808,P62908,Q9JLV5,Q921M4,P63085,P46061,Q9CQE8,P48193,P24452,P60766,O88522,Q7TQD2,Q63850,Q8BHJ5,Q9QXE7,P11440,O54785,P63168,Q8VDQ8,Q60974,P58742,Q9CQ48,Q68FH0,Q9Z1B5,O88895,O35245,Q3UHX9,Q8BM85,Q6A065,Q3UTZ3,…	0.38469	0.809011	0.015625
GO:0005875	microtubule associated complex	C	1	66	57	7572	0.0175439	0.00871632	over	Q91XQ0	Q99KJ8,P61164,Q8R5C5,Q9QZB7,Q8CBY8,Q9Z0Y1,Q9WUB4,Q61768,P62259,O88447,P63005,Q9DBS5,O35071,O88448,P33175,P28740,Q9QXL2,Q60575,Q9EQW7,Q61771,Q9ERR1,Q91W40,P28741,P33174,Q9QXL1,Q9CZA6,P97329,Q6P9L6,Q6P9P6,B1AVY7,O35231,Q9QWT9,Q6NWW5,Q99PT9,Q8BG40,Q9JHU4,P63168,Q9D0M5,Q9Z2V5,Q8BW94,Q3V0Q1,Q45VK7,Q91XQ0,O70126,P97477,Q9D786,P70188,F6ZDS4,O08788,O88487,Q8R1Q8,Q6PDL0,Q91YJ2,P62627,P51807,Q8R1N4,P14873,…	0.393997	0.816758	0.0151515
GO:0005791	rough endoplasmic reticulum	C	1	66	57	7572	0.0175439	0.00871632	over	Q9R0B9	Q02053,Q91Y97,Q9D024,Q8BKC8,Q9R0E2,Q7TQE6,Q8VD00,Q9R0B9,P55302,P29788,P08905,O35744,Q9DBG7,Q99J56,Q8BNI4,Q9CQS8,P61358,P62855,P62858,P62274,P61620,Q62186,Q9JLR1,Q9JKW0,Q8VHE0,P63038,Q8BMK4,Q91YQ5,Q02819,Q9D8E6,P35564,Q9DBG6,Q91V41,Q60931,P70296,P47911,E9PV24,P15105,P35922,Q9D8V0,Q9CQR2,Q09014,P35980,Q64444,P62267,P12023,P50172,Q61093,Q9R098,Q9Z108,P50429,Q9R0E1,P49769,O55042,Q91V04,Q4FZC9,Q8BKX1,…	0.393997	0.816758	0.0151515
GO:0090575	RNA polymerase II transcription factor complex	C	1	66	57	7572	0.0175439	0.00871632	over	Q921D4	O08811,O70422,Q8VD76,Q9DBA9,Q9JIB4,P10711,Q3THK3,P62915,Q8K0H5,Q9D902,Q8R2K4,Q9D0D5,Q6NZA9,Q99PM3,Q80UV9,Q8C176,Q80ZM7,P29037,Q62311,P62340,Q8R0A0,P62196,Q03147,P51949,Q08024,P70353,P63139,P97471,Q62432,Q80YV3,Q8BX17,P13405,P15066,P09450,Q9D7W5,Q8VCD5,A2ABV5,Q9CZ82,Q9CQA5,Q921D4,Q8BUN5,P46938,Q01147,Q02248,Q62441,P70662,Q60722,Q924A0,Q8VIJ6,Q8VEK3,Q62318,P42227,Q99K48,Q99020,Q9WVG6,P17095,P48281,…	0.393997	0.816758	0.0151515
GO:0031253	cell projection membrane	C	2	180	57	7572	0.0350877	0.0237718	over	Q6R891,O70161	Q6ZWQ0,Q8VHY0,Q8CIB5,P28660,P43406,P18760,O54890,P70460,P60766,Q8C147,P15379,P28843,Q9WV52,Q62011,Q8C145,P60487,Q9WTL2,P11499,P07901,Q9ERG0,P21447,P97449,P27601,Q91VE0,P16406,Q9WVC8,P70441,P09470,Q148W0,Q8VCI5,Q8VHF2,P23506,P68404,Q64444,Q64430,G3X939,Q9JMA9,E9Q7P9,Q9D2V8,Q08857,O88310,Q8BYF6,P27600,Q7TMS5,P15535,Q8C3K6,Q91WV7,P97813,O08601,Q02013,P49282,A2ARV4,Q5U4D8,Q9DBP0,Q8VI47,P11531,P26041,…	0.394462	0.816758	0.0111111
GO:0099568	cytoplasmic region	C	3	304	57	7572	0.0526316	0.0401479	over	Q61092,Q91XQ0,Q6R891	Q8BTM8,Q8VDD5,Q9JHU4,Q80X90,E9Q7G0,Q9QXZ0,Q61879,Q5SYD0,O08788,P26040,A2A863,P09405,Q02248,P07356,Q8CIB5,P46935,Q9WUM4,Q60598,P62962,P61979,P63005,O55131,P61161,Q9JLQ0,Q8K0E8,Q91ZU6,Q9QYB5,Q9JKY5,Q80TV8,Q62418,Q8CJ53,E9PV24,P49817,Q64GA5,P42208,Q9Z2Q6,Q8VI36,P62331,Q9ES28,Q9Z329,Q61553,E9Q394,Q9QUI0,Q8VCM7,P31938,Q9CQM9,Q8BXK9,P26645,Q62159,P84096,Q8BRT1,P60766,Q08509,D3Z6Q9,P63001,Q9QVP9,Q05144,…	0.402697	0.82658	0.00986842
GO:0031224	intrinsic component of membrane	C	14	1704	57	7572	0.245614	0.22504	over	Q91VA1,Q8VD57,A2ASZ8,P43407,Q61542,Q9QZ03,Q91Z92,Q3U1F9,Q8VHL0,Q91W98,P15530,Q61475,Q91VN4,Q7TNS2	Q8VDN2,Q6ZWQ0,Q9D7Z6,A2AN08,Q64518,Q61543,Q8BMK4,Q8BI84,Q9ESE1,Q91YQ5,Q61941,Q3URD3,Q69ZN7,P21447,Q9ESD7,Q8VHY0,Q61595,O55111,Q64133,P28660,Q9Z2I0,P55012,A2ASQ1,P51881,P58281,Q9EQH2,Q8BMD8,Q6GQT9,Q9EQH3,Q61830,P41216,Q80VA0,Q6ZWR6,P35564,Q8BH59,P37040,Q925I1,Q07113,Q9Z1W8,P62814,O70423,Q8BW75,P97449,Q9DBG6,Q8BSY0,O89001,P53810,Q69ZF7,Q9D379,Q91YH5,O70570,Q9EPE9,P09803,Q9D0F3,P06795,P19783,Q60997,…	0.4046	0.827711	0.00821596
GO:0031225	anchored component of membrane	C	1	69	57	7572	0.0175439	0.00911252	over	Q61475	Q61147,P01831,Q64444,P18181,Q9QZF2,Q9R087,Q01721,Q7TQ33,Q3TGW2,Q91V41,P51150,P46638,P53994,P35278,P61021,P61027,P63011,Q6PHN9,Q9CQD1,Q9CZT8,O88935,Q91ZR1,P62823,Q99P58,P56371,P60904,P17981,P10810,Q7M759,O08532,P12960,P51655,P60879,P28667,Q60634,Q91XM9,Q9WV34,P13595,Q9WTR5,P31428,Q8R422,O35136,Q61503,P04925,Q8R2G4,P09242,O55186,O88310,O88384,Q8R2Q8,P29533,Q80ZA0,P58242,Q9QYZ9,Q64277,Q80Z24,Q61475,…	0.4077	0.828808	0.0144928
GO:0016324	apical plasma membrane	C	2	185	57	7572	0.0350877	0.0244321	over	Q91VA1,Q61475	P06795,E9Q236,Q7TMS5,Q9Z127,Q8K2P7,P26040,Q8R3S6,Q80X80,Q9QXS1,Q8VDN2,P11499,P11276,P14824,P07901,P26041,Q921I1,P27773,O88329,Q61696,P17426,P21447,Q8VHY0,Q3UTJ2,P26043,O55111,P39447,G5E829,P10107,P55012,P97429,P50516,P47857,Q9Z1W8,P62814,Q91V41,Q9JII6,Q80SW1,Q811D0,P14094,Q9JKY5,Q80U72,P16406,Q9WVC8,Q80WJ7,Q99JW5,P70441,P49817,Q60770,Q64324,O54890,P10852,P42567,P50518,P10605,Q148W0,P35293,Q99JG3,…	0.407784	0.828808	0.0108108
GO:0071013	catalytic step 2 spliceosome	C	1	70	57	7572	0.0175439	0.00924459	over	P62307	Q99PV0,O08810,Q99KP6,Q6A068,P57784,P62317,Q6PE01,P62320,Q9DCD2,Q8BTI8,Q9D287,P27048,Q9DC48,Q8CFQ3,Q8BHS3,Q9D0W5,Q9CQI7,Q6PGH1,Q9CSN1,Q9QZH3,P63154,P62309,Q922V4,P62305,P62315,P62307,Q9JHS9,Q8C5N3,A2A4P0,Q9D198,Q6P4T2,Q9D0E1,Q61656,O88569,Q921M3,Q99NB9,P29341,Q8VEK3,Q7TMK9,Q9Z204,P61979,Q91VC3,Q8K4Z5,Q91YR7,Q9CZU3,O35737,Q9Z2X1,Q6PDM2,Q91VM5,Q9D554,Q9WV02,Q9Z315,O35691,Q64012,Q9CQL1,Q8CEC6,P97376,…	0.4122	0.832068	0.0142857
GO:0030863	cortical cytoskeleton	C	1	72	57	7572	0.0175439	0.00950872	over	Q6R891	O88329,O88342,P10126,P26043,P13020,P40124,Q9JI91,Q60598,Q3TJ91,Q9D279,O89053,P18760,O08917,Q9R0P5,Q61792,Q62418,Q9QXS6,Q9CYT6,Q60634,E9Q394,Q9JJK2,Q9CQI6,P70248,P49710,Q6R891,Q9QXN0,Q80Y17,O35682,P17809,Q8R1G6,P15116,P46662,Q80TV8,Q61166,Q99NE5,Q64727,P19001,Q3V0K9,P70387,Q8VDD5,P42208,Q4VC33,Q62261,P15508,P08032,P68404,P61161,Q91YD9,P16546,E9Q634,Q99KW3,Q08331,P32848,E9Q7G0,Q8BRT1,Q8BTM8,Q7TPR4,…	0.421099	0.834119	0.0138889
GO:0042734	presynaptic membrane	C	1	72	57	7572	0.0175439	0.00950872	over	O70161	O08599,P70452,P60879,Q08460,Q61548,P61264,Q00262,O35526,Q64704,Q68FD5,Q8K1M6,P39053,Q6IRU5,Q3UQN2,O08585,O70161,Q61301,Q8VD75,Q8K400,Q80VP1,P67778,Q7M6Y3,P51655,P12960,P28667,O08532,Q60634,Q6PIC6,P13595,P57716,P54763,P52795,P49769,Q8BVF7,P52800,Q64487,Q8R5M8,Q99N28,P28571,Q9ERZ4,Q03137,Q9R0N7,Q9CQR7,Q01815,Q6Q477,G5E829,P35564,P15116,Q9JKF6,Q01338,Q02248,O55131,Q922S4,Q811D0,Q80U72,O70589,Q6WVG3,…	0.421099	0.834119	0.0138889
GO:0005819	spindle	C	2	191	57	7572	0.0350877	0.0252245	over	Q6A065,Q9CQ25	E9Q7G0,O08788,Q02248,Q8VEK3,O88738,A2AGT5,Q9JLV5,Q921M4,P46467,P63330,P62715,P0DP27,P70122,O54692,Q8R1Q8,Q9DCV4,Q8VEJ9,P28740,Q8BRT1,O88522,Q3UJU9,Q63850,Q9ES74,P47811,Q8CBY8,P63028,P83887,Q7TSG2,Q9WTX8,P58742,Q9CQ48,Q68FH0,Q9Z1B5,P46737,Q3TCJ1,E9Q8I9,Q921G8,Q8C3Y4,Q60664,P33215,Q6ZQF0,E9Q6J5,Q8BSE0,Q8BG40,Q5SQY2,Q9CWR1,Q61043,Q9Z2R6,Q9D4F8,Q9JJ11,Q6P9P6,Q8R184,Q60806,Q8K0T4,P24860,G5E8P0,E9PYK3,…	0.42359	0.834119	0.0104712
GO:0005840	ribosome	C	2	192	57	7572	0.0350877	0.0253566	over	Q9CQL6,Q9D823	P47962,Q8BP67,P62830,P61255,Q9CXW4,P47915,Q9QZ05,P51910,P58252,O70133,P12970,Q6P542,P47911,Q91WK2,Q8K1R3,P62889,P53026,P62717,P62911,P62918,P62900,Q6ZQ58,Q9CQR2,P35980,P84099,Q9JJI8,P62267,Q64152,P62855,P62858,Q5F2E7,Q6A0A2,Q61701,P62274,Q9Z1P6,Q921S7,Q9DB15,Q9D1P0,Q9DC71,Q9D338,Q9CQ40,Q8K2M0,Q9Z2Q5,Q8JZS9,Q9CQL4,Q8R2R6,Q9D1B9,Q9CQF8,Q9CPY1,Q9CQA6,Q9D7N6,Q9D0G0,Q9JKF7,Q99N96,Q9CQF0,Q9CPR5,Q8VDT9,…	0.426204	0.834632	0.0104167
GO:0005929	cilium	C	2	195	57	7572	0.0350877	0.0257528	over	Q91XQ0,Q6A065	P10107,O08749,P63005,Q64442,Q8BPM0,Q9JMD3,P28661,O35245,Q8BTU1,Q91W40,Q61025,P28741,P48725,Q9CZS3,Q3UGF1,Q8C633,A2ARZ3,Q6UJY2,Q45VK7,Q61884,E9Q743,Q80UG5,O55131,P55258,P42208,P83887,E9PY46,Q70FJ1,Q8CJ40,Q9R1K9,Q8VDN2,P07901,Q6Q477,Q9WTP6,Q9JLV5,P14094,Q9R0Y5,P05132,P62827,P97370,Q9D8T7,Q9QXM0,P16056,Q91XQ0,Q9R0X5,P63001,Q99LC9,P54823,P49935,P05064,P06151,P48774,P47757,Q9DBC7,Q9WVC8,P70441,P09470,…	0.434012	0.838427	0.0102564
GO:0031985	Golgi cisterna	C	1	75	57	7572	0.0175439	0.00990491	over	Q91Z92	Q921M4,Q9QYE6,Q9JJY3,Q9QY73,Q8BH66,Q80Y17,P08905,O35623,Q8R1F6,Q64685,O35153,Q8BR70,P15535,Q91VU1,Q99LP8,Q61543,P01900,P27046,P01902,P81117,P01898,P01901,Q99JX3,O88630,P04223,Q91Z92,P55937,Q02819,Q8BRF7,Q61335,Q8R088,Q8VCF1,Q8BXA1,Q9QZ85,Q9CRA5,Q4LDD4,Q8CI04,P70419,Q9WTS2,Q9R0Q3,Q9CQC9,Q6PB93,P35282,Q6PHU5,O08912,Q8BXN9,Q78IS1,Q6PEB6,Q9JL27,Q11127,Q80XR2,Q8BVF7,Q8BS95,Q9JJ04,P38649,P54751,Q9WUH1,…	0.4342	0.838427	0.0133333
GO:0044798	nuclear transcription factor complex	C	1	76	57	7572	0.0175439	0.010037	over	Q921D4	P29037,Q8VIJ6,Q8VEK3,Q62318,P42227,Q99K48,Q99020,P97471,Q9WVG6,P62915,P17095,P48281,P28704,P28574,P28700,Q91WL8,P70353,Q8R0K9,P63139,P15806,P41778,Q3UV55,P63058,O08811,O70422,Q8VD76,Q9DBA9,Q9JIB4,P10711,Q3THK3,Q8K0H5,Q9D902,Q8R2K4,Q9D0D5,Q6NZA9,Q99PM3,Q80UV9,Q8C176,Q80ZM7,Q62311,P62340,Q8R0A0,P62196,Q03147,P51949,Q08024,Q62432,Q80YV3,Q8BX17,P13405,P15066,P09450,Q9D7W5,Q8VCD5,A2ABV5,Q9CZ82,Q9CQA5,…	0.438501	0.838427	0.0131579
GO:0005788	endoplasmic reticulum lumen	C	1	77	57	7572	0.0175439	0.010169	over	O54998	P08113,P14211,O35887,Q9CXI5,O09161,Q7TQ48,P55302,P29788,P08905,O35744,Q06890,P20029,Q6P5E4,P27773,P08003,Q9JKR6,P09103,Q9EQH2,Q91W90,P19324,Q921X9,P24369,Q922R8,Q91YW3,Q99KV1,Q9D1Q6,Q8VCT4,Q9DBS1,Q9DC23,P23953,Q8VCC2,P57759,Q8CFX1,Q60715,Q8BP92,Q9Z2L6,Q9D8I1,Q8K2C7,Q9ESP1,Q64176,Q8BYW9,Q9CQU0,Q2HXL6,P63239,Q8BYB9,Q05186,Q8VEH8,Q9ERR7,Q61712,Q9ER41,Q8BH97,P80560,Q9Z247,Q61576,Q8K297,Q9ER38,Q8VHC3,…	0.442771	0.838427	0.012987
GO:0030175	filopodium	C	1	78	57	7572	0.0175439	0.0103011	over	Q6R891	P11531,Q6ZWQ0,P26041,P43406,O54890,P70460,P62331,Q62470,Q9Z0P4,P06837,F8VQB6,Q62011,Q8C9V1,Q62468,P17426,Q7TMB8,Q99104,Q8CBW3,P35922,P61087,Q9QY06,Q9DBS9,P62484,Q9Z0F4,Q80ZQ9,Q8K3H5,Q9QXS6,Q61584,Q9WVR4,P20357,P12023,Q9JHU4,P62737,P68134,Q3UQ44,P26040,Q61233,Q64331,P09055,P26043,P46735,Q9ET54,Q9JI91,Q9ERD7,Q61739,P18760,Q8K2Q9,Q91YR1,F8VPU2,P70441,Q5SUA5,Q9Z0P5,Q61553,P60766,Q03173,Q6P549,P97792,…	0.447009	0.838644	0.0128205
GO:0005684	U2-type spliceosomal complex	C	1	79	57	7572	0.0175439	0.0104332	over	P62307	P26369,P62320,Q8K2Z2,Q62241,P62315,Q99NB9,Q8K4Z5,Q9R1C7,Q62376,Q7TNC4,Q9CYI4,Q5SUF2,P27048,Q9CQQ8,P62309,Q62203,Q99PV0,Q6P4T2,Q921M3,O08810,Q91YR7,Q9DAW6,Q9D554,Q9Z315,Q3UKJ7,P57784,P62317,Q9CQL1,Q9D0T1,Q8BTI8,Q922U1,Q9Z1M8,O35900,Q9CQI7,Q9QXA5,Q6ZWM4,Q923D4,Q8CCF0,C0HKD8,P62313,P83870,Q9CPW7,Q3TKY6,Q8QZY9,P62305,P62311,P62307,Q4FK66,Q8C5N3,P83877,Q8BIZ6,Q91VC3,Q99KP6,Q8BHS3,Q69ZQ2,Q9CWZ3,Q9DBF7,…	0.451215	0.843166	0.0126582
GO:0098590	plasma membrane region	C	5	589	57	7572	0.0877193	0.0777866	over	Q8VHL0,Q91VA1,Q61475,Q6R891,O70161	Q9QXS1,Q921I1,O88329,Q9WTI7,A2A863,P55012,G5E8K5,Q61739,Q811D0,P49817,P09470,P42567,P35293,O35379,B8JK39,P31809,Q01279,P70424,P51912,P55088,Q64314,Q62190,O35245,Q9Z127,Q61526,Q8BHW2,P16056,Q8R3L5,Q9EPR4,Q02013,Q8C142,E9Q557,Q8VDN2,Q8R0W0,P11499,P07901,P26041,Q5SYD0,P26040,Q61696,Q91ZX7,P17426,Q02248,P07356,Q6Q477,P39447,G5E829,P10107,Q9QWK5,Q9R100,B2RX12,Q9Z1W8,Q69ZF7,P09803,Q9JHR7,P14094,O08917,…	0.458888	0.844609	0.00848896
GO:0150034	distal axon	C	2	206	57	7572	0.0350877	0.0272055	over	Q6R891,P21570	Q8BTM8,Q6URW6,Q9JKF1,Q61879,Q8CIE6,O88329,P17182,O08553,P70398,P30999,Q62188,P14873,Q9ET54,P39054,P21107,Q9ERD7,O88447,Q9QXK3,P63005,Q9CVB6,Q99KJ8,P18760,P13595,O88643,P17183,Q8K2Q9,O35382,P0DP27,Q06890,P70302,Q9QXS6,Q61584,Q6KAR6,P97427,Q9Z0P5,Q6PGF7,Q91XV3,Q9WVR4,Q9ES28,Q62470,Q61553,Q8CBW3,Q9QYG0,P35922,Q9WV60,Q6P9Q6,Q08509,P22682,P08551,Q9CPW4,P97792,A2A8L5,P10637,Q9QVP9,Q9D5V6,P60879,Q9JKK7,…	0.46216	0.846187	0.00970874
GO:0016021	integral component of membrane	C	13	1635	57	7572	0.22807	0.215927	over	Q8VHL0,Q91VN4,Q7TNS2,Q91VA1,Q8VD57,A2ASZ8,P43407,Q61542,Q9QZ03,Q91Z92,Q3U1F9,Q91W98,P15530	Q9D7Z6,Q91ZX7,B2RXS4,Q6Q477,P70227,G5E829,Q8C8R3,Q9R100,B2RX12,P67778,Q3TZZ7,Q62351,Q61335,Q9R069,P06800,Q9WVC8,Q8C129,P49817,P70302,Q9DBH5,P18572,Q9R233,Q9WVL3,P82347,O35379,Q63886,Q9CQW1,Q62273,P06802,Q2TBE6,Q61490,Q8R3G9,P35762,P54116,A2AFS3,P56677,Q8VHF2,P54761,Q9D3P8,Q8BHY3,P04441,Q01279,P97467,Q9JKA5,P70424,Q6Q473,P13597,P53986,Q6P9J9,Q9WVC3,Q8R4Y4,Q80WG5,Q8R502,Q924N4,P57716,Q9JJX6,P54763,…	0.463226	0.846187	0.00795107
GO:0097223	sperm part	C	1	82	57	7572	0.0175439	0.0108294	over	Q91XQ0	P54823,Q9R0Y5,P49935,P26231,P27773,Q3V3R4,P09055,P14211,P80317,P11983,Q60930,P20060,P0C605,P63011,P05132,P15920,O54833,Q9CW79,Q8BX90,P97792,P70170,Q62036,Q99LJ7,Q9D8T7,P97873,P05532,P60469,O35526,O35492,O70145,Q6J756,Q9QXM0,P50428,Q09098,Q80WG7,Q9WVM1,Q66JQ7,Q9D666,P49817,P18572,Q60634,Q9WVC3,P32037,P05064,P06151,P48774,Q8VDN2,P07901,Q6Q477,Q9WTP6,Q9JLV5,P14094,P62827,P97370,P28661,P16056,Q91XQ0,…	0.463646	0.846187	0.0121951
GO:0005761	mitochondrial ribosome	C	1	84	57	7572	0.0175439	0.0110935	over	Q9CQL6	Q9D0G0,Q921S7,Q9JKF7,Q99N96,Q9CQF0,Q9DB15,Q9CPR5,Q8VDT9,Q9CY73,Q9D1P0,Q99N94,Q9CQN7,Q9EQI8,Q9D338,Q9CQ06,Q9CQ40,Q99N95,Q9D0Q7,Q8K2M0,Q9D1N9,Q8K2Y7,Q9CR21,Q99N93,Q8BU88,Q9D1H8,Q9Z2Q5,Q8R035,Q8JZS9,Q9DCU6,Q3TBW2,Q9CQL4,Q9D1I6,Q9D773,Q9D1B9,Q99N89,Q9D8P4,Q99N92,Q9CZ83,Q9DCI9,O35972,Q9CQL5,Q9CQF8,Q99N85,Q9CPY1,Q9CQL6,Q99N91,Q80VP5,Q9CQP0,Q9D7N6,Q9CWV0,Q8VIK2,Q9CZ57,Q9CPV3,Q9D7N3,Q8BK72,Q9CXW2,Q8VE22,…	0.471778	0.850231	0.0119048
GO:0000313	organellar ribosome	C	1	84	57	7572	0.0175439	0.0110935	over	Q9CQL6	Q9Z1P6,Q921S7,Q9DB15,Q9D1P0,Q9DC71,Q9D338,Q9CQ40,Q8K2M0,Q9Z2Q5,Q8JZS9,Q9CQL4,Q8R2R6,Q9D1B9,Q9CQF8,Q9CPY1,Q9CQA6,Q9D7N6,Q9D0G0,Q9JKF7,Q99N96,Q9CQF0,Q9CPR5,Q8VDT9,Q9CY73,Q99N94,Q9CQN7,Q9EQI8,Q9CQ06,Q99N95,Q9D0Q7,Q9D1N9,Q8K2Y7,Q9CR21,Q99N93,Q8BU88,Q9D1H8,Q8R035,Q9DCU6,Q3TBW2,Q9D1I6,Q9D773,Q99N89,Q9D8P4,Q99N92,Q9CZ83,Q9DCI9,O35972,Q9CQL5,Q99N85,Q9CQL6,Q99N91,Q80VP5,Q9CQP0,Q9CWV0,Q8VIK2,Q9CZ57,Q9CPV3,…	0.471778	0.850231	0.0119048
GO:0044429	mitochondrial part	C	6	728	57	7572	0.105263	0.0961437	over	Q99J99,Q91VN4,P56382,A2ASZ8,Q9CQL6,Q7TNS2	O35465,P50171,Q9JK48,Q9DC29,Q9D3D9,Q9DBG1,Q8R2V5,Q9DCC8,Q64373,Q8CAQ8,Q91VD9,P27773,Q9CQN1,Q9Z0X1,O08529,P58281,Q9WTP6,P24270,Q9WTP7,Q8C1A5,Q99LX0,Q91YP2,Q99JB2,Q9CZN7,P36552,Q8K1R3,P26150,Q9CRA5,Q9CR61,P62897,P08228,Q9DCJ5,Q9JIY5,Q9QUH0,Q9ESW4,Q8VCX5,Q9D964,Q9D8S4,Q8R086,Q99LY9,Q9D0J4,Q8CD10,P97930,P25911,Q8WTY4,Q921H9,C0HKG5,Q9WVA2,Q8BGD8,Q9CQY6,P62077,Q8BG60,O55042,Q9D1L0,Q9WU84,Q8K2C6,Q8BGX2,…	0.472079	0.850231	0.00824176
GO:0045111	intermediate filament cytoskeleton	C	1	85	57	7572	0.0175439	0.0112256	over	Q8BGZ7	Q70IV5,P11679,P63017,P19001,P20152,Q9D312,P05784,Q02257,P15331,P03995,Q91ZU6,Q922U2,Q8BGZ7,P15532,Q9QWL7,Q01768,Q99104,P08553,Q9Z2K1,O55135,Q6IFX2,P08551,O35874,P19246,Q6P5H2,Q61765,Q497I4,O55047,Q9EPM5,P23242,Q0VBK2,Q61884,Q8BXL9,Q9ERR1,P46660,P31001,Q8BP01,P48678,P14733,P21619,Q9CYQ7,P11531,P97333,P63054,Q8C142,Q8R0W0,Q9DCV7,P50446,Q148V8,P08730,P02535,Q3UV17,Q3TTY5,Q8BK63,P04104,Q8VED5,Q6IFZ6,…	0.475799	0.85344	0.0117647
GO:0005938	cell cortex	C	2	214	57	7572	0.0350877	0.028262	over	Q6R891,Q61092	E9Q7G0,O08788,P17182,O70318,Q3THE2,P17183,P61164,Q8R5C5,P48193,B2RSH2,Q9QZB7,Q9WUU7,P21271,P55050,Q02956,Q05512,Q80TV8,Q6PDH0,Q8BRT1,O35245,Q8K1N2,P30999,Q02248,Q99MI1,Q61301,O88712,P56546,O54865,Q99NE5,P60469,Q6IRU5,O08585,O35382,Q3TPX4,O35250,P42208,Q6KAR6,Q6PGF7,Q9D4H1,Q8R3S6,Q8R313,A6H5Z3,Q8R3T5,Q61333,Q8VDD5,Q4VC33,Q80UG5,O55131,Q8C1B7,Q9R1T4,Q8CHH9,Q9Z2Q6,P28661,Q8C650,P42209,Q62261,P15508,…	0.482131	0.861505	0.00934579
GO:0005912	adherens junction	C	2	216	57	7572	0.0350877	0.0285261	over	O70161,Q6R891	Q811D0,O88952,Q8BVD5,Q8BZF8,Q9QY23,Q64727,P26231,P30999,Q3UIL6,P32507,Q80VC9,O35231,P16546,E9Q557,Q7TPR4,P31001,Q71LX4,Q02257,Q02248,Q65CL1,P15116,P23242,O55143,Q99JY9,Q9QXS1,P26039,Q80X90,Q9JKF1,P60710,P14824,Q6ZWQ0,P26041,P26040,Q61233,Q62417,A2A863,Q91YE8,Q3V3R4,Q9ERG0,P09055,Q3UTJ2,P26043,O08529,O55222,Q8CIB5,Q9ET54,Q9JI91,Q8BFW7,Q9JJ28,P43406,Q3TJD7,Q60598,Q9D279,P11688,Q9CVB6,Q91ZU6,P63085,…	0.487055	0.863212	0.00925926
GO:0005874	microtubule	C	2	216	57	7572	0.0350877	0.0285261	over	Q6A065,Q91XQ0	E9Q7G0,E9PYK3,Q80TV8,P0DP27,P42208,P28740,Q9WUL7,P11440,P83887,Q9DC28,Q8R349,Q8K409,A2A6Q5,P70188,O70126,E9Q6J5,Q5SQY2,Q6P9P6,P97477,Q9CR46,Q9JHU4,P68373,Q9Z0H8,P63005,Q8BM55,Q8R1F6,P35276,P47758,Q8R001,Q8BRT1,Q91X52,P63028,Q6PER3,Q8K0Q5,P05366,O54825,P51807,Q9BCZ4,Q9Z0H7,Q8CCN5,Q61043,O70583,Q7TSV9,Q9QYR6,Q8C1B1,Q9JLV5,P58854,Q99JN2,Q3U410,O54692,Q8C3Y4,Q68FD5,Q8VEK3,A2A5R2,O88848,Q9D279,Q61166,…	0.487055	0.863212	0.00925926
GO:0022626	cytosolic ribosome	C	1	88	57	7572	0.0175439	0.0116218	over	Q9D823	Q9D8E6,P27659,P14148,P12970,P14869,P47911,P47962,P47963,Q8BP67,P62889,P62830,P62751,Q9CPR4,P51410,P53026,P62717,P99027,P35979,P41105,Q6ZWV3,Q9CZM2,P62911,O09167,P19253,P62918,Q9CR57,P62900,P14115,Q9D1R9,P62984,P63323,P61255,P61358,P35980,P61514,P47955,P84099,Q9JJI8,O55142,Q9CXW4,Q6ZWV7,P67984,P83882,P47964,P47915,Q9D8M4,Q9D823,Q99L28,P68040,P62908,P25444,P62702,P62754,P97351,P01942,P14206,P63325,…	0.487683	0.863212	0.0113636
GO:0031902	late endosome membrane	C	1	88	57	7572	0.0175439	0.0116218	over	Q61542	Q99LI8,Q99P58,O88307,Q9ERI2,P41731,Q91ZP6,Q9JHS3,O88653,Q9CQ22,Q9D1L9,Q9JLJ0,P14824,P07356,P51150,P46467,Q91XD6,Q60766,Q9CQW2,Q8VEJ9,P59016,Q9D1C8,A2AFS3,Q9D8B3,Q8R2Y0,Q9Z280,Q61187,Q8VEH3,Q91W86,O70439,Q9D2N9,Q8VC42,Q99PL6,Q920Q4,Q9DB34,O35604,Q9QY73,P62746,Q8R307,Q9CQW9,Q8R5L3,P11438,P17047,Q99LU0,F7BWT7,Q9CZ28,A2A8Z1,O88983,Q8R105,Q9CQ10,Q9D7F7,O35640,Q5KU39,P52875,P35737,O88384,Q8BJF9,Q8CI95,…	0.487683	0.863212	0.0113636
GO:0045121	membrane raft	C	2	221	57	7572	0.0350877	0.0291865	over	Q61475,Q3U1F9	Q5SYD0,O88329,P26040,P12367,Q9QYC0,O08917,Q9QYB5,Q9DBC7,P11835,P70302,P05132,Q62165,Q8R2S8,P05555,P15116,Q8BWG9,Q8VI56,Q9QYB8,Q60787,P19437,Q9JHS3,O88653,Q9CQ22,Q9D1L9,Q8VDN2,P17710,Q8BH64,Q69ZN7,Q6PIE5,O54724,Q9WVE8,P63085,P14094,Q63844,Q63918,P49817,P21279,Q91VC4,Q60634,P05480,Q91VJ2,Q9WTR5,P97370,O35074,O70572,P54310,Q99MK8,Q9WVC3,Q08460,Q60714,P08103,Q9DAX2,Q08857,P15208,P51637,P17809,P32037,…	0.499241	0.871457	0.00904977
GO:0098857	membrane microdomain	C	2	222	57	7572	0.0350877	0.0293185	over	Q61475,Q3U1F9	Q64727,Q9JKF1,Q8VDN2,P63017,P60710,P56480,P11531,P58252,Q03265,P63038,O88329,Q9WTI7,P09411,P17710,P26040,P17182,Q61696,Q62417,P68373,P99024,Q3V3R4,P07356,P09055,G5E829,O08529,P11881,P51881,Q60932,P46935,P48962,O54724,P19324,Q60930,Q922S4,O89110,P08752,Q811D0,Q9Z0J4,Q99LX0,O08917,Q8BFZ9,Q99JB2,Q63918,P17183,P06800,P63330,P63094,P41241,O70589,P16125,P11835,P70441,P49817,Q64010,Q8R3B1,Q9D8Y0,P18572,…	0.501657	0.874086	0.00900901
GO:0070161	anchoring junction	C	2	223	57	7572	0.0350877	0.0294506	over	Q6R891,O70161	P26039,Q8VDD5,Q64727,Q70IV5,P60710,P26231,Q62417,Q8BZF8,P30999,Q02257,Q02248,P09055,P26043,P39447,Q9R100,Q9QZQ1,O70209,Q3TJD7,P58871,O70400,Q61739,P09803,Q8K4L4,Q9QYC0,Q811D0,E9Q634,O08917,Q8R1F1,Q8BYA0,P55292,P54823,P62137,Q80U72,Q9JKS4,Q8CI51,P70271,Q9QY23,Q61301,Q60634,Q62433,Q9WTR5,Q62523,P31809,O09044,Q65CL1,Q7TPW1,P55194,P97792,O35598,Q62165,P97350,P25911,P55288,P98203,Q6R891,Q9Z2X8,P28828,…	0.504065	0.874086	0.00896861
GO:0014069	postsynaptic density	C	2	225	57	7572	0.0350877	0.0297147	over	Q6R891,O70161	Q9JI91,Q811D0,P14602,O88952,Q9D6K5,Q61644,Q91XM9,Q9EPR5,P97772,O55242,Q03137,Q8VCV1,Q01815,Q64151,P30999,P16858,Q02248,P39054,Q9Z0J4,Q9WV80,Q60875,Q61301,Q5SSL4,Q62419,Q8R0S2,P06537,P70175,Q4ACU6,Q8BKX1,Q0VGY8,Q6PAJ1,Q5DTT2,P11798,Q70FJ1,Q80U72,Q7M759,Q9WV34,Q99P72,A2A8L5,P52800,Q60738,Q61772,Q9EPL2,E9Q612,B9EKR1,Q01338,Q810U4,Q62261,Q8VDN2,Q9QXZ0,P63017,P60710,P11531,P23116,Q64331,Q3UTJ2,P27546,…	0.508861	0.879154	0.00888889
GO:0032279	asymmetric synapse	C	2	227	57	7572	0.0350877	0.0299789	over	Q6R891,O70161	Q62261,Q8VDN2,Q9QXZ0,P63017,P60710,P11531,P23116,Q64331,Q3UTJ2,P27546,P46460,P14873,Q8C8R3,Q9D8E6,P11881,P63101,P39054,Q9EQH3,P51125,O35129,P62908,Q8CIN4,Q60598,P61979,P14148,P67778,Q8BG05,P47757,P61161,Q62448,Q9QYC0,Q811D0,Q91ZU6,P14869,P63085,Q9Z0J4,Q9WV92,P39053,Q9QYB5,Q9JKY5,P42227,Q9WV80,P47911,O88643,P70333,Q80U72,Q8CI51,Q61990,P47962,P63330,Q7M6Y3,O35382,O70589,O55106,Q62418,P55258,P62889,…	0.513627	0.882582	0.00881057
GO:0099513	polymeric cytoskeletal fiber	C	3	360	57	7572	0.0526316	0.0475436	over	Q8BGZ7,Q6A065,Q91XQ0	P54823,Q9R0Y5,P49935,Q70IV5,P11679,P63017,P19001,P20152,Q9D312,P05784,Q02257,P15331,P03995,Q91ZU6,Q922U2,Q8BGZ7,P15532,Q9QWL7,Q01768,Q99104,P08553,Q9Z2K1,O55135,Q6IFX2,P08551,O35874,P19246,Q6P5H2,Q61765,Q497I4,O55047,Q9EPM5,P23242,Q0VBK2,Q61884,Q8BXL9,Q9JHU4,Q9JKF1,Q9QXZ0,Q3UQ44,Q6PB66,P23116,Q61768,P42932,O08788,P80318,P80314,P68372,P68368,P68373,P99024,Q9ESD7,Q9D6F9,Q7TMM9,P27546,P80315,Q8K1M6,…	0.513673	0.882582	0.00833333
GO:0009986	cell surface	C	3	361	57	7572	0.0526316	0.0476756	over	Q61475,P15530,P43407	Q91ZX7,Q3V3R4,P09103,P09055,P14211,O08529,P48036,P43406,Q8VCT3,P01900,P97449,P11688,Q61739,Q8K0E8,Q60997,Q9JHR7,P06909,P01902,Q62469,P01897,O08917,Q8R2Y2,Q62351,P13595,P16406,P47791,P06800,P01872,P11835,P03958,P16110,E9PV24,O54890,P09470,P01837,P10605,Q62470,Q8VCM7,P01921,Q8VBZ3,Q9WTR5,P01865,Q61490,P19221,P31809,Q4PZA2,Q08481,Q60767,P11627,P51655,P01867,Q8BHY3,P04441,P21956,P04228,P13597,P14430,…	0.515565	0.882582	0.00831025
GO:0098589	membrane region	C	2	229	57	7572	0.0350877	0.030243	over	Q61475,Q3U1F9	Q9D666,Q9ERU9,Q6P5F9,P63242,Q6P2B1,Q63850,Q921C5,Q9ESD7,P06800,Q64727,Q9JKF1,Q8VDN2,P63017,P60710,P56480,P11531,P58252,Q03265,P63038,O88329,Q9WTI7,P09411,P17710,P26040,P17182,Q61696,Q62417,P68373,P99024,Q3V3R4,P07356,P09055,G5E829,O08529,P11881,P51881,Q60932,P46935,P48962,O54724,P19324,Q60930,Q922S4,O89110,P08752,Q811D0,Q9Z0J4,Q99LX0,O08917,Q8BFZ9,Q99JB2,Q63918,P17183,P63330,P63094,P41241,O70589,…	0.518363	0.882582	0.00873362
GO:0043025	neuronal cell body	C	3	364	57	7572	0.0526316	0.0480718	over	Q6R891,P43407,P21570	G5E829,P01831,Q3UHC7,P15208,Q02013,O55192,P35329,P97298,Q9ERR1,P20357,P97477,Q02956,Q8BTM8,P63017,Q5SYD0,Q3V3R4,P15331,O88569,Q9QWK5,P14873,P68040,P05202,P30275,P48036,Q91YI0,Q04750,Q9CVB6,P63085,Q60676,P62137,P16460,P17183,Q8K2Q9,Q62418,P14602,P97427,P15105,P81117,P08553,P33175,P31938,P56959,P97855,P35922,Q00493,Q2TBE6,Q6Y7W8,P23506,P06837,P97467,Q60673,Q9D5V6,P47809,Q62384,Q64430,P28652,P12023,…	0.521218	0.882582	0.00824176
GO:0005795	Golgi stack	C	1	97	57	7572	0.0175439	0.0128104	over	Q91Z92	Q9QYE6,Q8R088,Q9CRA5,Q9Z280,O88307,Q8BVI5,O35623,Q64008,P49025,Q09324,Q921M4,Q9JJY3,Q9QY73,Q8BH66,Q80Y17,P08905,Q8R1F6,Q64685,O35153,Q8BR70,P15535,Q91VU1,Q99LP8,Q61543,P01900,P27046,P01902,P81117,P01898,P01901,Q99JX3,O88630,P04223,Q91Z92,P55937,Q02819,Q8BRF7,Q61335,Q8VCF1,Q8BXA1,Q9QZ85,Q4LDD4,Q8CI04,P70419,Q9WTS2,Q9R0Q3,Q9CQC9,Q6PB93,P35282,Q6PHU5,O08912,Q8BXN9,Q78IS1,Q6PEB6,Q9JL27,Q11127,Q80XR2,…	0.521767	0.882582	0.0103093
GO:0099572	postsynaptic specialization	C	2	232	57	7572	0.0350877	0.0306392	over	Q6R891,O70161	Q62261,Q8VDN2,Q9QXZ0,P63017,P60710,P11531,P23116,Q64331,Q3UTJ2,P27546,P46460,P14873,Q8C8R3,Q9D8E6,P11881,P63101,P39054,Q9EQH3,P51125,O35129,P62908,Q8CIN4,Q60598,P61979,P14148,P67778,Q8BG05,P47757,P61161,Q62448,Q9QYC0,Q811D0,Q91ZU6,P14869,P63085,Q9Z0J4,Q9WV92,P39053,Q9QYB5,Q9JKY5,P42227,Q9WV80,P47911,O88643,P70333,Q80U72,Q8CI51,Q61990,P47962,P63330,Q7M6Y3,O35382,O70589,O55106,Q62418,P55258,P62889,…	0.525413	0.882582	0.00862069
GO:0045177	apical part of cell	C	2	235	57	7572	0.0350877	0.0310354	over	Q91VA1,Q61475	Q9QXS1,Q8VDN2,P11499,P11276,P14824,P07901,P26041,Q921I1,P27773,O88329,P26040,Q61696,P17426,P21447,Q8VHY0,Q3UTJ2,P26043,O55111,P39447,G5E829,P10107,P55012,P97429,P50516,P47857,Q9Z1W8,P62814,Q91V41,Q9JII6,P06795,Q80SW1,Q811D0,P14094,Q9JKY5,Q80U72,P16406,Q9WVC8,Q80WJ7,Q99JW5,P70441,P49817,Q60770,Q64324,O54890,P10852,P42567,P50518,P10605,Q148W0,P35293,Q99JG3,P19467,Q62273,Q8BTY2,Q5EG47,Q8BXK9,P51863,…	0.532394	0.883631	0.00851064
GO:0032838	plasma membrane bounded cell projection cytoplasm	C	1	100	57	7572	0.0175439	0.0132066	over	Q91XQ0	Q61768,Q8VIJ6,Q8VEK3,P35564,P63085,Q9JKY5,P03958,Q60634,P33175,P31938,P08228,P47809,Q6DID7,Q99LR1,Q91Y86,Q9Z108,P42669,P11798,Q8BJ05,Q8R3R8,P20357,Q9JHU4,Q9Z1T1,O54774,P63005,Q91ZU6,P46061,P14602,O35071,Q9QYR6,P35922,Q9CQW2,Q9JKC8,Q3ULF4,P35282,P08551,Q9QZB7,Q8VEH3,P34022,Q60575,Q99P58,Q7TSJ2,P63168,Q9R0P9,Q91XM9,Q9DCR2,Q9JME5,Q8R2R9,Q8R015,Q9ERR1,Q8VED2,Q9QYY8,Q9Z266,Q9CWG9,Q5U5M8,O55102,P28741,…	0.532625	0.883631	0.01
GO:0098984	neuron to neuron synapse	C	2	239	57	7572	0.0350877	0.0315637	over	Q6R891,O70161	P63017,A2A5R2,P47757,Q9QXS6,Q8R570,P28571,Q9ERZ4,Q91WZ8,P22005,P30999,P63101,Q61301,P35922,Q62419,P46096,Q8K400,Q62420,Q64487,Q7TN79,Q61772,P70280,Q8BI08,Q9JKF6,Q9R0N7,Q9EQZ6,Q62261,Q8VDN2,Q9QXZ0,P60710,P11531,P23116,Q64331,Q3UTJ2,P27546,P46460,P14873,Q8C8R3,Q9D8E6,P11881,P39054,Q9EQH3,P51125,O35129,P62908,Q8CIN4,Q60598,P61979,P14148,P67778,Q8BG05,P61161,Q62448,Q9QYC0,Q811D0,Q91ZU6,P14869,P63085,…	0.541598	0.890739	0.0083682
GO:0009898	cytoplasmic side of plasma membrane	C	1	104	57	7572	0.0175439	0.0137348	over	Q6R891	Q9JKF1,O55143,Q3U7R1,Q8CIB5,Q3TZZ7,Q08189,Q9D8U8,F8VPU2,Q9D2N4,Q91VH2,P05480,Q9QUI0,P32883,Q8VD75,Q3UIJ9,Q9QVP9,Q9D5V6,P60879,Q04736,Q8BUV3,P39654,Q9WVC3,P25911,Q8BX94,Q91ZR2,Q80VP1,P08103,Q922K9,O08967,P06240,P14069,P62482,P70451,Q4ACU6,Q64096,Q64434,P14234,Q9WVM1,P47936,Q60790,Q9CQ86,P26040,Q8R3S6,Q80X80,Q6R891,P08752,P62874,P62880,P27601,P63094,P18872,P21279,P21278,Q9DC51,B2RSH2,P29387,P30677,…	0.546727	0.891279	0.00961538
GO:0000793	condensed chromosome	C	1	114	57	7572	0.0175439	0.0150555	over	Q8BSP2	Q6PB66,Q9QYB5,Q8BJS4,Q8VEE4,P70388,A2ASS6,Q8VE37,Q61550,Q9ESU6,P27661,P83887,Q91VE6,Q921W0,P97386,Q9CYH6,Q8CJF9,Q61216,Q8R5K4,P43241,P70188,Q6ZQF0,Q8C5S7,P23198,Q8K2Z4,O70126,Q7TSY8,Q6ZQK0,Q8CG48,Q8CG47,Q8C156,Q8BSP2,Q6DFV1,Q9CW03,Q9CU62,O35638,Q9D3E6,Q9CPR8,Q8CG46,Q91VT1,Q9D720,Q61687,O35216,P49452,P97477,Q9QWZ1,Q8BQY8,P17156,O88935,Q65Z40,Q8K409,Q8K2B0,Q9QUM7,Q8VEK3,A2AGT5,O55131,P46061,Q9R1T4,…	0.580178	0.917923	0.00877193
GO:0010008	endosome membrane	C	2	261	57	7572	0.0350877	0.0344691	over	Q61542,O70161	Q9D1C8,Q61187,Q8R105,Q78HU3,Q6KAU4,Q8CHS8,Q8R0J7,Q91XD6,Q9CQ80,Q9CZ28,Q9D8B3,Q9DB34,Q921W0,Q99LU0,Q9CQ10,Q8R1T1,Q8BJF9,P0C0A3,P10107,Q9D8U8,Q80U87,Q61548,Q5ND34,Q7TMQ7,Q8BL66,Q9WVK4,Q9CWK8,Q9EQP2,Q8K3G9,Q91V41,Q8K3H0,Q9WV80,Q6P8X1,Q60953,P70271,Q8BK67,P35278,P61021,Q8BIJ7,P42567,Q3UIR3,P62331,O70228,Q2TBE6,Q99LI8,P59016,O70492,O70493,Q62419,Q9D7T1,Q01279,Q91YJ2,P63001,O70439,Q9ER00,Q99PL6,Q8C863,…	0.590012	0.9226	0.00766284
GO:0098562	cytoplasmic side of membrane	C	1	119	57	7572	0.0175439	0.0157158	over	Q6R891	P26041,Q8BZF8,Q02257,G5E829,Q00612,P09803,Q811D0,Q91ZU6,P06800,P63328,P48193,Q9D8B3,Q9JIY5,P35282,P10637,P08032,Q63932,Q8VBT9,Q9D358,O88351,P04919,Q63739,Q924T7,P24529,A7L9Z8,Q68FH0,Q02357,Q60648,Q9JIQ3,P05532,P39429,Q60680,O08586,A2ALK8,P70196,Q9JLJ0,Q8C142,Q91WS0,Q8VEH5,P35821,P03995,Q9D920,P26040,Q8R3S6,Q80X80,Q6R891,Q9CQD1,P61358,P62855,P62858,P62274,Q9JKF1,O55143,Q3U7R1,Q8CIB5,Q3TZZ7,Q08189,…	0.595982	0.924947	0.00840336
GO:0033267	axon part	C	2	265	57	7572	0.0350877	0.0349974	over	Q6R891,P21570	Q8BTM8,Q6URW6,Q9JKF1,Q61879,Q8CIE6,O88329,P17182,O08553,P70398,P30999,Q62188,P14873,Q9ET54,P39054,P21107,Q9ERD7,O88447,Q9QXK3,P63005,Q9CVB6,Q99KJ8,P18760,P13595,O88643,P17183,Q8K2Q9,O35382,P0DP27,Q06890,P70302,Q9QXS6,Q61584,Q6KAR6,P97427,Q9Z0P5,Q6PGF7,Q91XV3,Q9WVR4,Q9ES28,Q62470,Q61553,Q8CBW3,Q9QYG0,P35922,Q9WV60,Q6P9Q6,Q08509,P22682,P08551,Q9CPW4,P97792,A2A8L5,P10637,Q9QVP9,Q9D5V6,P60879,Q9JKK7,…	0.598409	0.924947	0.00754717
GO:0043197	dendritic spine	C	1	121	57	7572	0.0175439	0.0159799	over	Q6R891	G5E829,Q9Z0P4,Q6R891,Q9CYN9,A2ARA8,Q6PIC6,Q6P069,Q61584,Q9WVR4,P35922,Q60829,P39054,Q6ZWR6,P39053,P56959,Q91Z67,Q02789,Q8BKX1,Q8CC35,Q9EPL2,Q7TPR4,Q61879,P63017,Q60675,P30999,P09055,Q6PIE5,P14873,P46935,P46471,A2A5R2,P35564,Q7TMB8,Q60598,P61979,P21271,P47757,Q8C1B7,Q9CVB6,Q9QYC0,Q9Z0J4,P18760,Q9JKY5,Q9WV80,P62137,P63087,O55106,F8VPU2,P55258,P70271,Q9QXS6,P61750,Q9QYJ3,P63328,P05132,P31324,O88587,…	0.602139	0.926899	0.00826446
GO:0044309	neuron spine	C	1	123	57	7572	0.0175439	0.0162441	over	Q6R891	Q7TPR4,Q61879,P63017,Q60675,P30999,P09055,Q6PIE5,P14873,P39054,P46935,P46471,A2A5R2,Q6ZWR6,P35564,Q7TMB8,Q60598,P61979,P21271,P47757,Q8C1B7,Q9CVB6,Q9QYC0,Q9Z0J4,P18760,P39053,Q9JKY5,Q9WV80,P62137,P63087,O55106,F8VPU2,P55258,P70271,Q9QXS6,P61750,Q9QYJ3,Q61584,P63328,Q9WVR4,P05132,P31324,O88587,Q9QUI0,Q5SSL4,Q9DAW9,P56959,P35922,Q9WV60,P60766,Q9Z0R4,P58404,P70452,Q99MK8,P63001,O35598,Q9QVP9,Q8BWG8,…	0.608203	0.927115	0.00813008
GO:0044448	cell cortex part	C	1	124	57	7572	0.0175439	0.0163761	over	Q6R891	O35382,Q3TPX4,O35250,P42208,Q6KAR6,Q6PGF7,Q9D4H1,Q8R3S6,Q8R313,A6H5Z3,Q8R3T5,Q61333,Q8VDD5,Q4VC33,Q80UG5,O55131,Q8C1B7,Q9R1T4,Q8CHH9,Q9Z2Q6,P28661,Q8C650,P42209,Q62261,P15508,P08032,P68404,P13020,P61161,Q91YD9,Q8BTM8,P16546,Q7TPR4,P57780,P60710,P21107,Q6IRU2,Q60598,P47757,P47754,P47753,P48193,P70290,Q9ES52,P04919,P49813,Q02357,Q9WV69,Q78HU7,E9Q634,Q99KW3,Q08331,P32848,Q8BSY0,P70302,O08579,B9EJ86,…	0.611201	0.927925	0.00806452
GO:0043235	receptor complex	C	1	127	57	7572	0.0175439	0.0167723	over	P15530	B2RXS4,P70206,P70207,Q9QY40,Q8CJH3,Q3U0V2,P39429,P11499,O08915,P04441,P15379,P63038,P10810,Q9DBY4,A2A863,P09055,P43406,P11688,Q61739,Q61738,O54890,Q9QXH4,A2ARA8,Q60677,Q8K400,Q62417,P15208,Q9WTL4,P35569,P01872,P48025,P15530,Q99JB2,Q61490,Q8R5A3,P43404,Q9QUN7,Q9JIY5,O88351,Q924T7,Q9JIQ3,Q60680,P70196,P70424,Q61526,Q61271,Q921I1,Q62351,P01887,P70387,Q3V3R4,Q62469,P25911,Q62470,Q99K41,Q00651,P26011,…	0.620061	0.93382	0.00787402
GO:0005925	focal adhesion	C	1	130	57	7572	0.0175439	0.0171685	over	O70161	Q9QXS1,P26039,Q80X90,Q64727,Q9JKF1,Q7TPR4,P60710,Q71LX4,P14824,Q6ZWQ0,P26041,P26040,Q61233,Q62417,A2A863,Q91YE8,Q8BZF8,Q3V3R4,Q9ERG0,P09055,Q3UTJ2,P26043,O08529,O55222,Q8CIB5,Q9ET54,Q9JI91,Q8BFW7,Q9JJ28,P43406,Q3TJD7,Q60598,Q9D279,P11688,Q9CVB6,Q91ZU6,P63085,Q99KY4,Q62469,P18760,P47226,Q63844,Q62219,Q8BT60,O88643,Q8BMA6,Q61792,P06800,Q9EPC1,P11835,P59113,P49817,Q01730,Q99JW4,O54890,P70460,A2AKG8,…	0.628722	0.937839	0.00769231
GO:0005924	cell-substrate adherens junction	C	1	132	57	7572	0.0175439	0.0174326	over	O70161	Q9QXS1,P26039,Q80X90,Q64727,Q9JKF1,Q7TPR4,P60710,Q71LX4,P14824,Q6ZWQ0,P26041,P26040,Q61233,Q62417,A2A863,Q91YE8,Q8BZF8,Q3V3R4,Q9ERG0,P09055,Q3UTJ2,P26043,O08529,O55222,Q8CIB5,Q9ET54,Q9JI91,Q8BFW7,Q9JJ28,P43406,Q3TJD7,Q60598,Q9D279,P11688,Q9CVB6,Q91ZU6,P63085,Q99KY4,Q62469,P18760,P47226,Q63844,Q62219,Q8BT60,O88643,Q8BMA6,Q61792,P06800,Q9EPC1,P11835,P59113,P49817,Q01730,Q99JW4,O54890,P70460,A2AKG8,…	0.634388	0.940316	0.00757576
GO:0044297	cell body	C	3	419	57	7572	0.0526316	0.0553354	under	Q6R891,P43407,P21570	Q8BTM8,Q9JHU4,Q80X90,E9Q7G0,Q61879,P63017,P11531,P11499,P07901,Q5SYD0,O08788,O88329,O08553,Q91ZX7,Q64331,Q04447,Q3UTJ2,Q9D6F9,P15331,Q6PIE5,P70227,Q3U0V1,O88569,O08529,B2RQC6,O55222,Q9QWK5,P14873,Q70FJ1,P55012,P68040,Q9ET54,P11881,Q9EQH3,P48036,P30416,P35564,Q6PIC6,Q9ERD7,Q7TMB8,Q9JMH6,P50396,O88447,Q91VC3,Q9WTQ5,P63005,P21271,Q91YI0,Q69ZF7,P01029,P62821,O35639,P47757,Q921M4,P06909,Q9JLN9,P18760,…	0.618326	0.93382	0.0071599
GO:0044440	endosomal part	C	2	275	57	7572	0.0350877	0.036318	under	O70161,Q61542	Q02053,P46735,Q9WVK4,Q9CWK8,Q9EQH3,Q61830,Q8K3G9,Q9WUM4,O54774,Q810B6,P51150,Q6ZQK5,Q8K3H0,P58021,Q62351,Q9WV80,P46467,Q8BJS4,Q5FWK3,P97390,Q8BXA1,P18242,O88512,P40336,Q6PHN9,Q9CQD1,Q9JK38,P15920,Q8CCB4,Q8VEJ9,Q5H8C4,Q8C754,Q9DBG5,Q9D1C8,O70492,Q9D7T1,Q01279,Q61187,Q6NVE8,P70424,Q80WQ2,Q80XQ2,Q6PHU5,Q9QZ88,P35288,Q61559,O89051,Q9EQW7,P62746,Q9D7S9,Q9DC29,Q9CR26,Q8CFE4,Q9CQ80,P11438,Q91ZR2,Q99LU0,…	0.61885	0.93382	0.00727273
GO:0005783	endoplasmic reticulum	C	7	987	57	7572	0.122807	0.130349	under	Q9R0B9,O54998,Q61542,Q00897,P11087,Q01149,Q91Z92	P20029,P08113,Q5SYD0,P27773,P08003,Q9JKR6,P14211,P35564,P24369,Q922R8,Q91YW3,Q6P069,Q99104,O08807,P57759,P35922,P12023,Q9DBY1,P24529,P49769,Q8K0T0,Q9DCD6,P20357,P58390,P63038,Q8BMK4,Q91YQ5,Q02819,Q9D8E6,Q9DBG6,Q91V41,Q60931,P70296,P47911,E9PV24,Q9D024,P55302,P15105,Q9D8V0,P61620,Q9CQR2,Q09014,P35980,Q64444,P62267,P50172,Q61093,Q9R098,Q9Z108,P50429,Q9R0E1,O55042,Q91V04,Q4FZC9,Q8BKX1,Q8VD00,P28184,…	0.626897	0.937351	0.0070922
GO:0000151	ubiquitin ligase complex	C	1	135	57	7572	0.0175439	0.0178288	under	Q921D4	Q8K3W0,P46737,Q9CPX6,Q6ZQ38,Q3U1J4,Q9WTX6,Q9D4H8,Q3TCH7,Q9D5V5,A2A432,Q8BZM1,Q9WTZ1,P62878,Q5DTM8,Q3U319,P63147,Q9Z255,Q924T7,Q9WUB0,Q91WA6,P53995,Q8BZQ7,Q8BGZ4,Q8R349,Q8BTZ4,Q9WVM3,Q91W96,A2A6Q5,Q9CQJ4,O35730,Q9QXV1,P23798,Q9QWH1,Q8CGN4,P83940,P62869,Q8BY87,Q9Z1K5,Q9WTX5,Q9CXW3,G3X9C2,Q8CHQ0,Q8CIG9,Q9QZN4,Q80UW2,Q9CZV8,Q3ULA2,Q8BH70,Q91W61,O88838,Q3U7U3,Q3UHH1,Q80ZJ6,Q8K4M5,Q3UFS0,Q9JLV5,P12815,…	0.642728	0.946701	0.00740741
GO:0005667	transcription factor complex	C	1	136	57	7572	0.0175439	0.0179609	under	Q921D4	P11499,O08915,Q02248,P42227,Q9JKX4,P97305,Q04887,P29037,Q8VIJ6,Q8VEK3,Q62318,Q99K48,Q99020,P97471,Q9WVG6,P62915,P17095,P48281,P28704,P28574,P28700,Q91WL8,P70353,Q8R0K9,P63139,P15806,P41778,Q3UV55,P63058,Q8CFK2,Q571C7,Q8K284,Q8BL74,Q8BMQ2,Q8R2T8,Q9D8P7,O08811,O70422,Q8VD76,Q9DBA9,Q9JIB4,P10711,Q3THK3,Q8K0H5,Q9D902,Q8R2K4,Q9D0D5,Q6NZA9,Q99PM3,Q80UV9,Q8C176,Q80ZM7,Q62311,P62340,Q8R0A0,P62196,Q03147,…	0.645466	0.948273	0.00735294
GO:0030055	cell-substrate junction	C	1	138	57	7572	0.0175439	0.018225	under	O70161	Q9QXS1,Q8R0W0,A2A863,P09055,Q99JY9,Q61739,Q91ZU6,Q80TH2,Q61789,P26039,Q80X90,Q64727,Q9JKF1,Q7TPR4,P60710,Q71LX4,P14824,Q6ZWQ0,P26041,P26040,Q61233,Q62417,Q91YE8,Q8BZF8,Q3V3R4,Q9ERG0,Q3UTJ2,P26043,O08529,O55222,Q8CIB5,Q9ET54,Q9JI91,Q8BFW7,Q9JJ28,P43406,Q3TJD7,Q60598,Q9D279,P11688,Q9CVB6,P63085,Q99KY4,Q62469,P18760,P47226,Q63844,Q62219,Q8BT60,O88643,Q8BMA6,Q61792,P06800,Q9EPC1,P11835,P59113,P49817,…	0.650881	0.948273	0.00724638
GO:0031252	cell leading edge	C	2	292	57	7572	0.0350877	0.0385631	under	Q6R891,O70161	P26039,Q8VDD5,Q9JKF1,Q7TPR4,Q62468,Q71LX4,P26040,Q61233,Q64331,Q9ERG0,P07356,Q8VHY0,P26043,P13020,P28660,Q9ET54,Q922J3,P70335,Q7TMB8,Q99JY9,Q8K3G9,P62814,Q3TJD7,Q60598,Q9JLQ0,Q6ZQK5,Q8K3H0,Q9JHJ0,Q99K30,O88643,Q9D8U8,P63094,Q62418,P70441,Q5FWK3,Q01768,Q99104,Q91VH2,P62331,Q9ES28,Q61553,Q9CQD1,P24452,Q08481,Q9Z2C5,Q64261,Q8K221,Q8BH43,Q9QY06,P05622,Q8K0Q5,P59644,Q60780,P35285,Q61140,Q9R0M4,Q91ZM2,…	0.651797	0.948273	0.00684932
GO:0044425	membrane part	C	18	2518	57	7572	0.315789	0.332541	under	Q61542,Q9R0B9,Q91VA1,Q8VD57,A2ASZ8,P43407,Q9QZ03,Q91Z92,Q3U1F9,Q8VHL0,Q91W98,P15530,Q61475,O70161,P56382,Q6R891,Q91VN4,Q7TNS2	F6ZDS4,Q8BX70,P26040,Q8BH64,P10107,Q01405,Q60997,Q9WVE8,P32020,O70310,Q99JG3,Q3U319,Q5H8C4,O35678,O70311,Q09014,Q99PL6,Q9Z1W9,Q9D7V9,Q8VBT9,P59644,Q9R0Q1,O88597,P47915,Q6VNB8,Q64277,Q8VDV8,Q9CR39,Q91VM3,Q9ESK9,Q80W47,Q8BGT6,Q9WV76,Q64096,Q8BVL9,Q3TUH1,Q6P4T0,Q80XK6,Q4VAA7,Q8K296,Q6PCQ0,Q6PB66,Q6ZWQ0,P70227,Q6ZWR6,P81117,Q64FW2,O08579,P54265,Q8C5W0,O88455,Q6ZPR5,P61971,P17717,P49769,O55042,Q3UBX0,…	0.654295	0.948273	0.00714853
GO:0030054	cell junction	C	3	443	57	7572	0.0526316	0.058505	under	Q6R891,O70161,Q8BSP2	Q8BTM8,Q64727,E9Q557,Q9JKF1,Q7TPR4,P57780,P11679,Q8R0W0,Q6PDN3,P60710,P31001,P26231,O88342,P30999,Q02257,Q02248,P09055,O55111,P39447,O55222,Q9Z0U1,Q7TT50,Q9QZQ1,Q99JY9,Q8CIN4,P11688,P29351,P09803,Q9JLQ0,O89053,Q9WVE8,Q811D0,P18760,Q9WV92,O08917,Q9QYB5,P55292,P13595,O88643,Q80U72,P41241,O70589,Q91YR1,Q99JI6,P28867,P47753,Q99JW4,Q8BKG3,O54890,Q9QXS6,Q9QY23,Q2KN98,Q8VI36,O35691,Q61553,P31809,Q9QYB1,…	0.656465	0.948273	0.00677201
GO:0016323	basolateral plasma membrane	C	1	141	57	7572	0.0175439	0.0186212	under	Q8VHL0	Q9QXS1,Q921I1,O88329,Q9WTI7,A2A863,P55012,G5E8K5,Q61739,Q811D0,P49817,P09470,P42567,P35293,O35379,B8JK39,P31809,Q01279,P70424,P51912,P55088,Q64314,Q62190,O35245,Q9Z127,Q61526,Q8BHW2,P16056,Q8R3L5,Q9EPR4,Q02013,Q8C142,E9Q557,Q8VDN2,Q8R0W0,P11499,P07901,P26041,Q5SYD0,P26040,Q61696,Q91ZX7,P17426,Q02248,P07356,Q6Q477,P39447,G5E829,P10107,Q9QWK5,Q9R100,B2RX12,Q9Z1W8,Q69ZF7,P09803,Q9JHR7,P14094,O08917,…	0.658851	0.948273	0.0070922
GO:0005739	mitochondrion	C	9	1296	57	7572	0.157895	0.171157	under	P56382,Q99J99,Q91VN4,A2ASZ8,Q9CQL6,Q7TNS2,Q2KHK6,Q8CB12,Q61542	Q9DCX2,P56480,Q03265,Q91VR2,Q9D3D9,P56382,Q9DB20,Q9CQQ7,P97450,Q06185,P56135,Q9CPQ8,P03930,Q9CR84,Q8BGH2,P47802,Q5U458,O88441,Q99LP6,Q9CQV1,Q9CQV7,O88396,Q99MR8,O35465,P50171,Q9JK48,Q9DC29,Q9DBG1,Q8R2V5,Q9DCC8,Q64373,P11531,Q8BX70,P17710,O08528,Q9Z0X1,Q8K1M6,Q64133,Q99JY0,P58281,Q60932,P48962,P41216,O35129,Q8BW75,Q60930,Q62465,Q91YI0,Q922S4,Q60931,Q9JLN9,Q9Z0J4,P97742,P70296,Q9DCN2,P16460,P63087,…	0.659532	0.948273	0.00694444
GO:0030027	lamellipodium	C	1	149	57	7572	0.0175439	0.0196778	under	Q6R891	Q6ZWQ0,Q8VHY0,Q8CIB5,P28660,P43406,P18760,O54890,P70460,P60766,Q8C147,P15379,P28843,Q9WV52,Q62011,Q8C145,P60487,Q99JY9,P12023,P62737,Q61879,Q6PDN3,Q62468,P60710,P68134,P11531,Q3UQ44,P26231,P30999,Q62188,Q62167,Q02248,P09103,P09055,Q9ESD7,Q3UTJ2,P26043,P13020,P29341,O55222,Q9CWK8,Q9ET54,P39054,Q7TT50,P70335,Q9ERD7,Q7TMB8,Q9WUM4,Q60598,P47757,P09803,P61161,O89053,Q9CVB6,O08917,Q9JHJ0,Q9WV80,O88643,…	0.679242	0.957738	0.00671141
GO:0005681	spliceosomal complex	C	1	150	57	7572	0.0175439	0.0198098	under	P62307	Q8K4Z5,Q8BGC0,Q8R344,Q921M3,Q99NB9,O35286,P62960,P62317,P62320,P27048,P59708,Q923D4,Q9CQQ8,P83870,P62309,Q8QZY9,P62315,P62307,Q9D384,Q9EPU0,Q91VM5,Q9WV02,Q99MU3,Q3UKJ7,Q9D0T1,O35900,Q80SY5,Q6ZWM4,Q8CCF0,P62305,P62311,Q4FK66,Q99PV0,Q6P4T2,Q9D0E1,Q61656,O88569,P29341,O08810,Q8VEK3,Q7TMK9,Q9Z204,P61979,Q91VC3,Q91YR7,Q9CZU3,O35737,Q99KP6,Q9Z2X1,Q6PDM2,Q9D554,Q9Z315,Q6A068,O35691,Q64012,P57784,Q6PE01,…	0.681705	0.957738	0.00666667
GO:0098858	actin-based cell projection	C	1	152	57	7572	0.0175439	0.020074	under	Q6R891	Q62468,Q3UQ44,P26041,Q9D7Z6,Q5SYD0,Q99MZ6,O88329,Q9WTI7,P26040,Q64331,P26043,P46735,P50516,P46935,P62814,O70423,Q811D0,Q91VE0,P48758,P00920,O35382,P70441,P16330,Q5SUA5,P50518,Q61553,Q9ES64,Q9QYB1,Q9JMD3,Q91X52,P70424,Q64430,P55050,Q8K3X6,O54990,P58802,P26618,P06797,P29533,P15379,P08905,Q9D8B7,Q91WL8,Q61025,P35330,E9Q0N2,P26361,P70172,Q9DCG2,Q9ET47,O35969,Q9JL04,P35582,Q9JHU4,P62737,P68134,P11531,…	0.686575	0.961512	0.00657895
GO:0015629	actin cytoskeleton	C	2	320	57	7572	0.0350877	0.042261	under	Q6R891,P21570	Q64727,P60710,Q8K4L3,Q61233,O88342,Q60604,P13020,Q9ET54,P21107,Q99JY9,Q6IRU2,Q60598,P61979,Q62418,Q8K1B8,Q60875,P05480,Q61553,Q62419,D3Z6Q9,Q9QWY8,E9Q7D5,Q91Y86,P29533,A2AAY5,P35831,Q99N69,P68134,Q9JI91,Q8BVA4,Q9JHJ0,O88990,A2ASS6,Q9JKK7,P49813,P50752,Q62234,Q99KJ8,P61164,Q8R5C5,Q9QZB7,Q8CBY8,Q9Z0Y1,Q9WUB4,Q8BTM8,Q7TPR4,P26040,P58771,Q3V0K9,P58774,P46735,P10107,Q99K51,Q8BFZ3,Q9D279,Q8K4L4,O89053,…	0.701195	0.97182	0.00625
GO:0120038	plasma membrane bounded cell projection part	C	5	774	57	7572	0.0877193	0.102219	under	Q6R891,O70161,P21570,Q91XQ0,Q6A065	E9Q7G0,P63017,O08553,Q91ZX7,Q04447,Q3UTJ2,P70227,P42225,Q3U0V1,O08529,P29341,Q76MZ3,P14873,P68040,P11881,P58281,P48036,G5E8K5,Q9ERD7,P62908,Q60598,Q91VC3,Q69ZF7,P01029,Q922S4,O35639,Q8CJG0,P08752,Q9QYC0,Q811D0,P14869,Q9JLN9,Q9Z0J4,P46061,P62874,P62754,Q8JZN5,Q8BGD9,O88643,Q05512,P63242,P63094,O70589,O55106,F8VPU2,Q62418,P18872,Q61191,P08226,P55258,P14602,Q8R180,P21279,P62960,Q9QXS6,Q8VD04,Q91YN9,…	0.705969	0.97182	0.00645995
GO:0044463	cell projection part	C	5	774	57	7572	0.0877193	0.102219	under	Q6R891,O70161,P21570,Q91XQ0,Q6A065	E9Q7G0,P63017,O08553,Q91ZX7,Q04447,Q3UTJ2,P70227,P42225,Q3U0V1,O08529,P29341,Q76MZ3,P14873,P68040,P11881,P58281,P48036,G5E8K5,Q9ERD7,P62908,Q60598,Q91VC3,Q69ZF7,P01029,Q922S4,O35639,Q8CJG0,P08752,Q9QYC0,Q811D0,P14869,Q9JLN9,Q9Z0J4,P46061,P62874,P62754,Q8JZN5,Q8BGD9,O88643,Q05512,P63242,P63094,O70589,O55106,F8VPU2,Q62418,P18872,Q61191,P08226,P55258,P14602,Q8R180,P21279,P62960,Q9QXS6,Q8VD04,Q91YN9,…	0.705969	0.97182	0.00645995
GO:0098796	membrane protein complex	C	4	631	57	7572	0.0701754	0.0833333	under	P56382,Q91VN4,Q7TNS2,P15530	Q64323,Q9D1C8,Q61187,Q8R105,Q78HU3,Q6KAU4,Q8CHS8,Q8R0J7,Q91XD6,Q9CQ80,Q9CZ28,Q9D8B3,Q9DB34,Q921W0,Q99LU0,Q9CQ10,Q8R1T1,Q8BJF9,P0C0A3,Q9DBG7,Q99J56,Q8BNI4,Q9CYN2,Q9R0P6,Q9D8V7,Q6ZWQ7,Q9D958,C0HK80,Q9D742,P26450,Q61194,P42337,O35904,Q9JHG7,O08908,Q91YQ5,Q9DBG6,P46978,O54734,Q9CQY5,Q3TDQ1,P61804,Q8BTV1,Q78XF5,Q91XB0,Q5RL79,Q9QZQ1,Q60930,Q60931,Q9QYA2,Q07813,Q3UIL6,O35598,O08734,Q9CZG9,Q9CZR3,P10417,…	0.710879	0.97182	0.00633914
GO:0005770	late endosome	C	1	165	57	7572	0.0175439	0.0217908	under	Q61542	Q6PDI5,Q9DBC7,Q8CFI0,P01921,P01865,P04441,P63028,Q9DB34,O88307,Q921W0,Q9CR26,P11438,Q99LU0,Q8CI59,P06346,Q9CQ10,P21460,Q8BJF9,P23242,P28078,P39039,P50404,P14824,P07356,P51150,P46467,Q91XD6,Q60766,Q9CQW2,Q8VEJ9,P59016,Q9D1C8,A2AFS3,Q9D8B3,Q8R2Y0,Q9Z280,Q61187,Q8VEH3,Q91W86,O70439,Q9D2N9,Q8VC42,Q99PL6,Q920Q4,O35604,Q9QY73,P62746,Q8R307,Q9CQW9,Q8R5L3,P17047,F7BWT7,Q9CZ28,A2A8Z1,O88983,Q8R105,Q9D7F7,…	0.716496	0.972762	0.00606061
GO:0048471	perinuclear region of cytoplasm	C	3	485	57	7572	0.0526316	0.0640518	under	Q61092,O54818,Q9EST1	O08529,Q91ZU6,Q61335,Q6NZC7,O35598,Q9CQB5,Q9DBS9,Q61093,P31786,Q61462,Q9ERU9,P46061,P47757,Q06890,P26450,Q9QXS1,Q8BTM8,P57780,O55143,P48678,P63017,P11531,P11499,P14824,Q6PB66,P07901,Q01853,Q9EQK5,P26041,P08113,Q921I1,P20152,Q61768,P26040,Q61233,Q61696,P02469,Q8BH64,Q8BMK4,Q64331,Q02248,P07356,P09055,Q9Z1Z0,Q3UTJ2,P70227,P13020,Q9EPU0,P42225,Q3UPL0,Q9Z0X1,Q99KD5,Q8K1M6,P46735,Q8R081,Q9WVK4,O88685,…	0.716671	0.972762	0.00618557
GO:0045202	synapse	C	5	787	57	7572	0.0877193	0.103936	under	O70161,Q6R891,Q99J99,P43407,Q9D823	P31001,P02468,Q61292,Q60675,Q61001,P97927,Q62009,P09055,Q99K51,G5E8K5,Q811D0,Q80TH2,Q61738,Q9DBC7,Q6PHZ2,P05132,P08553,P47941,Q99M87,P08551,P97792,Q9Z1T2,P12023,Q9D6K5,P49615,Q3USJ8,O08715,Q8K400,Q91XM9,Q61234,P61264,B1AZP2,P49769,P51637,Q62277,P60904,Q62442,Q9EPM5,Q61772,O55100,Q9Z1M0,P16054,P63089,Q3UUG6,Q8VI56,Q9D8Z1,O55101,Q9QXN3,Q8R191,Q03137,Q6PFY1,Q9JIS5,Q07235,Q9ET54,Q7TMB8,Q99JY9,Q9QXS6,…	0.720165	0.972762	0.00635324
GO:0031967	organelle envelope	C	5	817	57	7572	0.0877193	0.107898	under	Q99J99,Q91VN4,P56382,A2ASZ8,Q7TNS2	Q9JHU4,P48678,F6ZDS4,Q6ZWQ0,P14733,O08788,Q9ERU9,P70168,P21619,P70227,P14211,P11881,P97384,Q9ERK4,Q922J3,Q99LF4,Q6ZWR6,P11103,Q61033,Q07076,Q8BJ71,P63005,Q8CGB3,Q9EPL8,Q6P542,Q99P88,Q9Z1Q5,Q91ZU6,Q9JLN9,P46061,Q922Q8,Q61029,Q80U93,Q63844,Q8BJS4,Q6P2B1,Q9D666,Q9QY81,P08226,Q9D1M0,Q3U9G9,P22437,Q91YE6,Q64GA5,P23198,Q99P72,Q80W54,P62827,P49586,Q6PFD9,Q921T2,P47713,Q9CX00,Q07813,Q8K4B0,P07742,Q9D8B3,…	0.751124	0.980661	0.00611995
GO:0031975	envelope	C	5	817	57	7572	0.0877193	0.107898	under	Q99J99,Q91VN4,P56382,A2ASZ8,Q7TNS2	Q9JHU4,P48678,F6ZDS4,Q6ZWQ0,P14733,O08788,Q9ERU9,P70168,P21619,P70227,P14211,P11881,P97384,Q9ERK4,Q922J3,Q99LF4,Q6ZWR6,P11103,Q61033,Q07076,Q8BJ71,P63005,Q8CGB3,Q9EPL8,Q6P542,Q99P88,Q9Z1Q5,Q91ZU6,Q9JLN9,P46061,Q922Q8,Q61029,Q80U93,Q63844,Q8BJS4,Q6P2B1,Q9D666,Q9QY81,P08226,Q9D1M0,Q3U9G9,P22437,Q91YE6,Q64GA5,P23198,Q99P72,Q80W54,P62827,P49586,Q6PFD9,Q921T2,P47713,Q9CX00,Q07813,Q8K4B0,P07742,Q9D8B3,…	0.751124	0.980661	0.00611995
GO:0030141	secretory granule	C	1	182	57	7572	0.0175439	0.0240359	under	P11087	P26231,P27773,Q3V3R4,P09055,P14211,P80317,P11983,Q60930,P20060,P0C605,P63011,P05132,P15920,O54833,Q9CW79,Q8BX90,P97792,P49935,P70170,Q62036,Q99LJ7,Q9D8T7,P97873,P05532,P60469,O35526,O35492,O70145,Q6J756,Q9QXM0,P50428,Q09098,Q80WG7,Q9WVM1,Q66JQ7,P26041,P70227,P11881,Q6KAR6,Q9Z329,Q9D1D4,Q00493,P56528,P97467,Q8R2S8,Q64444,Q99P58,P80560,Q9R0Q1,P63044,P47867,P97411,Q9ERI2,Q64237,O70404,P70280,Q8VCK7,…	0.751422	0.980661	0.00549451
GO:0071944	cell periphery	C	13	1977	57	7572	0.22807	0.261094	under	Q2KHK6,Q8CB12,Q91VA1,Q7TSC1,Q6R891,Q61475,Q9QZ03,Q9EST1,Q3U1F9,Q8VHL0,P15530,Q61092,O70161	Q8BTM8,P16546,Q8VDD5,Q62261,Q8VHX6,Q80X90,Q64727,E9Q557,P19096,Q9JKF1,Q7TPR4,Q8VDN2,Q91V92,Q6PDN3,P63017,Q62468,P60710,P56480,P11531,P11499,Q8CGC7,Q71LX4,P58252,P07901,P19001,P20029,P26231,P26041,Q8K4L3,P08113,P20152,Q5SYD0,Q9DBR7,Q03265,P63038,P27773,O88329,Q9WTI7,Q61543,P80318,P26040,P17182,P10493,O08553,Q61233,Q61696,P17879,P21981,O88342,Q8BH64,Q62417,Q8BMK4,Q9CWJ9,P05064,A2A863,Q9JIF7,Q64331,…	0.760851	0.983722	0.00657562
GO:0005768	endosome	C	3	528	57	7572	0.0526316	0.0697306	under	O54818,Q61542,O70161	Q921I1,Q5SYD0,P63038,Q8BL66,Q91ZX7,P07356,Q6PDI5,Q9ESD7,Q02819,P46735,Q9WVK4,Q8C8R3,Q9EQH3,Q07113,O70423,Q810B6,P67778,Q69Z37,P62821,Q91V41,O89053,Q9WVE8,P63085,Q8K3H0,Q6PB44,O08917,Q62351,Q63844,Q9WV80,P63158,Q7M6Y3,Q7TQK5,Q62418,Q91WG2,Q8C2E7,Q8BH24,P61021,P42859,Q8C0E2,P42567,P40336,Q99104,P62331,P62835,P52479,P31938,O70228,E9Q2M9,P01921,Q9CQD1,P51863,Q99LI8,Q8VEJ9,Q6P9Q6,Q4PZA2,O35551,Q9D1C8,…	0.769771	0.983722	0.00568182
GO:0036477	somatodendritic compartment	C	3	538	57	7572	0.0526316	0.0710512	under	Q6R891,P43407,P21570	Q8BTM8,Q9JHU4,Q80X90,E9Q7G0,Q61879,P63017,P11531,P11499,P07901,Q5SYD0,O08788,O88329,O08553,Q91ZX7,Q64331,Q04447,Q3UTJ2,Q9D6F9,P15331,Q6PIE5,P70227,Q3U0V1,O88569,O08529,B2RQC6,O55222,Q9QWK5,P14873,Q70FJ1,P55012,P68040,Q9ET54,P11881,Q9EQH3,P48036,P30416,P35564,Q6PIC6,Q9ERD7,Q7TMB8,Q9JMH6,P50396,O88447,Q91VC3,Q9WTQ5,P63005,P21271,Q91YI0,Q69ZF7,P01029,P62821,O35639,P47757,Q921M4,P06909,Q9JLN9,P18760,…	0.780925	0.986438	0.00557621
GO:0044445	cytosolic part	C	1	199	57	7572	0.0175439	0.026281	under	Q9D823	P17182,P21550,P17183,Q9D8E6,P27659,P14148,P12970,P14869,P47911,P47962,P47963,Q8BP67,P62889,P62830,P62751,Q9CPR4,P51410,P53026,P62717,P99027,P35979,P41105,Q6ZWV3,Q9CZM2,P62911,O09167,P19253,P62918,Q9CR57,P62900,P14115,Q9D1R9,P62984,P63323,P61255,P61358,P35980,P61514,P47955,P84099,Q9JJI8,O55142,Q9CXW4,Q6ZWV7,P67984,P83882,P47964,P47915,Q9D8M4,Q9D823,Q99L28,P68040,P62908,P25444,P62702,P62754,P97351,…	0.782112	0.986438	0.00502513
GO:0044459	plasma membrane part	C	6	1007	57	7572	0.105263	0.13299	under	O70161,Q61475,P15530,Q6R891,Q8VHL0,Q91VA1	Q8VDD5,P26040,Q9WU78,G5E829,O89053,Q811D0,Q99JB2,Q9DBC7,Q80U72,P16110,Q99PT1,Q61490,P35762,P13597,O70439,Q9D7X3,Q3UHD6,P97300,P06240,P24063,Q61470,Q9Z0H7,P43404,Q8CIS0,Q64455,Q61233,P10107,P68040,P39054,Q9D8U8,Q8CJ53,Q5SUA5,Q60766,D3Z6Q9,P55194,P63001,Q8BYW1,Q8C0D4,Q921E2,O70200,G3XA57,Q91V24,O70161,Q91ZX7,Q3V3R4,P09103,P09055,P14211,O08529,P48036,P43406,Q8VCT3,P01900,P97449,P11688,Q61739,Q8K0E8,…	0.787725	0.98981	0.00595829
GO:0005886	plasma membrane	C	12	1896	57	7572	0.210526	0.250396	under	O70161,Q8VHL0,Q61475,P15530,Q91VA1,Q6R891,Q2KHK6,Q8CB12,Q7TSC1,Q9QZ03,Q9EST1,Q3U1F9	E9Q557,P10107,Q08189,Q3TTY5,Q8BG67,P04104,Q9QXS1,Q8VHX6,Q64727,Q68FD5,Q70IV5,P11679,Q8VDN2,P31001,P11531,P14824,P19001,Q60675,Q8BZF8,Q04857,Q3URD3,P07356,P09055,Q9ESD7,Q02788,Q6Q477,Q6PIE5,P51432,Q8C8R3,A2ASQ1,P05202,P48036,Q6PIC6,G5E8K5,Q91ZU6,P14094,Q9Z0J4,O08917,Q61738,P28653,Q9D2N4,P18572,P10605,P63328,P82347,P70452,Q62165,Q64444,P34152,P57716,Q9D358,Q925E0,P82349,P70170,Q99L88,P11438,P55088,…	0.800588	0.992309	0.00632911
GO:0016020	membrane	C	24	3550	57	7572	0.421053	0.468833	under	Q2KHK6,Q8CB12,Q91VA1,Q7TSC1,Q6R891,Q61475,Q9QZ03,Q9EST1,Q3U1F9,Q8VHL0,P15530,Q61542,Q9R0B9,O70161,Q99J99,Q91VN4,P56382,A2ASZ8,Q91Z92,Q8VD57,P43407,Q91W98,Q7TNS2,Q61092	Q8BTM8,P16546,Q8VDD5,Q62261,Q8VHX6,Q80X90,Q64727,E9Q557,P19096,Q9JKF1,Q7TPR4,Q8VDN2,Q91V92,Q6PDN3,P63017,Q62468,P60710,P56480,P11531,P11499,Q8CGC7,Q71LX4,P58252,P07901,P19001,P20029,P26231,P26041,Q8K4L3,P08113,P20152,Q5SYD0,Q9DBR7,Q03265,P63038,P27773,O88329,Q9WTI7,Q61543,P80318,P26040,P17182,P10493,O08553,Q61233,Q61696,P17879,P21981,O88342,Q8BH64,Q62417,Q8BMK4,Q9CWJ9,P05064,A2A863,Q9JIF7,Q64331,…	0.80448	0.992309	0.00676056
GO:1990234	transferase complex	C	2	397	57	7572	0.0350877	0.05243	under	Q921D4,P62307	Q6ZQ38,P46935,Q9CZY3,P61089,Q5DTM8,Q3U319,Q9WUD1,P68037,Q9Z1K5,O88522,Q9DBR3,Q9ES00,Q8C863,Q8C6G8,O70481,Q9DBY1,Q80YQ2,E9Q735,Q9D7M1,Q9CQJ4,Q6WKZ8,P46737,Q9CXU0,Q9Z1K6,Q9WUB0,Q99K74,Q9QZ73,Q8CHQ0,Q9JI90,P69566,Q4VC33,Q9DB40,P62838,P61079,P39429,O89050,A2AGH6,Q5U430,Q9CQI9,Q8R3L8,Q9CR50,O35730,Q9CXV9,Q99MP8,Q8VCD5,P61080,Q9CZ82,Q925J9,Q8BZJ7,Q80YQ8,A2A5Z6,Q9QXV1,Q922B6,Q9CPY6,Q6VN19,Q9D8C6,Q8K0V2,…	0.808225	0.992309	0.00503778
GO:0098794	postsynapse	C	2	398	57	7572	0.0350877	0.0525621	under	Q6R891,O70161	Q7TPR4,Q61879,P63017,Q60675,P30999,P09055,Q6PIE5,P14873,P39054,P46935,P46471,A2A5R2,Q6ZWR6,P35564,Q7TMB8,Q60598,P61979,P21271,P47757,Q8C1B7,Q9CVB6,Q9QYC0,Q9Z0J4,P18760,P39053,Q9JKY5,Q9WV80,P62137,P63087,O55106,F8VPU2,P55258,P70271,Q9QXS6,P61750,Q9QYJ3,Q61584,P63328,Q9WVR4,P05132,P31324,O88587,Q9QUI0,Q5SSL4,Q9DAW9,P56959,P35922,Q9WV60,P60766,Q9Z0R4,P58404,P70452,Q99MK8,P63001,O35598,Q9QVP9,Q8BWG8,…	0.809364	0.992309	0.00502513
GO:0098797	plasma membrane protein complex	C	1	219	57	7572	0.0175439	0.0289223	under	P15530	P08752,P62874,P62880,P27601,P63094,P18872,P21279,P21278,Q9DC51,B2RSH2,P29387,P30677,Q9DAS9,Q80SZ7,P63213,O70443,P27600,Q9CXP8,P50153,Q61016,P61953,P30678,Q7M729,P49817,Q9WVC3,Q01815,P06683,Q8BH35,P06684,Q8K182,Q8VCG4,Q8VDN2,Q6PIE5,Q6PIC6,P14094,P97370,Q9Z239,O08532,Q8CC27,Q01063,Q02789,Q9DBG3,P17426,P17427,P84091,Q7M6Y3,P42567,Q80XQ2,P62743,Q61548,P23242,Q60598,P0DP27,P60879,Q08460,P63044,P62482,…	0.813476	0.992309	0.00456621
GO:0030424	axon	C	2	403	57	7572	0.0350877	0.0532224	under	Q6R891,P21570	P15331,O08539,Q3UHC7,P97863,P14873,Q922S4,Q8VDP3,Q8BTM8,Q6URW6,Q9JKF1,Q61879,Q8CIE6,O88329,P17182,O08553,P70398,P30999,Q62188,Q9ET54,P39054,P21107,Q9ERD7,O88447,Q9QXK3,P63005,Q9CVB6,Q99KJ8,P18760,P13595,O88643,P17183,Q8K2Q9,O35382,P0DP27,Q06890,P70302,Q9QXS6,Q61584,Q6KAR6,P97427,Q9Z0P5,Q6PGF7,Q91XV3,Q9WVR4,Q9ES28,Q62470,Q61553,Q8CBW3,Q9QYG0,P35922,Q9WV60,Q6P9Q6,Q08509,P22682,P08551,Q9CPW4,P97792,…	0.814969	0.992309	0.00496278
GO:0005654	nucleoplasm	C	11	1778	57	7572	0.192982	0.234812	under	P51827,Q921D4,Q9D7I5,Q7TSC1,Q6R891,Q8VEJ4,Q61542,Q8BSP2,Q80WC1,O70161,Q9CQ25	Q9R190,O09106,Q60520,P70288,Q8VI24,Q8BHJ5,P70349,Q9QXE7,O55128,Q61686,Q9Z2E1,Q60974,O88895,Q9WU42,Q99LB0,Q5SQF8,O88574,Q6P3E7,Q9Z2V5,Q80TZ9,Q8CGY8,Q61191,P61965,Q61103,B2RWS6,Q80YV3,P60762,Q5SVQ0,B2RRD7,Q9D8Y8,Q9D8M7,P58269,Q9D1P2,Q9WVG9,Q9JIX0,Q8R2K4,Q6NZA9,Q9DA08,Q7TT00,Q99LM9,Q62311,Q8K0H5,O70422,Q8VD76,Q9JIB4,Q9CZ15,Q9D600,Q4VBE8,P08775,Q8CFI7,Q80UW8,O08740,Q923G2,Q9D7M8,P62488,P97760,P62876,…	0.815919	0.992309	0.00618673
GO:0044451	nucleoplasm part	C	3	580	57	7572	0.0526316	0.076598	under	P51827,Q921D4,Q9D7I5	Q9R190,O09106,Q60520,P70288,Q8VI24,Q8BHJ5,P70349,Q9QXE7,O55128,Q61686,Q9Z2E1,Q60974,O88895,Q9WU42,Q99LB0,Q5SQF8,O88574,Q6P3E7,Q9Z2V5,Q80TZ9,Q8CGY8,Q61191,P61965,Q61103,B2RWS6,Q80YV3,P60762,Q5SVQ0,B2RRD7,Q9D8Y8,Q9D8M7,P58269,Q9D1P2,Q9WVG9,O70422,Q8VD76,Q9JIB4,Q4VBE8,P08775,Q8CFI7,Q80UW8,O08740,Q923G2,Q9D7M8,P62488,P97760,P62876,P60898,P10711,Q3THK3,P62915,O08811,Q8K0H5,Q9D902,Q8R2K4,Q9D0D5,Q6NZA9,…	0.82312	0.993261	0.00517241
GO:0005769	early endosome	C	1	228	57	7572	0.0175439	0.0301109	under	O54818	Q8BL66,Q9WVK4,P10107,Q9CWK8,Q9EQP2,Q8K3G9,Q91V41,Q8K3H0,Q9WV80,Q6P8X1,Q9D8U8,Q60953,P70271,Q8BK67,P35278,P61021,Q8BIJ7,P42567,Q3UIR3,P62331,O70228,Q2TBE6,Q99LI8,P59016,O70492,O70493,Q62419,Q9D7T1,Q01279,Q91YJ2,Q61187,P63001,O70439,Q9ER00,Q99PL6,Q8C863,Q920Q4,Q3UHD6,Q91WB4,Q8R0H9,O88307,O88811,Q8K337,Q6DID7,P56371,Q9DAX2,Q80Y17,P70297,P49769,P52875,O88384,Q8VDD8,Q9EPW0,Q99P91,Q8R361,Q9Z2D1,Q6PHS6,…	0.826099	0.993261	0.00438596
GO:0016604	nuclear body	C	2	414	57	7572	0.0350877	0.0546751	under	Q9D7I5,P51827	O88569,Q6P5F9,O08810,Q569Z5,Q810A7,Q9DAW6,Q9JLI8,Q6DFW4,Q9Z315,Q9ESX5,P35550,P35922,P35385,Q9Z1K5,Q8BTI8,P97376,E9Q5C9,Q922U1,Q8BGT7,Q9CY66,Q62384,Q9CRB2,P97377,Q9D2E2,Q8CCF0,Q62241,Q3UM18,Q9JL16,Q9CQS2,Q8C569,Q8K1C0,Q5SU73,Q8VCP8,O08856,Q9JJT9,Q923W1,Q9JLN9,Q99LX0,P60229,Q6A4J8,Q60953,Q8VEE4,Q91XV3,O54784,Q61687,Q99PP9,Q62193,Q61686,P63280,O35892,Q61216,Q6VNB8,F7BJB9,Q99J95,P28574,Q921G6,Q9R207,…	0.826796	0.993261	0.00483092
GO:0031090	organelle membrane	C	9	1528	57	7572	0.157895	0.201796	under	Q99J99,Q91VN4,P56382,A2ASZ8,Q91Z92,O70161,Q9R0B9,Q61542,Q7TNS2	O55143,Q64331,P97429,Q9Z0J4,Q8K3H0,Q8BX90,P35282,Q60631,O55033,Q99M51,Q8CHC4,Q8VBT9,Q9Z0G0,P70315,P39429,Q80Y61,P70313,P51791,E9Q414,Q6P5E8,Q5U4D8,P26883,P48678,F6ZDS4,Q6ZWQ0,P14733,Q9ERU9,A2A863,P16858,Q69ZN7,Q02248,P70168,P21619,Q6P5F9,Q6ZWR6,Q61033,Q8BJ71,P63005,Q8R146,Q99P88,Q9Z1Q5,P46061,Q61029,Q80TH2,O88643,O09131,Q80WJ7,Q8BJS4,Q9D666,Q9QY81,Q60953,Q3U9G9,Q8R0G9,P21279,P62960,Q8BH74,Q99ME9,…	0.840272	0.997004	0.00589005
GO:0016607	nuclear speck	C	1	239	57	7572	0.0175439	0.0315637	under	Q9D7I5	Q99PV0,P40142,Q61696,Q8BMK4,Q99KD5,Q99NB9,Q8VIJ6,O08810,Q501J6,O35286,Q8VEK3,Q9QZQ1,Q99KQ4,Q8BUR4,P60335,Q569Z5,Q9Z1N5,Q91VC3,Q8K4Z5,Q9JIX8,Q61937,Q3TEA8,Q9WVE8,Q91YR7,Q9CZU3,Q569Z6,Q810A7,Q99KP6,Q80TH2,O88544,Q9Z1G4,P14576,P63087,Q6PDM2,Q9DAW6,Q8C2Q3,P28352,P36371,Q9JLI8,Q8VDW0,O35841,Q99K48,Q9R1C7,G5E870,B1AZI6,Q7TQH0,Q9QX47,Q62376,Q9D554,B2RY56,Q8BIJ7,Q9Z315,Q91XV3,Q6A068,Q3UKJ7,P05132,O35691,…	0.840393	0.997004	0.0041841
GO:0043232	intracellular non-membrane-bounded organelle	C	14	2258	57	7572	0.245614	0.298204	under	Q8BSP2,Q8VEJ4,P21570,Q6A065,Q6P5D4,Q9CQ25,Q9JLC3,Q6R891,Q9CQL6,Q91XQ0,Q9D823,Q8BGZ7,Q2KHK6,Q8CB12	F6ZDS4,Q9DBR7,O08788,Q9CU62,Q6P5F9,Q8VEK3,A2AGT5,P63005,Q99KJ8,Q80TV8,Q9D1M0,Q60520,Q9CXS4,O54692,Q8R1Q8,Q6PDL0,Q9WVA3,Q8K2L8,Q9Z0W3,Q8BSQ9,Q8CBY8,Q61686,P63168,Q9WTX8,Q9Z1B5,P70399,P49769,Q9JMD0,Q3UHX9,Q9ERR1,Q2VPQ9,Q8BMS9,Q61315,Q9CQU5,O70126,Q9CZA6,Q9D1P2,Q8BIG4,Q7TSY8,Q8R060,Q9WTU0,P49452,Q7TME2,Q64727,P60710,Q8K4L3,Q61233,O88342,Q60604,P13020,Q9ET54,P21107,Q99JY9,Q6IRU2,Q60598,P61979,Q62418,…	0.845587	0.997345	0.00620018
GO:0043228	non-membrane-bounded organelle	C	14	2267	57	7572	0.245614	0.299392	under	Q8BSP2,Q8VEJ4,P21570,Q6A065,Q6P5D4,Q9CQ25,Q9JLC3,Q6R891,Q9CQL6,Q91XQ0,Q9D823,Q8BGZ7,Q2KHK6,Q8CB12	Q9Z0J4,P05480,Q04736,Q8BUV3,P25911,P06240,F6ZDS4,Q9DBR7,O08788,Q9CU62,Q6P5F9,Q8VEK3,A2AGT5,P63005,Q99KJ8,Q80TV8,Q9D1M0,Q60520,Q9CXS4,O54692,Q8R1Q8,Q6PDL0,Q9WVA3,Q8K2L8,Q9Z0W3,Q8BSQ9,Q8CBY8,Q61686,P63168,Q9WTX8,Q9Z1B5,P70399,P49769,Q9JMD0,Q3UHX9,Q9ERR1,Q2VPQ9,Q8BMS9,Q61315,Q9CQU5,O70126,Q9CZA6,Q9D1P2,Q8BIG4,Q7TSY8,Q8R060,Q9WTU0,P49452,Q7TME2,Q64727,P60710,Q8K4L3,Q61233,O88342,Q60604,P13020,Q9ET54,…	0.85014	0.999726	0.00617556
GO:0098978	glutamatergic synapse	C	1	256	57	7572	0.0175439	0.0338088	under	O70161	Q8BTM8,Q62261,Q7TPR4,Q61879,P63017,P60710,Q01853,Q9DBG3,Q64331,P30999,P16858,P70336,P09055,Q6Q477,O88569,G5E829,P62259,Q76MZ3,A2ASQ1,P63101,Q9JI91,P39054,P46935,Q9EQH3,Q8BFZ3,P35564,Q99JY9,O35129,P12367,Q8CIN4,O54774,Q60598,P62962,P61979,Q91VC3,P67778,O55131,P21271,P09803,Q8C1B7,O89053,Q9CVB6,Q9WVE8,O08532,Q811D0,Q9JLN9,Q9Z0J4,P18760,P39053,O08917,O08599,P20918,Q80TH2,P42227,P13595,P62137,O88643,…	0.860242	0.999757	0.00390625
GO:0044432	endoplasmic reticulum part	C	3	626	57	7572	0.0526316	0.082673	under	O54998,Q61542,Q9R0B9	Q64323,Q9DBG7,Q99J56,Q8BNI4,Q9CYN2,Q9R0P6,Q9D8V7,Q6ZWQ7,Q9D958,C0HK80,P20029,P08113,Q6P5E4,P27773,P08003,Q9JKR6,P09103,P14211,Q9EQH2,Q91W90,P19324,Q921X9,O35887,P24369,Q922R8,Q91YW3,Q99KV1,Q9D1Q6,Q8VCT4,Q9DBS1,Q9DC23,P23953,Q8VCC2,Q9CXI5,P57759,Q8CFX1,Q60715,Q8BP92,Q9Z2L6,Q9D8I1,Q8K2C7,Q9ESP1,Q64176,Q8BYW9,Q9CQU0,Q2HXL6,P63239,Q8BYB9,Q05186,Q8VEH8,Q9ERR7,Q61712,Q9ER41,Q8BH97,P80560,Q9Z247,Q61576,…	0.861378	0.999757	0.00479233
GO:0005829	cytosol	C	14	2300	57	7572	0.245614	0.303751	under	Q9D823,Q2KHK6,Q8CB12,Q99J99,Q91VN4,Q7TSC1,Q9D7I5,P62307,Q6A065,Q9EST1,O70161,Q9CQ25,P51827,A2AGX3	P63017,Q99020,P42859,P35922,P56546,P68404,P20444,Q8K400,Q62420,P11798,P28667,Q8BKX1,Q8BSS9,P16054,O35668,O88569,P51432,P46935,Q91VC3,Q9JLN9,P05063,P28867,Q9QXS6,Q9QYJ3,Q62165,P63073,Q9QUR7,O08586,Q9Z2Y3,Q60876,P17182,P21550,P17183,Q9D8E6,P27659,P14148,P12970,P14869,P47911,P47962,P47963,Q8BP67,P62889,P62830,P62751,Q9CPR4,P51410,P53026,P62717,P99027,P35979,P41105,Q6ZWV3,Q9CZM2,P62911,O09167,P19253,…	0.866007	0.999757	0.00608696
GO:0120025	plasma membrane bounded cell projection	C	6	1119	57	7572	0.105263	0.147781	under	O70161,Q99J99,Q6R891,Q91XQ0,P21570,Q6A065	P26039,Q8VDD5,Q9JKF1,Q7TPR4,Q62468,Q71LX4,P26040,Q61233,Q64331,Q9ERG0,P07356,Q8VHY0,P26043,P13020,P28660,Q9ET54,Q922J3,P70335,Q7TMB8,Q99JY9,Q8K3G9,P62814,Q3TJD7,Q60598,Q9JLQ0,Q6ZQK5,Q8K3H0,Q9JHJ0,Q99K30,O88643,Q9D8U8,P63094,Q62418,P70441,Q5FWK3,Q01768,Q99104,Q91VH2,P62331,Q9ES28,Q61553,Q9CQD1,P24452,Q08481,Q9Z2C5,Q64261,Q8K221,Q8BH43,Q9QY06,P05622,Q8K0Q5,P59644,Q60780,P35285,Q61140,Q9R0M4,Q91ZM2,…	0.866183	0.999757	0.00536193
GO:0005794	Golgi apparatus	C	4	809	57	7572	0.0701754	0.106841	under	Q91Z92,P43407,Q00897,P11087	Q61543,Q91ZX7,Q9JMH9,P58021,Q7TQD2,Q921M4,Q9QYE6,Q9JJY3,Q9QY73,Q8BH66,Q80Y17,P08905,O35623,Q8R1F6,Q64685,O35153,Q8BR70,P15535,Q91VU1,Q99LP8,E9Q7G0,Q8CIE6,Q91VW5,O55029,Q8BI84,P55937,Q9JIF7,Q9QZE5,Q9Z1Z0,Q3UPL0,Q8K1M6,P39054,Q5XJY5,G3X9K3,P70335,A2A5R2,Q80VA0,Q99JY9,Q01405,O54774,Q9EP69,Q01514,Q9QXK3,Q9JLV5,P62821,Q91V41,Q9D0F3,P06795,Q9D662,O08832,P27046,Q9JLN9,E9QAT4,Q8C0L8,Q9D2V7,Q9Z160,Q61335,…	0.87212	0.999757	0.00494438
GO:1990904	ribonucleoprotein complex	C	3	645	57	7572	0.0526316	0.0851823	under	P62307,Q9D823,Q9CQL6	Q99PV0,Q99NB9,G3X9K3,E9Q5C9,Q9CQI7,P62307,P11531,P27659,P35564,P62908,P14148,P12970,Q6P542,P62702,P62754,P62889,Q14C51,Q9CZX8,P62830,Q99M31,P62717,P35979,P97461,O09167,P19253,Q9CQF0,Q99M51,Q9D1P0,P61358,Q80X85,P62852,P62267,P67984,O55042,Q9CR59,P47915,Q9D7S7,P28184,O35680,P63017,Q6P4T2,P09405,Q9D0E1,O88569,O35286,Q9Z204,Q9Z1N5,Q8BG05,Q8K4Z5,Q99KP6,P49312,O35841,P16110,Q8BZS9,Q91VM5,Q62376,Q9D554,…	0.874991	0.999757	0.00465116
GO:0070013	intracellular organelle lumen	C	15	2473	57	7572	0.263158	0.326598	under	O54998,P43407,Q7TSC1,Q6R891,Q8VEJ4,Q61542,Q8BSP2,Q80WC1,O70161,Q9CQ25,Q921D4,P51827,P21570,Q9CQL6,Q9D7I5	Q60597,P38647,P63038,P17879,Q05920,Q8BWT1,P47738,Q9CQN1,P26443,P08249,Q9CZS1,P51174,Q8QZT1,Q91ZA3,Q07417,Q8CGK3,P05202,Q99KE1,Q3UNX5,Q8BIJ6,P54869,Q99MN9,P61922,Q8K411,P16332,Q9D0K2,P16627,P62908,Q8BH95,O08749,P29758,Q9WTP7,Q922S4,Q9DC69,Q3ULD5,Q99MR8,Q9CZU6,P35700,Q9DCW4,Q8VDP4,Q99LX0,O35857,Q9CZN7,P52196,Q9JHS4,Q920E5,Q9DCM0,Q9D2G2,Q99NB1,P45952,P42125,P38060,Q99LC3,Q8K1R3,Q61425,Q80XN0,D3Z7P3,…	0.879829	0.999757	0.00606551
GO:0043233	organelle lumen	C	15	2474	57	7572	0.263158	0.32673	under	O54998,P43407,Q7TSC1,Q6R891,Q8VEJ4,Q61542,Q8BSP2,Q80WC1,O70161,Q9CQ25,Q921D4,P51827,P21570,Q9CQL6,Q9D7I5	E9Q414,P03958,Q8K0C5,Q01279,Q60597,P38647,P63038,P17879,Q05920,Q8BWT1,P47738,Q9CQN1,P26443,P08249,Q9CZS1,P51174,Q8QZT1,Q91ZA3,Q07417,Q8CGK3,P05202,Q99KE1,Q3UNX5,Q8BIJ6,P54869,Q99MN9,P61922,Q8K411,P16332,Q9D0K2,P16627,P62908,Q8BH95,O08749,P29758,Q9WTP7,Q922S4,Q9DC69,Q3ULD5,Q99MR8,Q9CZU6,P35700,Q9DCW4,Q8VDP4,Q99LX0,O35857,Q9CZN7,P52196,Q9JHS4,Q920E5,Q9DCM0,Q9D2G2,Q99NB1,P45952,P42125,P38060,Q99LC3,…	0.880248	0.999757	0.00606306
GO:0031974	membrane-enclosed lumen	C	15	2474	57	7572	0.263158	0.32673	under	O54998,P43407,Q7TSC1,Q6R891,Q8VEJ4,Q61542,Q8BSP2,Q80WC1,O70161,Q9CQ25,Q921D4,P51827,P21570,Q9CQL6,Q9D7I5	E9Q414,P22005,P55095,P63239,Q64237,Q8R1I2,P21661,P03958,Q8K0C5,P09528,P29391,Q01279,Q60597,P38647,P63038,P17879,Q05920,Q8BWT1,P47738,Q9CQN1,P26443,P08249,Q9CZS1,P51174,Q8QZT1,Q91ZA3,Q07417,Q8CGK3,P05202,Q99KE1,Q3UNX5,Q8BIJ6,P54869,Q99MN9,P61922,Q8K411,P16332,Q9D0K2,P16627,P62908,Q8BH95,O08749,P29758,Q9WTP7,Q922S4,Q9DC69,Q3ULD5,Q99MR8,Q9CZU6,P35700,Q9DCW4,Q8VDP4,Q99LX0,O35857,Q9CZN7,P52196,Q9JHS4,…	0.880248	0.999757	0.00606306
GO:0044431	Golgi apparatus part	C	2	475	57	7572	0.0350877	0.0627311	under	Q91Z92,P43407	E9Q7G0,Q8CIE6,Q61543,Q91VW5,O55029,Q8BI84,P55937,Q9JIF7,Q9QZE5,Q9Z1Z0,Q3UPL0,Q9JMH9,Q8K1M6,P39054,Q5XJY5,G3X9K3,P70335,A2A5R2,Q80VA0,Q99JY9,Q01405,O54774,Q9EP69,Q01514,Q9QXK3,Q9JLV5,P62821,Q91V41,Q9D0F3,P06795,Q921M4,Q9D662,O08832,P27046,Q9JLN9,E9QAT4,Q8C0L8,Q9D2V7,Q9Z160,Q61335,Q8BMP6,Q921L5,Q3B7Z2,Q8R1U1,Q9EPB4,Q9QYE6,P53994,O08547,P35279,Q62418,Q9D306,Q9D1M0,Q8BGT9,P49817,G5E8V9,Q3UM29,P70403,…	0.881033	0.999757	0.00421053
GO:0042995	cell projection	C	6	1160	57	7572	0.105263	0.153196	under	O70161,Q99J99,Q6R891,Q91XQ0,P21570,Q6A065	O55143,P26039,Q8VDD5,Q9JKF1,Q7TPR4,Q62468,Q71LX4,P26040,Q61233,Q64331,Q9ERG0,P07356,Q8VHY0,P26043,P13020,P28660,Q9ET54,Q922J3,P70335,Q7TMB8,Q99JY9,Q8K3G9,P62814,Q3TJD7,Q60598,Q9JLQ0,Q6ZQK5,Q8K3H0,Q9JHJ0,Q99K30,O88643,Q9D8U8,P63094,Q62418,P70441,Q5FWK3,Q01768,Q99104,Q91VH2,P62331,Q9ES28,Q61553,Q9CQD1,P24452,Q08481,Q9Z2C5,Q64261,Q8K221,Q8BH43,Q9QY06,P05622,Q8K0Q5,P59644,Q60780,P35285,Q61140,Q9R0M4,…	0.888356	0.999757	0.00517241
GO:0005759	mitochondrial matrix	C	1	286	57	7572	0.0175439	0.0377707	under	Q9CQL6	Q99LP6,Q9CQV1,Q9CQV7,O88396,P54099,Q9Z1P6,Q921S7,Q9DB15,Q9D1P0,Q9DC71,Q9D338,Q9CQ40,Q8K2M0,Q9Z2Q5,Q8JZS9,Q9CQL4,Q8R2R6,Q9D1B9,Q9CQF8,Q9CPY1,Q9CQA6,Q9D7N6,P35486,Q9D051,Q8BMF4,Q8BFP9,Q9JK42,Q9JHS4,Q8BMS1,Q99JY0,Q9DB77,Q9DC61,Q9CXT8,Q921G7,Q99LC5,Q9DCW4,P56480,Q6PB66,P38647,P50544,Q8BFR5,Q8CGK3,P51881,Q60932,Q925I1,Q60930,Q922Q8,Q9CZN7,P53395,O08756,Q80YD1,P40630,Q99M87,Q8C196,P09671,Q80Y81,Q91VA6,…	0.889524	0.999757	0.0034965
GO:0031981	nuclear lumen	C	12	2076	57	7572	0.210526	0.274168	under	Q7TSC1,Q6R891,Q8VEJ4,Q61542,Q8BSP2,Q80WC1,O70161,Q9CQ25,Q921D4,P51827,P21570,Q9D7I5	Q9CZU3,Q9CSH3,Q921I9,Q9DBY8,Q8BTW3,Q9JHI7,Q8VCG3,P56960,Q9D753,Q9CRA8,Q8VBV3,Q9D0M0,Q7TQK4,Q9D1Q1,Q9DAA6,Q8VEK3,Q9QZQ8,P62806,Q8CG48,Q01320,Q61687,Q9Z1M8,P68433,P84244,Q6KCD5,P52927,Q9QUM7,O88379,Q9R1X4,A2AKX3,P11679,E9Q7G0,Q91V92,P48678,Q6PB66,Q01853,Q6ZWQ0,Q02053,P14733,Q6P4T2,P23116,A2AN08,P42932,P40142,Q6ZQ38,Q91VW5,Q7TMY8,Q9CW03,Q9CU62,O70133,P55937,Q64511,P50544,Q91YE8,Q64331,P09405,Q9D0E1,…	0.893311	0.999757	0.00578035
GO:0044446	intracellular organelle part	C	30	4536	57	7572	0.526316	0.599049	under	Q8BSP2,P62307,Q7TSC1,Q6R891,Q8VEJ4,Q61542,Q80WC1,O70161,Q9CQ25,Q921D4,P51827,P21570,Q91XQ0,Q91Z92,P43407,O54998,Q9R0B9,Q6A065,Q6P5D4,Q9D823,Q9CQL6,Q99J99,Q91VN4,P56382,A2ASZ8,Q8BGZ7,Q2KHK6,Q8CB12,Q9D7I5,Q7TNS2	O35654,Q9EQ28,P26883,Q80WQ2,P10107,Q9D8U8,Q80U87,Q61548,Q5ND34,Q7TMQ7,P58281,Q9CXI0,Q9CQV1,P97478,Q8R1S0,Q8BGB8,Q8BMS4,Q566J8,A2APY7,Q60936,Q9JJG9,Q3TUH1,Q9CWQ3,P67778,P32020,Q6PDS3,P47740,Q60953,Q8VE99,Q9ER39,Q3TVP5,P55937,Q02819,Q8R1F6,Q810J8,Q68FD5,Q64332,O88935,O08539,Q8BJU0,Q7TQF7,Q9JHU4,P48678,F6ZDS4,Q6ZWQ0,P14733,O08788,Q9ERU9,P70168,P21619,P70227,P14211,P11881,P97384,Q9ERK4,Q922J3,Q99LF4,…	0.895516	0.999757	0.00661376
GO:0099503	secretory vesicle	C	1	295	57	7572	0.0175439	0.0389593	under	P11087	Q7TPR4,P11531,Q9D7Z6,P63038,P17426,P17427,Q9CZD3,Q8VCT3,P16014,Q9CVB6,Q9Z0J4,P11087,P84091,P63011,Q03517,Q99104,P08228,P15947,Q00493,Q99LI8,Q4PZA2,P26339,Q9QXV0,P60766,P97467,Q60673,Q99P58,P46096,Q64430,P35283,P63168,Q8K400,P80560,Q9R0Q1,O09117,P63044,P63024,Q80XR2,Q3TMQ6,Q9ERI2,P35441,P21844,Q8VCA5,Q9JKM7,P12961,Q8R4H9,P08905,Q8R361,Q9ER39,Q9D0V7,Q9Z266,O35526,O70404,P70280,Q8BKX1,P11247,Q64704,…	0.897068	0.999757	0.00338983
GO:0044433	cytoplasmic vesicle part	C	2	521	57	7572	0.0350877	0.0688061	under	O70161,Q61542	Q3UVL4,Q8CCB4,Q8C754,Q5SPW0,Q9D666,P22892,O88512,P61967,Q80WT5,Q9DBG3,P17426,P17427,P84091,Q7M6Y3,P42567,Q80XQ2,P62743,Q61548,Q921I1,Q3UPL0,Q9WTI7,Q69ZN7,Q9ESD7,P70227,P10107,P55012,P11881,Q922J3,Q91V41,Q9WVE8,Q9D8U8,Q8C129,P55258,A6H8H2,P61027,P42859,Q91VH2,Q9Z329,Q9CQW1,Q9QYB1,Q9JKC8,P35282,P63321,Q9CY18,Q60575,Q9CWU2,Q8K021,Q6PHU5,A1L314,P57716,Q8VBT9,Q9DD03,Q8BYJ6,Q9R0M6,Q6DID7,P56371,Q9D2V8,…	0.911229	0.999757	0.00383877
GO:0097458	neuron part	C	5	1048	57	7572	0.0877193	0.138405	under	Q6R891,O70161,Q99J99,P43407,P21570	P15331,P14873,P62874,P22437,Q9QYR6,Q99104,Q9ES64,Q62059,P35822,P20444,Q08288,O54990,Q9ERI2,P62881,E9PY46,Q61025,Q64704,Q6NVF0,P20443,Q99LC9,Q3UGF1,Q8CIC2,Q6A078,Q9EQZ6,Q9JJZ8,Q9R0X5,P63017,P52480,P39054,Q6PIC6,Q9Z0J4,P39053,P17183,P60879,Q64520,Q9QYF1,Q8CJ40,Q8C0M9,Q9JM62,P51807,Q9CR48,Q3UJP5,Q8BXA7,Q80T11,Q8K3H5,P17427,Q60932,P48036,Q60930,Q60931,Q9R1T4,P70296,O88544,Q9Z1G4,P46638,Q7M6Y3,O35382,…	0.911404	0.999757	0.00477099
GO:0098805	whole membrane	C	4	884	57	7572	0.0701754	0.116746	under	O70161,Q61542,Q61475,Q3U1F9	P50516,O09159,Q9DB05,Q9CQW2,Q8VEJ9,Q9CWZ7,Q8VEH3,Q80WQ2,Q9DC29,P28663,E9PXF8,O54782,Q9Z2D1,Q8K4D3,Q91WV7,P15306,Q8CH36,P57757,P11881,Q60997,Q61235,Q9D1D4,Q91WD9,Q00493,P97467,Q60673,Q3UGY8,Q64444,Q7TSJ2,O88307,Q9R0Q1,P47867,Q64237,Q8VEK0,Q8R361,Q8VCK7,P26041,P70227,Q6KAR6,Q9Z329,P56528,Q8R2S8,Q99P58,P80560,P63044,P97411,Q9ERI2,O70404,P70280,Q02053,P46735,Q9WVK4,Q9CWK8,Q9EQH3,Q61830,Q8K3G9,Q9WUM4,…	0.912943	0.999757	0.00452489
GO:0098793	presynapse	C	1	321	57	7572	0.0175439	0.042393	under	O70161	P63017,P17427,Q60932,P48036,Q60930,Q60931,P39053,Q9R1T4,P70296,O88544,Q9Z1G4,P46638,Q7M6Y3,O35382,O08547,P55258,P35276,P97390,O88533,P61027,Q99MI1,P63011,O35864,Q9Z2Q6,Q99104,Q99KF1,P61028,Q9CQD1,P51863,P59016,Q9CZT8,P55772,Q9JK48,Q64332,O88935,O08539,P70452,P62823,O35598,P60879,O88531,O70439,Q60575,Q9ER00,Q8K021,P46096,Q9DBS2,P28661,P57716,P35283,P12023,Q9Z0G0,Q9DD03,Q9JKK1,Q920I9,Q8K400,P11438,…	0.916131	0.999757	0.00311526
GO:0005887	integral component of plasma membrane	C	1	324	57	7572	0.0175439	0.0427892	under	Q8VHL0	Q7M729,P06683,Q8BH35,P06684,Q8K182,Q8VCG4,A2A863,P09055,P43406,P11688,Q61739,Q61738,O54890,Q9QXH4,A2ARA8,Q60677,Q8VDN2,Q6PIE5,Q6PIC6,P14094,P97370,Q9Z239,Q8K400,Q62417,P15208,Q9WTL4,P35569,Q60598,P0DP27,P60879,Q08460,P63044,P62482,P63166,O35526,P97414,Q8CAE3,Q6NXK7,Q9Z218,Q8K3F6,P70170,Q9JIY5,O88351,Q924T7,Q9JIQ3,P39429,Q60680,P70196,Q09014,Q61093,P97369,Q8CJ00,O70145,Q61462,Q8VCM2,Q7TN37,Q8VHF2,…	0.918093	0.999757	0.00308642
GO:0031410	cytoplasmic vesicle	C	5	1066	57	7572	0.0877193	0.140782	under	Q61542,O54818,P11087,O70161,P21570	Q68FD5,Q8VDN2,Q921I1,Q5SYD0,Q8BL66,P26040,Q91ZX7,P07356,Q9ESD7,Q6PIE5,Q3UPL0,Q9WVK4,P10107,Q9CWK8,P39054,Q9EQH3,Q8K3G9,Q07113,O88738,Q810B6,P09803,Q9JIG7,Q9CVB6,Q9WVE8,P51150,Q8K3H0,Q6PB44,O08917,Q62351,Q9WV80,P46467,Q6PAR5,Q6P8X1,P46638,Q9D8U8,P63094,Q7M6Y3,P70268,P08226,P55258,P49817,P35276,P35278,Q8C2E7,P61021,P61027,Q91XD6,P09470,P63011,Q8BIJ7,Q8C0E2,P40336,P50518,P55302,Q9CRA5,P62331,Q60634,…	0.918976	0.999757	0.00469043
GO:0097708	intracellular vesicle	C	5	1067	57	7572	0.0877193	0.140914	under	P21570,Q61542,O54818,P11087,O70161	Q921I1,Q5SYD0,Q9WTI7,Q8BL66,Q64331,Q9ESE1,Q69ZN7,P17427,Q6PDI5,Q9ESD7,P58281,P39054,P62196,A2A5R2,Q8K3G9,Q9JMA1,O88447,Q01514,P11688,P51150,Q91ZU6,Q8K3H0,P39053,O08917,Q9D2V7,P55292,Q62351,P99029,P16406,P46638,P70268,Q00623,P35279,Q9R0P3,P55258,P49817,P35276,Q9Z1G3,Q8K1X1,P63011,P42859,Q60875,Q99JG3,Q91VH2,Q9Z0E6,Q61107,Q60634,Q4LDD4,Q9QUI0,Q8BTY2,P08228,P61028,Q9CX00,Q2TBE6,Q62159,Q9DBU0,P84096,…	0.91938	0.999757	0.00468604
GO:0005730	nucleolus	C	2	537	57	7572	0.0350877	0.0709192	under	Q8VEJ4,P21570	P29037,P26040,P17563,P09405,Q5SWU9,Q9Z1Z0,Q91ZW3,Q9JMH6,Q9D6Z1,Q569Z5,Q8QZY1,Q04750,Q9JLQ0,P57776,Q80WJ7,Q6PAV2,Q99K48,Q6DFW4,O08784,P25976,Q9ESX5,P61089,P35550,Q8R326,Q71FD7,Q6ZQL4,Q8K1A6,P98078,E9Q5C9,Q9CY66,Q9D0L8,Q5SXY1,Q9CQI7,P62075,Q9CYH6,Q9CQT1,Q9Z0M5,P63280,Q8R2N2,Q9D753,Q9EP71,Q9R0A0,Q9DBG9,Q80TR8,P70255,Q9Z0H3,P97863,Q6P5C5,Q922V4,Q571H0,Q8K4P0,P05532,Q8C7V3,Q8BK35,P63166,Q9CWK3,O35972,…	0.919965	0.999757	0.00372439
GO:0032991	protein-containing complex	C	18	3009	57	7572	0.315789	0.397385	under	P11087,Q01149,P08121,P51827,Q921D4,P21570,Q6A065,P62307,Q91XQ0,P15530,Q61092,Q8BSP2,Q9CQL6,P56382,Q9CQ25,Q9D823,Q91VN4,Q7TNS2	Q9Z1N5,Q8VDW0,B1AZI6,Q99JX7,Q8BKT7,Q9D1J3,Q8VE80,Q8R3N6,Q5U4D9,Q7TMY4,Q9CY57,Q8BWU5,Q99PW4,Q8QZZ7,P0C8B4,Q61666,Q9CPV5,F6ZDS4,Q9DBR7,O08788,Q9CU62,Q6P5F9,Q8VEK3,A2AGT5,P63005,Q99KJ8,Q80TV8,Q9D1M0,Q60520,Q9CXS4,O54692,Q8R1Q8,Q6PDL0,Q9WVA3,Q8K2L8,Q9Z0W3,Q8BSQ9,Q8CBY8,Q61686,P63168,Q9WTX8,Q9Z1B5,P70399,P49769,Q9JMD0,Q3UHX9,Q9ERR1,Q2VPQ9,Q8BMS9,Q61315,Q9CQU5,O70126,Q9CZA6,Q9D1P2,Q8BIG4,Q7TSY8,Q8R060,…	0.920849	0.999757	0.00598205
GO:0005789	endoplasmic reticulum membrane	C	2	544	57	7572	0.0350877	0.0718436	under	Q9R0B9,Q61542	Q64323,Q9CYN2,Q9R0P6,Q9D8V7,Q6ZWQ7,Q9D958,C0HK80,Q91YQ5,Q9DBG6,P46978,O54734,Q9CQY5,Q3TDQ1,P61804,Q8BTV1,Q78XF5,Q91XB0,Q5RL79,Q02053,Q91Y97,Q9D024,Q8BKC8,Q9R0E2,Q7TQE6,Q8VD00,Q9R0B9,P11881,Q9D0I4,Q3UZP4,Q3U7R1,Q3TZZ7,Q05421,Q9QYI5,A2A559,O55143,Q6ZWQ0,Q64518,Q8BSY0,Q9Z0J4,Q6PHZ2,P70302,Q6P069,Q923T9,Q9Z329,P26883,Q9ET78,Q8CGZ0,P54265,P28652,Q3UBX0,Q9D3A8,Q01853,P60670,Q3TDN2,P54731,P70362,Q922Y1,…	0.923532	0.999757	0.00367647
GO:0098827	endoplasmic reticulum subcompartment	C	2	549	57	7572	0.0350877	0.072504	under	Q61542,Q9R0B9	O55143,Q01853,P20029,P08113,P40142,Q8BMK4,Q8BI84,Q91YQ5,Q61595,P70227,Q3UPL0,P14211,P11881,Q9EQH2,Q6GQT9,Q99LF4,Q9D816,P41216,P35564,P37040,Q01405,Q07076,Q9EP69,P62821,Q9D379,Q91YH5,Q9EPE9,Q9D0F3,Q8CCJ3,Q8BRF7,Q9D662,O35887,Q811D0,Q91ZU6,Q9JLN9,Q9DBG7,E9QAT4,Q80UM7,Q8BFZ9,Q922Q8,Q9DCN2,Q61335,Q9WV91,Q91VE0,Q3B7Z2,Q9D1Q6,P63242,Q6ZQM8,Q80WJ7,P53994,Q91ZV0,Q9QY81,O08547,Q8K1R3,Q9D1M0,Q8BM55,Q3UWA6,…	0.925989	0.999757	0.00364299
GO:0000139	Golgi membrane	C	1	338	57	7572	0.0175439	0.0446381	under	Q91Z92	Q91W53,P55937,Q02819,Q921M4,Q8BRF7,Q61335,Q8R088,Q8VCF1,Q8BXA1,Q9QZ85,Q9CRA5,Q4LDD4,Q8CI04,P70419,Q9WTS2,Q9R0Q3,Q9CQC9,Q6PB93,P35282,Q6PHU5,O08912,Q8BXN9,Q78IS1,Q6PEB6,Q9JL27,Q11127,Q64685,Q80XR2,Q8BVF7,Q8BS95,Q9JJ04,P15535,P38649,P54751,Q9WUH1,Q7SIG6,Q8BHC9,Q6L8S8,Q8BJ48,Q91XL3,O35954,Q9CQR7,P97325,Q6IQX7,Q8R087,Q9JII1,Q6XQH0,P63094,G5E8V9,Q80V26,Q8K021,Q8K221,Q9EQW7,Q9JKK1,Q80WT5,O35609,Q80Y17,…	0.926672	0.999757	0.00295858
GO:0044428	nuclear part	C	13	2327	57	7572	0.22807	0.307316	under	P62307,Q7TSC1,Q6R891,Q8VEJ4,Q61542,Q8BSP2,Q80WC1,O70161,Q9CQ25,Q921D4,P51827,P21570,Q9D7I5	P52431,Q9QZD4,P51612,P07903,Q8K3W0,P46737,Q9CZU3,Q9CSH3,Q921I9,Q9DBY8,Q8BTW3,Q9JHI7,Q8VCG3,P56960,Q9D753,Q9CRA8,Q8VBV3,Q9D0M0,Q7TQK4,Q9D1Q1,Q9DAA6,Q8BMZ5,Q99LI9,Q8VEK3,Q9QZQ8,P62806,Q8CG48,Q01320,Q61687,Q9Z1M8,P68433,P84244,Q6KCD5,P52927,Q9QUM7,O88379,Q9R1X4,A2AKX3,Q9Z1N5,Q8VDW0,B1AZI6,Q99JX7,Q8BKT7,Q9D1J3,Q8VE80,Q8R3N6,Q5U4D9,Q7TMY4,Q9CY57,Q99PV0,Q99NB9,G3X9K3,E9Q5C9,Q9CQI7,P62307,Q9JHU4,P48678,…	0.929291	0.999757	0.00558659
GO:0044422	organelle part	C	30	4645	57	7572	0.526316	0.613444	under	Q61542,Q91XQ0,Q6A065,Q99J99,Q91VN4,P56382,A2ASZ8,Q91Z92,O70161,Q9R0B9,O54998,P43407,Q9D823,Q8BSP2,P62307,Q7TSC1,Q6R891,Q8VEJ4,Q80WC1,Q9CQ25,Q921D4,P51827,P21570,Q9CQL6,Q8BGZ7,Q6P5D4,Q2KHK6,Q8CB12,Q9D7I5,Q7TNS2	Q01514,Q9QZ85,Q9Z0E6,Q61107,Q9Z126,Q8VDN2,Q64518,Q6PIE5,Q6PIC6,P14094,E9QAT4,O08914,Q3UHK1,Q91VR7,Q80UW2,Q71KT5,Q9WTI7,P26043,Q99K51,P63005,Q99KW3,P70441,Q08331,Q9Z0P5,Q148W0,Q8BTY2,Q9ES64,P70290,Q8BXK9,Q62159,Q08509,Q9JHL1,O54990,Q01341,P32848,Q61025,A2AI08,Q9ET47,P59764,O89053,Q99K30,Q9QWW1,Q8K3H5,Q3TZZ7,Q61542,Q9DCI3,P63001,P52293,O70340,Q9Z0J4,P05480,Q04736,Q8BUV3,P25911,P06240,P63017,P11798,…	0.930969	0.999757	0.00645856
GO:0042175	nuclear outer membrane-endoplasmic reticulum membrane network	C	2	561	57	7572	0.0350877	0.0740887	under	Q61542,Q9R0B9	Q6PB66,Q6ZWQ0,P70227,Q6ZWR6,P81117,Q64FW2,O08579,P54265,Q8C5W0,O88455,Q6ZPR5,P61971,P17717,P49769,O55042,Q3UBX0,Q4FZC9,Q60860,O55242,Q3TNL8,Q8BS40,O35425,Q9ERU9,Q6P5F9,P63242,Q6P2B1,Q63850,Q921C5,O55143,Q01853,P20029,P08113,P40142,Q8BMK4,Q8BI84,Q91YQ5,Q61595,Q3UPL0,P14211,P11881,Q9EQH2,Q6GQT9,Q99LF4,Q9D816,P41216,P35564,P37040,Q01405,Q07076,Q9EP69,P62821,Q9D379,Q91YH5,Q9EPE9,Q9D0F3,Q8CCJ3,Q8BRF7,…	0.931593	0.999757	0.00356506
GO:0031226	intrinsic component of plasma membrane	C	1	348	57	7572	0.0175439	0.0459588	under	Q8VHL0	Q61147,P01831,Q64444,P18181,Q9QZF2,Q9R087,Q01721,Q7TQ33,Q3TGW2,Q9D7Z6,Q91ZX7,B2RXS4,Q6Q477,P70227,G5E829,Q8C8R3,Q9R100,B2RX12,P67778,Q3TZZ7,Q62351,Q61335,Q9R069,P06800,Q9WVC8,Q8C129,P49817,P70302,Q9DBH5,P18572,Q9R233,Q9WVL3,P82347,O35379,Q63886,Q9CQW1,Q62273,P06802,Q2TBE6,Q61490,Q8R3G9,P35762,P54116,A2AFS3,P56677,Q8VHF2,P54761,Q9D3P8,Q8BHY3,P04441,Q01279,P97467,Q9JKA5,P70424,Q6Q473,P13597,P53986,…	0.932252	0.999757	0.00287356
GO:0044444	cytoplasmic part	C	32	4906	57	7572	0.561404	0.647913	under	Q91XQ0,Q2KHK6,Q8CB12,Q99J99,Q91VN4,P56382,A2ASZ8,Q61542,Q9CQL6,Q7TNS2,Q7TSC1,Q9D7I5,P62307,Q6A065,Q9EST1,O70161,Q9CQ25,P51827,A2AGX3,Q00897,P11087,Q01149,O54998,Q91Z92,Q9R0B9,P21570,Q61092,O54818,P43407,Q9D823,Q6P5D4,Q6R891	Q9CPX6,P62141,P62137,P63087,Q99M51,O88520,Q9CSH3,O08582,Q921I9,Q8BTW3,Q9JHI7,Q9D753,Q9CRA8,Q8VBV3,Q9D0M0,Q7TQK4,Q8C0S1,Q8BGU5,Q9D906,Q9ER00,O88597,Q6PF93,Q9CR39,Q91VM3,Q68FE2,Q9ESK9,Q810J8,Q80W47,Q64337,Q6P4T0,Q80XK6,Q9D8Z6,Q99KU0,Q9Z0H7,Q9D6F9,P27546,Q80UG5,O55131,Q9DBC7,Q8K1X1,P42208,P05132,Q8VD65,Q9WUL7,P10637,P49935,Q8C0J2,Q99J83,E9PY46,O88848,Q9DCD6,P28741,P70188,Q8BND3,Q8C6S9,Q45VK7,Q8BXG3,…	0.932951	0.999757	0.00652263
GO:0043005	neuron projection	C	3	768	57	7572	0.0526316	0.101426	under	Q6R891,P21570,Q99J99	Q9JHU4,Q6URW6,Q9JKF1,Q61879,P63017,P60710,P11531,Q8CIE6,Q8CI94,P20152,Q5SYD0,O08553,Q64331,P15331,P42225,P27546,P62259,O55222,P14873,Q9ET54,P39054,Q9CZD3,Q9QZQ1,P35564,Q6PIC6,G5E8K5,P21614,Q9ERD7,O35129,O54774,P50396,O88447,P63005,Q8R1A4,P01029,Q922S4,O35639,P09803,Q62448,Q8C1B7,O89053,P06909,Q91ZU6,P63085,Q62469,Q99LX0,P39053,O08599,P13595,O88643,O09131,P00920,Q8CHH9,P45952,P05063,O55023,Q8K2Q9,…	0.938149	0.999757	0.00390625
GO:0031982	vesicle	C	5	1137	57	7572	0.0877193	0.150158	under	P21570,Q61542,O54818,P11087,O70161	O55143,Q64331,P97429,Q9Z0J4,Q8K3H0,Q8BX90,P35282,Q60631,O55033,Q99M51,Q8CHC4,Q8VBT9,Q9Z0G0,P70315,P39429,Q80Y61,P70313,P51791,E9Q414,Q6P5E8,Q5U4D8,Q9Z0R4,P63024,P97798,Q3U4H6,P49282,Q921I1,Q5SYD0,Q9WTI7,Q8BL66,Q9ESE1,Q69ZN7,P17427,Q6PDI5,Q9ESD7,P58281,P39054,P62196,A2A5R2,Q8K3G9,Q9JMA1,O88447,Q01514,P11688,P51150,Q91ZU6,P39053,O08917,Q9D2V7,P55292,Q62351,P99029,P16406,P46638,P70268,Q00623,P35279,…	0.943684	0.999757	0.00439754
GO:0097447	dendritic tree	C	1	375	57	7572	0.0175439	0.0495246	under	Q6R891	E9Q7G0,P63017,O08553,Q91ZX7,Q04447,Q3UTJ2,P70227,P42225,Q3U0V1,O08529,P29341,Q76MZ3,P14873,P68040,P11881,P58281,P48036,G5E8K5,Q9ERD7,P62908,Q60598,Q91VC3,Q69ZF7,P01029,Q922S4,O35639,Q8CJG0,P08752,Q9QYC0,Q811D0,P14869,Q9JLN9,Q9Z0J4,P46061,P62874,P62754,Q8JZN5,Q8BGD9,O88643,Q05512,P63242,P63094,O70589,O55106,F8VPU2,Q62418,P18872,Q61191,P08226,P55258,P14602,Q8R180,P21279,P62960,Q9QXS6,Q8VD04,Q91YN9,…	0.945319	0.999757	0.00266667
GO:0030425	dendrite	C	1	375	57	7572	0.0175439	0.0495246	under	Q6R891	G5E829,Q9Z0P4,P01831,Q6DID7,O70258,P15208,Q9WV34,Q8R3R8,Q9R244,Q61768,Q8VIJ6,Q8VEK3,P35564,P63085,Q9JKY5,P03958,Q60634,P33175,P31938,P08228,P47809,Q99LR1,Q91Y86,Q9Z108,P42669,P11798,Q8BJ05,P20357,Q7TPR4,Q61879,P63017,Q60675,P30999,P09055,Q6PIE5,P14873,P39054,P46935,P46471,A2A5R2,Q6ZWR6,Q7TMB8,Q60598,P61979,P21271,P47757,Q8C1B7,Q9CVB6,Q9QYC0,Q9Z0J4,P18760,P39053,Q9WV80,P62137,P63087,O55106,F8VPU2,…	0.945319	0.999757	0.00266667
GO:0098588	bounding membrane of organelle	C	4	980	57	7572	0.0701754	0.129424	under	Q91Z92,O70161,Q9R0B9,Q61542	E9Q7G0,Q8CIE6,Q61543,Q91VW5,O55029,Q8BI84,P55937,Q9JIF7,Q9QZE5,Q9Z1Z0,Q3UPL0,Q9JMH9,Q8K1M6,P39054,Q5XJY5,G3X9K3,P70335,A2A5R2,Q80VA0,Q99JY9,Q01405,O54774,Q9EP69,Q01514,Q9QXK3,Q9JLV5,P62821,Q91V41,Q9D0F3,P06795,Q921M4,Q9D662,O08832,P27046,Q9JLN9,E9QAT4,Q8C0L8,Q9D2V7,Q9Z160,Q61335,Q8BMP6,Q921L5,Q3B7Z2,Q8R1U1,Q9EPB4,Q9QYE6,P53994,O08547,P35279,Q62418,Q9D306,Q9D1M0,Q8BGT9,P49817,G5E8V9,Q3UM29,P70403,…	0.948399	0.999757	0.00408163
GO:0044456	synapse part	C	2	604	57	7572	0.0350877	0.0797676	under	Q6R891,O70161	P63017,P17427,Q60932,P48036,Q60930,Q60931,P39053,Q9R1T4,P70296,O88544,Q9Z1G4,P46638,Q7M6Y3,O35382,O08547,P55258,P35276,P97390,O88533,P61027,Q99MI1,P63011,O35864,Q9Z2Q6,Q99104,Q99KF1,P61028,Q9CQD1,P51863,P59016,Q9CZT8,P55772,Q9JK48,Q64332,O88935,O08539,P70452,P62823,O35598,P60879,O88531,O70439,Q60575,Q9ER00,Q8K021,P46096,Q9DBS2,P28661,P57716,P35283,P12023,Q9Z0G0,Q9DD03,Q9JKK1,Q920I9,Q8K400,P11438,…	0.948602	0.999757	0.00331126
GO:1902494	catalytic complex	C	3	819	57	7572	0.0526316	0.108162	under	Q91XQ0,P62307,Q921D4	P17182,P21550,P17183,Q9R190,O09106,Q60520,P70288,Q8VI24,Q8BHJ5,P70349,Q9QXE7,O55128,Q61686,Q9Z2E1,Q60974,O88895,Q9WU42,Q99LB0,Q5SQF8,O88574,Q6P3E7,Q9Z2V5,Q80TZ9,O88796,Q9DB28,Q9CR08,Q9WUA2,Q8C0C7,P97494,O09172,Q9JHU4,Q99KJ8,P63168,Q9D0M5,Q8BW94,Q3V0Q1,Q45VK7,Q91XQ0,P03903,Q9ESX5,E9Q5C9,Q9CY66,Q9CRB2,Q9CQS2,Q9R1T2,Q9Z1F9,Q9Z2I8,Q9Z2I9,Q6PD26,Q9WTK3,Q8BXQ2,Q9CXY9,Q8K358,Q6PAT0,Q99PV0,Q6P4T2,Q9D0E1,…	0.954535	0.999757	0.003663
GO:0098791	Golgi subcompartment	C	1	447	57	7572	0.0175439	0.0590333	under	Q91Z92	E9Q7G0,Q8CIE6,Q61543,Q91VW5,O55029,Q8BI84,P55937,Q9JIF7,Q9QZE5,Q9Z1Z0,Q3UPL0,Q9JMH9,Q8K1M6,P39054,Q5XJY5,G3X9K3,P70335,A2A5R2,Q80VA0,Q99JY9,Q01405,O54774,Q9EP69,Q01514,Q9QXK3,Q9JLV5,P62821,Q91V41,Q9D0F3,P06795,Q921M4,Q9D662,O08832,P27046,Q9JLN9,E9QAT4,Q8C0L8,Q9D2V7,Q9Z160,Q61335,Q8BMP6,Q921L5,Q3B7Z2,Q8R1U1,Q9EPB4,Q9QYE6,P53994,O08547,P35279,Q62418,Q9D306,Q9D1M0,Q8BGT9,P49817,G5E8V9,Q3UM29,P70403,…	0.969242	0.999757	0.00223714
GO:0031984	organelle subcompartment	C	3	886	57	7572	0.0526316	0.11701	under	Q91Z92,Q61542,Q9R0B9	Q9Z1Z0,P46460,Q70FJ1,Q91V41,Q9CZ44,Q921L5,Q6PB93,Q9WTL7,Q8CDG3,Q80X41,Q99P58,Q921V5,Q9ES56,P97411,Q812G0,O35153,Q8BYI6,Q91W53,Q812F8,P08905,Q3U0S6,Q6TXD4,Q64008,Q810J8,Q923U0,Q60806,Q8BTM8,O35643,Q9ESE1,Q62009,Q8CHG3,Q9CPY7,Q02819,Q9JMH9,Q9Z1T1,P39054,G3X9K3,A2A5R2,P82198,Q07113,O54774,O88738,O89001,P09803,P22892,Q9D2V7,Q9WVP1,Q3B7Z2,Q148V7,Q8R088,P35279,P35585,Q8K1X1,P61027,O88512,Q3UVL4,Q9CRA5,…	0.970046	0.999757	0.003386
GO:0044427	chromosomal part	C	1	469	57	7572	0.0175439	0.0619387	under	Q8BSP2	Q9CPV5,F6ZDS4,Q9DBR7,O08788,Q9CU62,Q6P5F9,Q8VEK3,A2AGT5,P63005,Q99KJ8,Q80TV8,Q9D1M0,Q60520,Q9CXS4,O54692,Q8R1Q8,Q6PDL0,Q9WVA3,Q8K2L8,Q9Z0W3,Q8BSQ9,Q8CBY8,Q61686,P63168,Q9WTX8,Q9Z1B5,P70399,P49769,Q9JMD0,Q3UHX9,Q9ERR1,Q2VPQ9,Q8BMS9,Q61315,Q9CQU5,O70126,Q9CZA6,Q9D1P2,Q8BIG4,Q7TSY8,Q8R060,Q9WTU0,P49452,Q7TME2,Q9CW03,Q9EPU0,O88569,Q99NB9,O08529,Q8VIJ6,P46935,Q62318,Q61033,Q6A026,Q9QZQ8,Q99LX0,Q60737,…	0.974231	0.999757	0.0021322
GO:0005634	nucleus	C	17	3208	57	7572	0.298246	0.423666	under	P62307,Q7TSC1,Q6R891,Q8VEJ4,Q61542,Q8BSP2,Q80WC1,O70161,Q9CQ25,Q921D4,P51827,P21570,Q9D7I5,Q9JLC3,Q8K1C9,Q3U3I9,A2AGX3	Q8R081,Q9Z204,P70388,Q8K2Z4,Q921E6,Q80UV9,P97477,P29037,P17156,Q8VEE4,P62827,P27661,Q3UA06,Q6ZQF0,O35144,Q8C5S7,Q5SU73,P83917,Q9DBR0,P17809,Q6PR54,P26645,Q6ZQK0,P52431,Q9QZD4,P51612,P07903,Q9R190,O09106,Q60520,P70288,Q8VI24,Q8BHJ5,P70349,Q9QXE7,O55128,Q61686,Q9Z2E1,Q60974,O88895,Q9WU42,Q99LB0,Q5SQF8,O88574,Q6P3E7,Q9Z2V5,Q80TZ9,Q8CGY8,Q61191,P61965,Q61103,B2RWS6,Q80YV3,P60762,Q5SVQ0,B2RRD7,Q9D8Y8,…	0.981765	0.999757	0.00529925
GO:0012505	endomembrane system	C	10	2189	57	7572	0.175439	0.289091	under	Q61542,Q00897,P11087,Q01149,O54998,Q91Z92,Q9R0B9,O54818,O70161,P43407	Q9JHU4,P48678,F6ZDS4,Q6ZWQ0,P14733,O08788,Q9ERU9,P70168,P21619,P70227,P14211,P11881,P97384,Q9ERK4,Q922J3,Q99LF4,Q6ZWR6,P11103,Q61033,Q07076,Q8BJ71,P63005,Q8CGB3,Q9EPL8,Q6P542,Q99P88,Q9Z1Q5,Q91ZU6,Q9JLN9,P46061,Q922Q8,Q61029,Q80U93,Q63844,Q8BJS4,Q6P2B1,Q9D666,Q9QY81,P08226,Q9D1M0,Q3U9G9,P22437,Q91YE6,Q64GA5,P23198,Q99P72,Q80W54,P62827,P49586,Q6PFD9,Q921T2,P47713,Q9CX00,Q07813,Q8K4B0,P07742,Q9D8B3,…	0.983573	0.999757	0.0045683
GO:0044464	cell part	C	48	6952	57	7572	0.842105	0.918119	under	Q2KHK6,Q8CB12,Q91VA1,Q7TSC1,Q6R891,Q61475,Q9QZ03,Q9EST1,Q3U1F9,Q8VHL0,P15530,P43407,P21570,Q921D4,P11087,Q99J99,Q3UP38,Q61542,Q9JLC3,O54818,Q8K1C9,Q6P5D4,Q9EPC5,O70161,Q91XQ0,Q61092,Q91VN4,P56382,A2ASZ8,P62307,Q9CQL6,Q7TNS2,Q9D7I5,Q8BSP2,P51827,Q3U3I9,A2AGX3,Q8VEJ4,Q00897,Q01149,O54998,Q91Z92,Q9R0B9,Q6A065,Q9CQ25,Q9D823,Q80WC1,Q8BGZ7	Q8BTM8,P16546,Q8VDD5,Q62261,Q8VHX6,Q80X90,Q64727,E9Q557,P19096,Q9JKF1,Q7TPR4,Q8VDN2,Q91V92,Q6PDN3,P63017,Q62468,P60710,P56480,P11531,P11499,Q8CGC7,Q71LX4,P58252,P07901,P19001,P20029,P26231,P26041,Q8K4L3,P08113,P20152,Q5SYD0,Q9DBR7,Q03265,P63038,P27773,O88329,Q9WTI7,Q61543,P80318,P26040,P17182,P10493,O08553,Q61233,Q61696,P17879,P21981,O88342,Q8BH64,Q62417,Q8BMK4,Q9CWJ9,P05064,A2A863,Q9JIF7,Q64331,…	0.983843	0.999757	0.00690449
GO:0005694	chromosome	C	1	527	57	7572	0.0175439	0.0695985	under	Q8BSP2	Q8VEK3,Q9QZQ8,P62806,Q8CG48,Q01320,Q61687,Q9Z1M8,P68433,P84244,Q6KCD5,Q9JHI7,P52927,Q9QUM7,O88379,Q9R1X4,A2AKX3,Q91ZW3,Q9Z277,P30681,Q8VEE4,O54962,E9PVX6,Q61164,Q9DBR0,Q9Z321,P97377,Q8K2Z4,Q9EQ61,Q6PR54,Q8BSP2,Q6ZQK0,Q8C5S7,Q8CG46,Q6PB66,Q9QYB5,Q8BJS4,P70388,A2ASS6,Q8VE37,Q61550,Q9ESU6,P27661,P83887,Q91VE6,Q921W0,P97386,Q9CYH6,Q8CJF9,Q61216,Q8R5K4,P43241,P70188,Q6ZQF0,Q8CCK0,Q6P5D8,Q6A4J8,P97496,…	0.983881	0.999757	0.00189753
GO:0043229	intracellular organelle	C	38	5914	57	7572	0.666667	0.781035	under	Q00897,Q61542,Q2KHK6,Q8CB12,Q99J99,Q91VN4,P56382,A2ASZ8,Q9CQL6,Q7TNS2,Q9D7I5,P62307,Q9JLC3,Q8BSP2,Q8K1C9,P21570,Q921D4,P51827,Q3U3I9,A2AGX3,P11087,Q01149,O54998,Q91Z92,Q9R0B9,Q8VEJ4,Q6A065,Q6P5D4,Q9CQ25,Q6R891,O54818,Q91XQ0,Q9D823,Q8BGZ7,Q7TSC1,Q80WC1,O70161,P43407	P16546,Q01853,P20029,P26231,Q99K01,P63038,O35643,Q61543,P40142,Q8BI84,Q9JIF7,Q91YE8,Q9WU78,Q64331,P16858,Q69ZN7,Q7TPV4,Q6Q477,Q9CZS1,P28271,O55111,Q3UPL0,Q8K1M6,P14211,G5E829,Q6P5F9,O08810,Q8BHN3,P68040,P11881,Q99KE1,Q9EQH2,Q99LF4,Q9DCD0,O88492,Q9D816,O54724,P37040,Q921H8,Q68FL4,P62814,Q93092,O70423,P24270,Q91Y97,Q60598,Q00612,Q3TJ91,Q61207,Q810B6,Q9D279,P07758,O89001,Q91V41,Q9D379,Q91WG0,Q9D0F3,…	0.984754	0.999757	0.00642543
GO:0005623	cell	C	48	6964	57	7572	0.842105	0.919704	under	Q2KHK6,Q8CB12,Q91VA1,Q7TSC1,Q6R891,Q61475,Q9QZ03,Q9EST1,Q3U1F9,Q8VHL0,P15530,Q91Z92,Q921D4,Q9D823,Q8BSP2,P56382,Q8BGZ7,O70161,P62307,Q91XQ0,Q99J99,Q91VN4,A2ASZ8,Q61542,Q9CQL6,Q7TNS2,Q9D7I5,Q6A065,Q9CQ25,P51827,A2AGX3,Q9JLC3,Q8K1C9,P21570,Q3U3I9,P11087,Q3UP38,O54818,Q6P5D4,Q9EPC5,Q8VEJ4,Q80WC1,Q00897,Q01149,O54998,Q9R0B9,P43407,Q61092	P17182,P21550,P17183,Q8BTM8,P16546,Q8VDD5,Q62261,Q8VHX6,Q80X90,Q64727,E9Q557,P19096,Q9JKF1,Q7TPR4,Q8VDN2,Q91V92,Q6PDN3,P63017,Q62468,P60710,P56480,P11531,P11499,Q8CGC7,Q71LX4,P58252,P07901,P19001,P20029,P26231,P26041,Q8K4L3,P08113,P20152,Q5SYD0,Q9DBR7,Q03265,P63038,P27773,O88329,Q9WTI7,Q61543,P80318,P26040,P10493,O08553,Q61233,Q61696,P17879,P21981,O88342,Q8BH64,Q62417,Q8BMK4,Q9CWJ9,P05064,A2A863,…	0.985765	0.999757	0.00689259
GO:0043231	intracellular membrane-bounded organelle	C	32	5227	57	7572	0.561404	0.690306	under	Q2KHK6,Q8CB12,Q99J99,Q91VN4,P56382,A2ASZ8,Q61542,Q9CQL6,Q7TNS2,Q9D7I5,P62307,Q9JLC3,Q8BSP2,Q8K1C9,P21570,Q921D4,P51827,Q3U3I9,A2AGX3,Q00897,P11087,Q01149,O54998,Q91Z92,Q9R0B9,Q7TSC1,Q6R891,Q8VEJ4,Q80WC1,O70161,Q9CQ25,P43407	P19096,Q68FD5,Q91V92,P56480,P11499,P52480,P14824,Q6PB66,Q99KI0,Q8CAQ8,Q6ZWQ0,P20029,Q60597,Q02053,P38647,Q03265,Q91VD9,P63038,P27773,Q8K2B3,Q8BMS1,P17710,Q9Z1Q9,O08553,Q9ERU9,Q61696,P17879,P21981,Q8R0Y6,Q8CC88,Q78PY7,Q9CWJ9,P05064,P50544,Q05920,Q8BWT1,Q61941,P16858,Q5SWU9,O08528,P17156,O88844,Q02566,Q04447,Q922D8,P47738,Q9CPY7,Q9CQN1,Q8BGQ7,Q9D0I9,P26443,P08249,Q9CZS1,P28271,Q9Z2I8,Q8BFR5,Q9DB77,…	0.98614	0.999757	0.00612206
GO:0043226	organelle	C	38	5986	57	7572	0.666667	0.790544	under	Q00897,Q61542,Q6R891,O70161,Q2KHK6,Q8CB12,Q99J99,Q91VN4,P56382,A2ASZ8,Q9CQL6,Q7TNS2,Q9D7I5,P62307,Q9JLC3,Q8BSP2,Q8K1C9,P21570,Q921D4,P51827,Q3U3I9,A2AGX3,P11087,Q01149,O54998,Q91Z92,Q9R0B9,Q91XQ0,Q8VEJ4,Q6A065,Q6P5D4,Q9CQ25,O54818,Q9D823,Q8BGZ7,Q7TSC1,Q80WC1,P43407	P52480,P42932,P17710,Q9D6F9,P80315,O08749,P55258,P49817,Q8K1X1,P61027,Q921M7,Q8BK63,Q9WUL7,P22682,Q99MK8,Q8K4Z3,P67871,P83887,A6H6A9,P57746,P84309,Q9EPK2,P63168,Q61771,Q3TPE9,O54990,Q01341,Q91VJ5,P26618,Q8C4B4,O35245,Q9R060,Q9R061,Q8BTU1,Q64008,E9PY46,O88848,Q61025,Q9R1K9,P28741,O35516,Q9D385,Q8BGM5,Q9D6H2,Q9DAI2,Q3UGF1,Q91ZR4,Q6P6J9,Q8VHH7,Q8BXG3,Q8BS45,P97477,Q9EQZ6,O70624,Q9DA69,Q9JII1,Q9R0X5,…	0.990637	0.999757	0.00634815
GO:0005737	cytoplasm	C	36	5764	57	7572	0.631579	0.761226	under	Q61092,Q91XQ0,Q91Z92,Q9D823,P56382,Q2KHK6,Q8CB12,Q99J99,Q91VN4,A2ASZ8,Q61542,Q9CQL6,Q7TNS2,Q7TSC1,Q9D7I5,P62307,Q6A065,Q9EST1,O70161,Q9CQ25,P51827,A2AGX3,O54818,Q00897,P11087,Q01149,O54998,Q9R0B9,P43407,Q6P5D4,Q6R891,P21570,Q3UP38,Q9JLC3,Q8K1C9,Q9EPC5	Q9QXS1,Q8VHX6,P13020,Q9D1X0,P11404,Q8CFN5,Q91WZ8,P11499,Q8BTM8,Q8VDD5,Q9JHU4,Q80X90,E9Q7G0,Q9QXZ0,Q61879,Q5SYD0,O08788,P26040,A2A863,P09405,Q02248,P07356,Q8CIB5,P46935,Q9WUM4,Q60598,P62962,P61979,P63005,O55131,P61161,Q9JLQ0,Q8K0E8,Q91ZU6,Q9QYB5,Q9JKY5,Q80TV8,Q62418,Q8CJ53,E9PV24,P49817,Q64GA5,P42208,Q9Z2Q6,Q8VI36,P62331,Q9ES28,Q9Z329,Q61553,E9Q394,Q9QUI0,Q8VCM7,P31938,Q9CQM9,Q8BXK9,P26645,Q62159,…	0.990825	0.999757	0.00624566
GO:0043227	membrane-bounded organelle	C	33	5518	57	7572	0.578947	0.728737	under	Q00897,Q61542,Q2KHK6,Q8CB12,Q99J99,Q91VN4,P56382,A2ASZ8,Q9CQL6,Q7TNS2,Q9D7I5,P62307,Q9JLC3,Q8BSP2,Q8K1C9,P21570,Q921D4,P51827,Q3U3I9,A2AGX3,P11087,Q01149,O54998,Q91Z92,Q9R0B9,O54818,O70161,Q7TSC1,Q6R891,Q8VEJ4,Q80WC1,Q9CQ25,P43407	P16546,Q01853,P20029,P26231,Q99K01,P63038,O35643,Q61543,P40142,Q8BI84,Q9JIF7,Q91YE8,Q9WU78,Q64331,P16858,Q69ZN7,Q7TPV4,Q6Q477,Q9CZS1,P28271,O55111,Q3UPL0,Q8K1M6,P14211,G5E829,Q6P5F9,O08810,Q8BHN3,P68040,P11881,Q99KE1,Q9EQH2,Q99LF4,Q9DCD0,O88492,Q9D816,O54724,P37040,Q921H8,Q68FL4,P62814,Q93092,O70423,P24270,Q91Y97,Q60598,Q00612,Q3TJ91,Q61207,Q810B6,Q9D279,P07758,O89001,Q91V41,Q9D379,Q91WG0,Q9D0F3,…	0.995321	0.999757	0.00598043
GO:0005622	intracellular	C	42	6600	57	7572	0.736842	0.871632	under	Q91Z92,Q921D4,Q9D823,Q8BSP2,P56382,Q8BGZ7,P62307,Q91XQ0,Q2KHK6,Q8CB12,Q99J99,Q91VN4,A2ASZ8,Q61542,Q9CQL6,Q7TNS2,Q7TSC1,Q9D7I5,Q6A065,Q9EST1,O70161,Q9CQ25,P51827,A2AGX3,Q9JLC3,Q8K1C9,P21570,Q3U3I9,P11087,Q6R891,Q3UP38,O54818,Q6P5D4,Q9EPC5,Q8VEJ4,Q80WC1,Q00897,Q01149,O54998,Q9R0B9,P43407,Q61092	P97471,Q9CSN1,Q62432,Q8BUN5,P52927,P17182,P21550,P17183,P52431,Q9QZD4,P51612,P07903,Q9R190,O09106,Q60520,P70288,Q8VI24,Q8BHJ5,P70349,Q9QXE7,O55128,Q61686,Q9Z2E1,Q60974,O88895,Q9WU42,Q99LB0,Q5SQF8,O88574,Q6P3E7,Q9Z2V5,Q80TZ9,P29037,Q8CGY8,Q61191,P61965,Q61103,B2RWS6,Q80YV3,P60762,Q5SVQ0,B2RRD7,Q9D8Y8,Q9D8M7,P58269,Q9D1P2,Q9WVG9,Q9JIX0,Q8R2K4,Q6NZA9,Q9DA08,Q7TT00,Q99LM9,Q62311,Q8K0H5,Q8CFK2,Q571C7,…	0.99836	0.999757	0.00636364
GO:0044424	intracellular part	C	42	6600	57	7572	0.736842	0.871632	under	Q921D4,Q2KHK6,P11087,Q8CB12,Q99J99,Q6R891,Q3UP38,Q61542,Q9JLC3,O54818,Q8K1C9,Q6P5D4,Q9EST1,Q9EPC5,Q91VN4,P56382,A2ASZ8,P62307,Q00897,Q91XQ0,Q9CQL6,Q7TNS2,Q7TSC1,Q9D7I5,Q6A065,O70161,Q9CQ25,P51827,A2AGX3,Q01149,O54998,Q91Z92,Q9R0B9,P21570,Q61092,P43407,Q8BSP2,Q3U3I9,Q8VEJ4,Q9D823,Q80WC1,Q8BGZ7	Q6ZQ38,P46935,Q9CZY3,P61089,Q5DTM8,Q3U319,Q9WUD1,P68037,Q9Z1K5,O88522,Q9DBR3,Q9ES00,Q8C863,Q8C6G8,O70481,Q9DBY1,Q80YQ2,E9Q735,Q9D7M1,Q9CQJ4,Q6WKZ8,P46737,Q9CXU0,Q9Z1K6,Q9WUB0,Q99K74,Q9QZ73,Q8CHQ0,Q9JI90,P69566,Q4VC33,Q9DB40,P62838,P61079,P39429,O89050,A2AGH6,Q5U430,Q9CQI9,Q8R3L8,Q9CR50,O35730,Q9CXV9,Q99MP8,Q8VCD5,P61080,Q9CZ82,Q925J9,Q8BZJ7,Q80YQ8,A2A5Z6,Q9QXV1,Q922B6,Q9CPY6,Q6VN19,Q9D8C6,Q8K0V2,…	0.99836	0.999757	0.00636364
GO:0048407	platelet-derived growth factor binding	F	3	9	57	7572	0.0526316	0.00118859	over	P11087,Q01149,P08121	Q04857,P11087,Q01149,Q3UHX2,P05622,P08121,P26618,P02463,O88207	3.29059e-05	0.0123595	0.333333
GO:0005201	extracellular matrix structural constituent	F	4	28	57	7572	0.0701754	0.00369783	over	Q61554,P11087,Q01149,P08121	Q99K41,Q9QZJ6,B2RPV6,P02463,P28654,Q8JZM8,P02468,Q61292,Q61554,P02469,Q9JK53,P11087,Q08879,Q3UQ28,O35206,P39061,Q01149,Q3U962,P08122,P08121,O88207,Q2UY11,Q61087,P19137,P54320,Q4ZJM7,Q64739,Q0VF58	5.16501e-05	0.0149381	0.142857
GO:1901474	azole transmembrane transporter activity	F	2	3	57	7572	0.0350877	0.000396197	over	Q91W98,Q91VA1	Q8BWH0,Q91W98,Q91VA1	0.000166231	0.0260151	0.666667
GO:0070273	phosphatidylinositol-4-phosphate binding	F	3	27	57	7572	0.0526316	0.00356577	over	Q2KHK6,Q8CB12,Q9EST1	Q2KHK6,Q3B7Z2,Q8CB12,Q9D8U8,Q8R088,G5E8V9,Q9D8T2,Q9CRA5,P47713,Q3TR54,Q9ET78,O70492,Q9JJK2,Q9EQG9,Q8K221,B9EJ86,Q3UHC7,Q9ER64,Q80UK0,Q6PGL7,A2AAY5,Q5SQF8,Q3TB82,Q9EST1,Q9CRB0,P39039,P41317	0.00104073	0.120966	0.111111
GO:0019838	growth factor binding	F	4	61	57	7572	0.0701754	0.008056	over	P11087,Q01149,P08121,Q9D823	Q61838,Q6PHU5,Q8CJ26,O35668,P25085,Q07113,Q61581,Q64299,P18406,A2ASQ1,P43406,Q8K4G1,Q8R422,Q08857,P35441,Q63961,O88393,O89103,Q62312,Q9EP52,Q9CZT5,Q8CG19,P38647,Q61543,P25444,O35841,Q9CZX8,P97352,Q9QZF2,Q9JI19,B9EKR1,Q99N32,Q99PP9,O35387,O09030,Q61739,P15208,A2ARV4,P05622,P97333,P26618,P63089,Q61526,Q04857,P11087,Q01149,Q3UHX2,P08121,P02463,O88207,Q01279,Q9CQS8,P98083,P70424,P09581,P05532,P35230,…	0.00109473	0.120966	0.0655738
GO:0001786	phosphatidylserine binding	F	3	30	57	7572	0.0526316	0.00396197	over	Q2KHK6,Q8CB12,Q9EST1	P26039,P63017,P14824,P07356,Q8K3G9,Q2KHK6,Q8K3H0,Q63918,Q8CB12,P63158,Q9D8T2,Q99JG3,Q3UQN2,Q3TR54,Q9ET78,O35114,P06837,Q8C166,P21956,Q8VHJ5,P46096,B9EJ86,Q9QWY8,Q99N50,P35441,Q9ER64,Q00993,Q9EST1,Q61592,Q9R0N7	0.00142165	0.129269	0.1
GO:0008201	heparin binding	F	4	66	57	7572	0.0701754	0.00871632	over	Q61554,O88273,Q61092,P21570	P11276,Q61554,Q62009,P32261,P06909,P13595,Q9JK53,P63158,P06800,P08226,P55302,P51859,P19221,O70503,O35375,Q01339,P56812,P43275,A2A8L5,Q8JZQ5,Q9Z1T2,P12023,Q06335,P05555,P70202,Q9D8G5,Q9ESB3,P49182,P43025,P97333,Q61398,P67984,P05366,O88207,P29788,P61148,P35441,P47915,Q05895,Q99P91,Q9JMD0,O88273,O88393,Q8CIV3,Q8C4U3,P11247,Q64299,Q62356,Q9Z126,P63089,Q8R121,P11152,Q61092,E9Q414,P15655,P21570,Q9WVB4,…	0.00147036	0.129269	0.0606061
GO:0002020	protease binding	F	4	86	57	7572	0.0701754	0.0113576	over	Q00897,P11087,Q01149,P08121	Q61160,Q9D1X0,Q8R079,Q9DBU3,P58801,Q68FD5,Q01853,Q99LX0,Q9JLI8,Q9Z1R2,P54726,Q9DBY1,Q9CQ10,P63166,O08586,Q9BCZ4,Q99J56,Q8BNI4,Q6ZQ89,Q9R049,Q05793,P11276,Q03265,P63038,Q61696,P05064,Q91ZX7,P07356,Q61838,P09055,Q60854,P28665,P51125,P43406,P32261,Q61207,P07758,P22599,O08917,Q00897,P11087,Q9EPB4,P70302,O54890,Q6P069,Q62470,Q60634,Q9WV60,P70677,O35215,A2ASS6,P70232,Q01149,Q8K2C7,O08539,Q8R2S8,Q9DC70,…	0.0038762	0.211001	0.0465116
GO:0005539	glycosaminoglycan binding	F	4	93	57	7572	0.0701754	0.0122821	over	Q61554,O88273,Q61092,P21570	O35658,Q62059,Q8R4Y4,Q9QUP5,P15379,Q8BHC0,Q00547,P11276,Q61554,Q62009,P32261,P06909,P13595,Q9JK53,P63158,P06800,P08226,P55302,P51859,P19221,O70503,O35375,Q01339,P56812,P43275,A2A8L5,Q8JZQ5,Q9Z1T2,P12023,Q06335,P05555,P70202,Q9D8G5,Q9ESB3,P49182,P43025,P97333,Q61398,P67984,P05366,O88207,P29788,P61148,P35441,P47915,Q05895,Q99P91,Q9JMD0,O88273,O88393,Q8CIV3,Q8C4U3,P11247,Q64299,Q62356,Q9Z126,P63089,…	0.0051264	0.211001	0.0430108
GO:0005546	phosphatidylinositol-4,5-bisphosphate binding	F	3	50	57	7572	0.0526316	0.00660328	over	Q2KHK6,Q8CB12,Q9EST1	Q62468,P07356,P46735,Q9JI91,P62962,Q2KHK6,Q9JKY5,Q8CB12,Q7M6Y3,Q91YR1,Q8R3B1,Q9D8T2,Q5SUA5,Q9Z0P5,Q3UQN2,Q6PHN9,Q3TR54,Q9ET78,Q9Z2D3,P98078,P39654,Q8VHJ5,P46096,Q8R3S6,Q8BX94,Q9QWY8,Q99N50,Q91ZR2,Q61548,Q9Z1B3,Q9JJV2,Q9CQ10,O35640,Q99NH2,Q80UK0,Q8R3T5,Q80TJ1,Q6PGL7,P97414,Q9WV95,Q8BKH7,Q6S5J6,Q99JZ0,Q8R2V5,Q3UR97,Q9EST1,Q8K4M5,Q9R0N7,Q9D2Y5,Q8C142	0.00617123	0.211001	0.06
GO:0016784	3-mercaptopyruvate sulfurtransferase activity	F	1	1	57	7572	0.0175439	0.000132066	over	Q99J99	Q99J99	0.00752773	0.211001	1
GO:0090422	thiamine pyrophosphate transmembrane transporter activity	F	1	1	57	7572	0.0175439	0.000132066	over	Q91VA1	Q91VA1	0.00752773	0.211001	1
GO:0015265	urea channel activity	F	1	1	57	7572	0.0175439	0.000132066	over	Q8VHL0	Q8VHL0	0.00752773	0.211001	1
GO:0070191	methionine-R-sulfoxide reductase activity	F	1	1	57	7572	0.0175439	0.000132066	over	Q9JLC3	Q9JLC3	0.00752773	0.211001	1
GO:0047220	galactosylxylosylprotein 3-beta-galactosyltransferase activity	F	1	1	57	7572	0.0175439	0.000132066	over	Q91Z92	Q91Z92	0.00752773	0.211001	1
GO:0015204	urea transmembrane transporter activity	F	1	1	57	7572	0.0175439	0.000132066	over	Q8VHL0	Q8VHL0	0.00752773	0.211001	1
GO:0072341	modified amino acid binding	F	3	56	57	7572	0.0526316	0.00739567	over	Q2KHK6,Q8CB12,Q9EST1	P26039,P63017,P14824,P07356,Q8K3G9,Q2KHK6,Q8K3H0,Q63918,Q8CB12,P63158,Q9D8T2,Q99JG3,Q3UQN2,Q3TR54,Q9ET78,O35114,P06837,Q8C166,P21956,Q8VHJ5,P46096,B9EJ86,Q9QWY8,Q99N50,P35441,Q9ER64,Q00993,Q9EST1,Q61592,Q9R0N7,A6H5Y3,P07607,P00375,Q99LB7,Q9D110,P19096,P15626,P51855,P10649,P19157,P47791,P48774,Q80W21,Q8R5I6,Q8BWM0,P24472,P13745,O89112,Q91VS7,Q60860,P16332,Q91WT9,P31428,Q8C196,Q922H1,Q9WU20	0.00845501	0.230123	0.0535714
GO:0042887	amide transmembrane transporter activity	F	2	25	57	7572	0.0350877	0.00330164	over	Q8VHL0,Q91W98	Q9R100,Q9JIP7,Q8VHE0,Q9QYA2,P61620,Q9CPQ3,Q9JLR1,Q9CZR3,Q5U5M8,Q9WTQ8,Q9CQ85,Q8BMG8,Q99J27,Q8BWH0,Q8VHL0,Q7TMS5,Q91W98,P21958,P36371,Q9Z0V7,Q9DCC8,P48410,O35379,P23242,Q8R3L5	0.0149484	0.278907	0.08
GO:0015333	peptide:proton symporter activity	F	1	2	57	7572	0.0175439	0.000264131	over	Q91W98	Q9JIP7,Q91W98	0.0149998	0.278907	0.5
GO:0101006	protein histidine phosphatase activity	F	1	2	57	7572	0.0175439	0.000264131	over	Q9D7I5	Q9DAK9,Q9D7I5	0.0149998	0.278907	0.5
GO:1990147	talin binding	F	1	2	57	7572	0.0175439	0.000264131	over	O70161	Q8BH44,O70161	0.0149998	0.278907	0.5
GO:0005290	L-histidine transmembrane transporter activity	F	1	2	57	7572	0.0175439	0.000264131	over	Q91W98	Q8BWH0,Q91W98	0.0149998	0.278907	0.5
GO:1902936	phosphatidylinositol bisphosphate binding	F	3	70	57	7572	0.0526316	0.00924459	over	Q2KHK6,Q8CB12,Q9EST1	Q62468,P07356,P46735,Q9JI91,P62962,Q2KHK6,Q9JKY5,Q8CB12,Q7M6Y3,Q91YR1,Q8R3B1,Q9D8T2,Q5SUA5,Q9Z0P5,Q3UQN2,Q6PHN9,Q3TR54,Q9ET78,Q9Z2D3,P98078,P39654,Q8VHJ5,P46096,Q8R3S6,Q8BX94,Q9QWY8,Q99N50,Q91ZR2,Q61548,Q9Z1B3,Q9JJV2,Q9CQ10,O35640,Q99NH2,Q80UK0,Q8R3T5,Q80TJ1,Q6PGL7,P97414,Q9WV95,Q8BKH7,Q6S5J6,Q99JZ0,Q8R2V5,Q3UR97,Q9EST1,Q8K4M5,Q9R0N7,Q9D2Y5,Q8C142,Q8VD75,P31750,Q09014,Q3USJ8,Q9JHK5,Q9ERS5,Q9WV52,…	0.0155072	0.285514	0.0428571
GO:0015605	organophosphate ester transmembrane transporter activity	F	2	26	57	7572	0.0350877	0.0034337	over	A2ASZ8,Q91VA1	P51881,Q8BMD8,Q8BH59,Q9QXX4,Q8JZU2,Q9D6M3,Q8BGP6,A2ASZ8,Q8C0K5,Q8CFJ7,O70579,Q6GQS1,Q8BGF9,Q8R0Y8,P48962,Q99J27,Q9WU81,Q8BMG8,Q148W0,Q8BHG3,Q8VEK0,P48410,Q91ZN5,Q922Q5,Q8R070,Q91VA1	0.0161166	0.291029	0.0769231
GO:1901681	sulfur compound binding	F	4	131	57	7572	0.0701754	0.0173006	over	Q61554,O88273,Q61092,P21570	Q8BMS1,P50544,P51174,Q07417,P53810,Q8JZN5,Q8BMP6,P45952,P38060,P32020,Q91V12,Q9WUR2,Q60759,Q61263,Q8VHQ9,P31786,P49698,Q5XG73,Q9D061,P11276,Q61554,Q62009,P32261,P06909,P13595,Q9JK53,P63158,P06800,P08226,P55302,P51859,P19221,O70503,O35375,Q01339,P56812,P43275,A2A8L5,Q8JZQ5,Q9Z1T2,P12023,Q06335,P05555,P70202,Q9D8G5,Q9ESB3,P49182,P43025,P97333,Q61398,P67984,P05366,O88207,P29788,P61148,P35441,P47915,…	0.0166733	0.298213	0.0305344
GO:1990430	extracellular matrix protein binding	F	1	3	57	7572	0.0175439	0.000396197	over	Q8K4L6	P43406,Q8K4L6,Q91V98	0.0224166	0.316529	0.333333
GO:0015220	choline transmembrane transporter activity	F	1	3	57	7572	0.0175439	0.000396197	over	Q91VA1	Q6X893,Q91VA1,Q8BY89	0.0224166	0.316529	0.333333
GO:0008475	procollagen-lysine 5-dioxygenase activity	F	1	3	57	7572	0.0175439	0.000396197	over	Q9R0B9	Q9R0E1,Q9R0E2,Q9R0B9	0.0224166	0.316529	0.333333
GO:0033745	L-methionine-(R)-S-oxide reductase activity	F	1	3	57	7572	0.0175439	0.000396197	over	Q9JLC3	Q8BU85,Q9JLC3,Q78J03	0.0224166	0.316529	0.333333
GO:0008499	UDP-galactose:beta-N-acetylglucosamine beta-1,3-galactosyltransferase activity	F	1	3	57	7572	0.0175439	0.000396197	over	Q91Z92	Q9JI67,Q91Z92,Q9Z0F0	0.0224166	0.316529	0.333333
GO:0005372	water transmembrane transporter activity	F	1	3	57	7572	0.0175439	0.000396197	over	Q8VHL0	P55088,Q02013,Q8VHL0	0.0224166	0.316529	0.333333
GO:0016308	1-phosphatidylinositol-4-phosphate 5-kinase activity	F	1	3	57	7572	0.0175439	0.000396197	over	O70161	Q80XI4,Q91XU3,O70161	0.0224166	0.316529	0.333333
GO:0033743	peptide-methionine (R)-S-oxide reductase activity	F	1	3	57	7572	0.0175439	0.000396197	over	Q9JLC3	Q8BU85,Q9JLC3,Q78J03	0.0224166	0.316529	0.333333
GO:0008514	organic anion transmembrane transporter activity	F	3	81	57	7572	0.0526316	0.0106973	over	Q91W98,A2ASZ8,Q91VA1	Q9WVD5,Q09143,P28571,Q8K4D3,Q5I012,Q8BWH0,Q8K2P7,Q8CFE6,Q8CH36,Q91W98,Q9Z127,Q8BH59,Q9QXX4,Q9D6M3,O35316,Q8BMD8,Q8JZU2,Q8BGP6,A2ASZ8,Q8C0K5,Q8CFJ7,O70579,Q6GQS1,Q8BGF9,Q8R0Y8,Q61420,A2AKQ0,Q8CIA5,P51881,P48962,Q9CR62,P53986,P70172,Q3UEZ8,Q8BTY2,O88343,Q8BMG8,Q9EPR4,Q99J27,Q9WVC8,Q62273,P04919,P26361,P31809,Q9QY30,Q8BYF6,Q9QZD8,E9Q236,Q9EPT5,Q8BN82,Q925N0,Q7TMS5,Q3T9X0,Q9WU81,Q9Z1K8,P10852,P51912,…	0.0228116	0.317335	0.037037
GO:0070815	peptidyl-lysine 5-dioxygenase activity	F	1	4	57	7572	0.0175439	0.000528262	over	Q9R0B9	Q9R0E1,Q9R0E2,Q9R0B9,Q9ERI5	0.0297785	0.338977	0.25
GO:0036122	BMP binding	F	1	4	57	7572	0.0175439	0.000528262	over	O88273	A2ASQ1,Q63961,O88273,O70326	0.0297785	0.338977	0.25
GO:0004427	inorganic diphosphatase activity	F	1	4	57	7572	0.0175439	0.000528262	over	Q9D7I5	Q9D819,Q91VM9,Q8BIW1,Q9D7I5	0.0297785	0.338977	0.25
GO:0001618	virus receptor activity	F	1	4	57	7572	0.0175439	0.000528262	over	Q61475	P35762,P31809,P28843,Q61475	0.0297785	0.338977	0.25
GO:0104005	hijacked molecular function	F	1	4	57	7572	0.0175439	0.000528262	over	Q61475	P35762,P31809,P28843,Q61475	0.0297785	0.338977	0.25
GO:0004792	thiosulfate sulfurtransferase activity	F	1	4	57	7572	0.0175439	0.000528262	over	Q99J99	P52196,Q99J99,A2BDX3,Q9D0B5	0.0297785	0.338977	0.25
GO:0015174	basic amino acid transmembrane transporter activity	F	1	4	57	7572	0.0175439	0.000528262	over	Q91W98	Q8BWH0,Q91W98,Q09143,Q9Z1K8	0.0297785	0.338977	0.25
GO:0015173	aromatic amino acid transmembrane transporter activity	F	1	4	57	7572	0.0175439	0.000528262	over	Q91W98	Q8BWH0,Q91W98,Q9Z127,Q8CH36	0.0297785	0.338977	0.25
GO:0005215	transporter activity	F	7	408	57	7572	0.122807	0.0538827	over	P56382,Q91W98,Q91VA1,A2ASZ8,Q8VHL0,Q9QZ03,Q61542	Q91VE0,P55096,P04117,O35379,P55050,Q60714,P48410,P11404,O35488,O88561,Q9WVD5,Q09143,P28571,Q9JIM1,Q99P65,P56480,P50516,Q9Z1G4,Q9Z1G3,P50518,P51863,P15920,Q8BVE3,P57746,Q9D1K2,Q9R1Q9,P63082,Q80SY3,P51881,Q03265,Q9DB20,Q9CQQ7,Q91VR2,Q9DCX2,P97450,Q06185,P56135,Q9D3D9,P56382,Q9CR84,P00848,Q6Q477,Q6PIE5,G5E829,P70170,P55012,P52875,P21447,B2RX12,P06795,P21958,P36371,Q61102,Q9CXJ4,Q8K442,Q9JI39,E9Q236,…	0.0323559	0.351754	0.0171569
GO:0046332	SMAD binding	F	2	38	57	7572	0.0350877	0.00501849	over	Q01149,P08121	P70398,Q62432,Q8BUN5,P70340,Q99PP7,Q02248,Q62219,P97471,O35625,Q61656,P11103,Q9CT10,P49443,Q4LDD4,O88559,Q8BTM8,Q9EPL8,Q8R5H1,Q60953,P26883,O35295,Q9WUD1,Q01149,P98078,Q00899,Q9CSN1,Q3U962,O88939,B2RWS6,P08121,P42669,O88393,Q3UR70,Q6P1E1,Q62312,A2A5Z6,Q61271,Q9WVQ1	0.0329179	0.351754	0.0526316
GO:0015238	drug transmembrane transporter activity	F	2	40	57	7572	0.0350877	0.00528262	over	Q91W98,A2ASZ8	Q9WVD5,Q09143,O08966,Q8BWH0,Q91W98,Q9Z127,Q8CH36,Q8BH59,Q9QXX4,Q9D6M3,O55192,Q8BMD8,Q8JZU2,Q8BGP6,A2ASZ8,Q8C0K5,Q8CFJ7,O70579,Q6GQS1,Q8BGF9,Q8R0Y8,P51881,P48962,Q8BMG8,P21447,P06795,O35379,Q7TMS5,Q8VI47,Q925N0,Q9QZD8,P51912,Q8K2P7,Q8CFE6,Q8K4D3,P28571,O35874,Q8BYF6,Q02013,Q99JR1	0.0361773	0.351754	0.05
GO:0031749	D2 dopamine receptor binding	F	1	5	57	7572	0.0175439	0.000660328	over	Q6R891	P39054,P39053,Q60829,Q8BHB9,Q6R891	0.0370859	0.351754	0.2
GO:0048531	beta-1,3-galactosyltransferase activity	F	1	5	57	7572	0.0175439	0.000660328	over	Q91Z92	Q9JI67,Q91Z92,Q9Z0F0,Q9JJ06,Q9JMG2	0.0370859	0.351754	0.2
GO:0005198	structural molecule activity	F	6	341	57	7572	0.105263	0.0450343	over	Q9CQL6,Q9D823,Q61554,P11087,Q01149,P08121	Q99K41,Q9QZJ6,B2RPV6,Q9D8E6,P27659,P62908,P14148,P25444,P14869,P62702,P62754,P97351,P47911,P14206,P47962,P47963,Q9D0G0,Q8BP67,P62889,P63325,P62983,Q9CZX8,Q9Z1P6,P62830,P62751,Q9D7N3,P62281,P63276,Q921S7,Q9CPR4,P62242,P51410,P53026,P62717,P99027,P35979,P62849,P41105,Q6ZWV3,P97461,Q9JKF7,P14131,Q9CZM2,Q99N96,P62264,P62301,P62270,P62911,O09167,P19253,P62918,Q9CXW2,Q6ZWN5,Q8VE22,Q9CR57,P62245,P62900,…	0.0420399	0.373404	0.0175953
GO:0015295	solute:proton symporter activity	F	1	6	57	7572	0.0175439	0.000792393	over	Q91W98	Q8K4D3,Q3UHK1,Q9JIP7,Q91W98,Q99J27,P49282	0.0443393	0.373404	0.166667
GO:0008484	sulfuric ester hydrolase activity	F	1	6	57	7572	0.0175439	0.000792393	over	Q9D2L1	P50429,Q571E4,P50427,P50428,Q8BFR4,Q9D2L1	0.0443393	0.373404	0.166667
GO:0035673	oligopeptide transmembrane transporter activity	F	1	6	57	7572	0.0175439	0.000792393	over	Q91W98	Q9R100,Q9JIP7,O35379,P23242,Q8R3L5,Q91W98	0.0443393	0.373404	0.166667
GO:0019841	retinol binding	F	1	6	57	7572	0.0175439	0.000792393	over	Q9EPC5	Q00915,Q00724,P62965,Q8VCG4,Q08652,Q9EPC5	0.0443393	0.373404	0.166667
GO:0016918	retinal binding	F	1	6	57	7572	0.0175439	0.000792393	over	Q9EPC5	Q62148,Q00915,Q00724,P62965,Q08652,Q9EPC5	0.0443393	0.373404	0.166667
GO:0005344	oxygen carrier activity	F	1	6	57	7572	0.0175439	0.000792393	over	P04247	P02088,P02089,P01942,P04247,Q9CX80,Q9ER97	0.0443393	0.373404	0.166667
GO:0043178	alcohol binding	F	2	47	57	7572	0.0350877	0.00620708	over	Q61542,Q9EPC5	P70227,Q61548,Q9R031,P14824,Q8BFZ9,P06728,Q00623,P32020,P35762,O35114,Q61263,Q91X78,B9EJ86,Q8BX94,O35604,Q9DBS9,Q9Z0J0,Q91XL9,O54990,O35400,Q9ER64,Q62277,Q99JV5,Q61542,Q9DCI3,P09813,Q6AXF6,Q9EPQ7,P51910,Q00915,Q00724,P62965,Q8VCG4,Q08652,Q9EPC5,P00329,P16054,Q8R2V5,Q80Z10,P11881,Q8R3B1,Q9Z329,Q8K394,Q3USB7,Q9R244,O70152,Q8VDP6	0.0484982	0.385618	0.0425532
GO:1901981	phosphatidylinositol phosphate binding	F	3	110	57	7572	0.0526316	0.0145272	over	Q2KHK6,Q8CB12,Q9EST1	Q62468,P07356,P46735,Q9JI91,P62962,Q2KHK6,Q9JKY5,Q8CB12,Q7M6Y3,Q91YR1,Q8R3B1,Q9D8T2,Q5SUA5,Q9Z0P5,Q3UQN2,Q6PHN9,Q3TR54,Q9ET78,Q9Z2D3,P98078,P39654,Q8VHJ5,P46096,Q8R3S6,Q8BX94,Q9QWY8,Q99N50,Q91ZR2,Q61548,Q9Z1B3,Q9JJV2,Q9CQ10,O35640,Q99NH2,Q80UK0,Q8R3T5,Q80TJ1,Q6PGL7,P97414,Q9WV95,Q8BKH7,Q6S5J6,Q99JZ0,Q8R2V5,Q3UR97,Q9EST1,Q8K4M5,Q9R0N7,Q9D2Y5,Q8C142,Q9JKF1,Q3UQ44,Q8CIB5,Q61937,Q8CGY8,Q4LDD4,P31750,…	0.049588	0.385618	0.0272727
GO:0008569	ATP-dependent microtubule motor activity, minus-end-directed	F	1	7	57	7572	0.0175439	0.000924459	over	Q91XQ0	Q9JHU4,Q8BW94,Q3V0Q1,Q45VK7,O35231,Q9QWT9,Q91XQ0	0.0515389	0.385618	0.142857
GO:0022857	transmembrane transporter activity	F	6	362	57	7572	0.105263	0.0478077	over	P56382,Q91W98,A2ASZ8,Q8VHL0,Q9QZ03,Q91VA1	Q9WVD5,Q09143,P28571,Q9JIM1,Q99P65,P56480,P50516,Q9Z1G4,Q9Z1G3,P50518,P51863,P15920,Q8BVE3,P57746,Q9D1K2,Q9R1Q9,P63082,Q80SY3,P51881,Q03265,Q9DB20,Q9CQQ7,Q91VR2,Q9DCX2,P97450,Q06185,P56135,Q9D3D9,P56382,Q9CR84,P00848,Q6Q477,Q6PIE5,G5E829,P70170,P55012,P52875,P21447,B2RX12,P06795,P21958,P36371,P55096,Q61102,O35379,Q9CXJ4,Q8K442,Q9JI39,E9Q236,Q9DC29,Q8K449,Q8K440,Q8R420,Q7TMS5,Q9QY30,Q7TMY7,Q91V24,…	0.0535112	0.39721	0.0165746
GO:0016307	phosphatidylinositol phosphate kinase activity	F	1	8	57	7572	0.0175439	0.00105652	over	O70161	Q80XI4,Q91XU3,O70161,O70172,Q61194,P42337,O35904,Q9JHG7	0.0586853	0.40223	0.125
GO:0015101	organic cation transmembrane transporter activity	F	1	8	57	7572	0.0175439	0.00105652	over	Q91VA1	O08966,Q6X893,Q91VA1,Q8BY89,Q9Z2Z6,Q8CFJ7,O70579,Q8R0Y8	0.0586853	0.40223	0.125
GO:0008509	anion transmembrane transporter activity	F	3	123	57	7572	0.0526316	0.0162441	over	Q91W98,A2ASZ8,Q91VA1	Q9WVD5,Q09143,P28571,Q80WG5,Q8R502,Q66JT1,Q8BGR2,Q9D7Z6,Q8BH79,Q8BHY3,Q6Q473,Q6P9J9,P86044,Q9QX15,Q6P5F7,Q3TH73,Q9R0A1,Q9WVD4,P51791,Q60932,Q9Z1Q5,Q8BXK9,Q9QYB1,Q8BHB9,O35874,Q99LI2,Q8BGM5,P26361,Q8K4D3,Q5I012,Q8BWH0,Q8K2P7,Q8CFE6,Q8CH36,Q91W98,Q9Z127,Q8BH59,Q9QXX4,Q9D6M3,O55192,O08966,O35316,Q8BRU6,Q8BMD8,Q8JZU2,Q8BGP6,A2ASZ8,Q8C0K5,Q8CFJ7,O70579,Q6GQS1,Q8BGF9,Q8R0Y8,Q8BTY2,P13808,P04919,O88343,…	0.0649949	0.42451	0.0243902
GO:0090482	vitamin transmembrane transporter activity	F	1	9	57	7572	0.0175439	0.00118859	over	Q91VA1	Q8BMG8,Q9EPR4,Q5U4D8,Q7TMS5,P17809,P32037,Q00724,Q91VA1,P21614	0.0657787	0.42451	0.111111
GO:0015075	ion transmembrane transporter activity	F	5	296	57	7572	0.0877193	0.0390914	over	P56382,Q91W98,A2ASZ8,Q9QZ03,Q91VA1	Q9WVD5,Q09143,P28571,P56480,P50516,Q9Z1G4,Q9Z1G3,P50518,P51863,P15920,Q8BVE3,P57746,Q9D1K2,Q9R1Q9,P63082,Q80SY3,Q03265,Q9DB20,Q9CQQ7,Q91VR2,Q9DCX2,P97450,Q06185,P56135,Q9D3D9,P56382,Q9CR84,P00848,Q6Q477,Q6PIE5,G5E829,P70170,P55012,P52875,P19783,P00405,P19536,P12787,Q62425,P09925,P48771,Q9CPQ1,P00397,P17665,P56392,Q61387,P43024,P56393,P00416,Q8CFY5,Q91W29,Q62351,Q75N73,Q9JHI9,P49282,Q9JJX6,Q9Z1M0,…	0.0709159	0.435527	0.0168919
GO:0008324	cation transmembrane transporter activity	F	4	209	57	7572	0.0701754	0.0276017	over	P56382,Q91W98,Q9QZ03,Q91VA1	Q9WVD5,Q09143,P28571,P56480,P50516,Q9Z1G4,Q9Z1G3,P50518,P51863,P15920,Q8BVE3,P57746,Q9D1K2,Q9R1Q9,P63082,Q80SY3,Q03265,Q9DB20,Q9CQQ7,Q91VR2,Q9DCX2,P97450,Q06185,P56135,Q9D3D9,P56382,Q9CR84,P00848,Q6Q477,Q6PIE5,G5E829,P70170,P55012,P52875,P19783,P00405,P19536,P12787,Q62425,P09925,P48771,Q9CPQ1,P00397,P17665,P56392,Q61387,P43024,P56393,P00416,Q8CFY5,Q91W29,Q62351,Q75N73,Q9JHI9,P49282,Q9JJX6,Q9Z1M0,…	0.0717447	0.435527	0.0191388
GO:0016783	sulfurtransferase activity	F	1	10	57	7572	0.0175439	0.00132066	over	Q99J99	P52196,Q99J99,A2BDX3,Q9D0B5,Q14CH1,Q99M04,Q9Z224,Q9Z1J3,Q3U308,Q9DAT5	0.0728197	0.435527	0.1
GO:0016671	oxidoreductase activity, acting on a sulfur group of donors, disulfide as acceptor	F	1	10	57	7572	0.0175439	0.00132066	over	Q9JLC3	P27773,Q9QUH0,Q9CQU0,Q9D6Y7,Q8BU85,Q9JLC3,Q78J03,Q8R180,Q9DC23,Q8R2E9	0.0728197	0.435527	0.1
GO:0035250	UDP-galactosyltransferase activity	F	1	11	57	7572	0.0175439	0.00145272	over	Q91Z92	Q6VNB8,P15535,Q8R087,Q9JJ04,P38649,Q9JI67,Q91Z92,Q9Z0F0,Q8K297,Q9R0E1,Q67BJ4	0.0798085	0.454183	0.0909091
GO:0008289	lipid binding	F	6	406	57	7572	0.105263	0.0536186	over	Q2KHK6,Q8CB12,Q9EST1,Q9EPC5,Q61542,Q61475	P63038,Q9R1P4,Q60997,P99026,P19221,Q9R020,Q9Z1M0,P10810,Q9QUN7,P39039,Q9DBY4,P50404,Q01102,Q67E05,P26039,P63017,P14824,P07356,Q8K3G9,Q2KHK6,Q8K3H0,Q63918,Q8CB12,P63158,Q9D8T2,Q99JG3,Q3UQN2,Q3TR54,Q9ET78,O35114,P06837,Q8C166,P21956,Q8VHJ5,P46096,B9EJ86,Q9QWY8,Q99N50,P35441,Q9ER64,Q00993,Q9EST1,Q61592,Q9R0N7,Q07113,Q05816,Q63886,P70691,P62965,P28700,P10649,O08756,P51661,Q80UU9,O55022,P50172,P06537,…	0.0832866	0.461496	0.0147783
GO:0017127	cholesterol transporter activity	F	1	12	57	7572	0.0175439	0.00158479	over	Q61542	P06728,Q00623,P32020,P08226,Q8BX94,Q9Z0J0,P55065,Q99JV5,Q61542,P09813,E9Q414,Q9EPQ7	0.0867455	0.461496	0.0833333
GO:0019825	oxygen binding	F	1	12	57	7572	0.0175439	0.00158479	over	P04247	P07724,P02088,P02089,P01942,Q91WT9,P33267,P09671,P04247,Q9CX80,P24529,P28776,Q9ER97	0.0867455	0.461496	0.0833333
GO:0005385	zinc ion transmembrane transporter activity	F	1	12	57	7572	0.0175439	0.00158479	over	Q9QZ03	Q78IQ7,Q31125,Q8R4H9,Q60738,Q9JKN1,Q6P5F6,Q8BWY7,Q8BJM5,Q9QZ03,Q8C145,Q75N73,Q9D856	0.0867455	0.461496	0.0833333
GO:0005501	retinoid binding	F	1	12	57	7572	0.0175439	0.00158479	over	Q9EPC5	Q07113,Q05816,Q63886,P70691,P62965,P28700,Q62148,Q00915,Q00724,Q08652,Q9EPC5,Q8VCG4	0.0867455	0.461496	0.0833333
GO:0120020	intermembrane cholesterol transfer activity	F	1	12	57	7572	0.0175439	0.00158479	over	Q61542	P06728,Q00623,P32020,P08226,Q8BX94,Q9Z0J0,P55065,Q99JV5,Q61542,P09813,E9Q414,Q9EPQ7	0.0867455	0.461496	0.0833333
GO:0008519	ammonium transmembrane transporter activity	F	1	12	57	7572	0.0175439	0.00158479	over	Q91VA1	O08966,O55192,Q8BRU6,Q6X893,Q91VA1,Q8BY89,Q9Z2Z6,Q8CFJ7,P55012,Q9WVL3,Q924N4,Q02013	0.0867455	0.461496	0.0833333
GO:0015078	proton transmembrane transporter activity	F	2	67	57	7572	0.0350877	0.00884839	over	P56382,Q91W98	P56480,P50516,Q9Z1G4,Q9Z1G3,P50518,P51863,P15920,Q8BVE3,P57746,Q9D1K2,Q9R1Q9,P63082,Q80SY3,Q03265,Q9DB20,Q9CQQ7,Q91VR2,Q9DCX2,P97450,Q06185,P56135,Q9D3D9,P56382,Q9CR84,P00848,P19783,P00405,P19536,P12787,Q62425,P09925,P48771,Q9CPQ1,P00397,P17665,P56392,Q61387,P43024,P56393,P00416,Q8CFY5,Q91W29,Q8K4D3,Q3UHK1,O55143,Q64518,Q9CR51,A7L9Z8,Q80XR2,Q9CPQ8,Q9WTT4,Q9Z1W8,Q99J27,P49282,Q8BH01,Q9WVD4,P51791,…	0.0902695	0.474863	0.0298507
GO:0120015	intermembrane sterol transfer activity	F	1	13	57	7572	0.0175439	0.00171685	over	Q61542	P06728,Q00623,P32020,P08226,Q8BX94,Q9Z0J0,P55065,Q99JV5,Q61542,P09813,E9Q414,Q9EPQ7,Q3B7Z2	0.0936312	0.477824	0.0769231
GO:0008157	protein phosphatase 1 binding	F	1	13	57	7572	0.0175439	0.00171685	over	Q6R891	P48678,P62137,P63087,Q6A068,Q925B0,Q6R891,Q501J7,Q9Z108,O88520,Q8K1L5,Q80W00,P70451,P97414	0.0936312	0.477824	0.0769231
GO:0008553	proton-exporting ATPase activity, phosphorylative mechanism	F	1	13	57	7572	0.0175439	0.00171685	over	P56382	O55143,Q64518,Q9Z1G3,P50518,P51863,Q9CR51,A7L9Z8,Q80XR2,Q9CPQ8,P56382,P63082,Q80SY3,Q9WTT4	0.0936312	0.477824	0.0769231
GO:0045505	dynein intermediate chain binding	F	1	13	57	7572	0.0175439	0.00171685	over	Q91XQ0	Q9JHU4,P63005,P42859,P62827,Q8BUK6,P63168,P62627,Q9D0M5,B9EJR8,Q8BW94,Q3V0Q1,Q45VK7,Q91XQ0	0.0936312	0.477824	0.0769231
GO:0051959	dynein light intermediate chain binding	F	1	13	57	7572	0.0175439	0.00171685	over	Q91XQ0	Q9JHU4,Q8BIL5,Q8BUK6,P63168,Q7TMK6,Q9D0M5,Q921C5,Q6VGS5,Q8BW94,Q4QRL3,Q3V0Q1,Q45VK7,Q91XQ0	0.0936312	0.477824	0.0769231
GO:1990939	ATP-dependent microtubule motor activity	F	1	14	57	7572	0.0175439	0.00184892	over	Q91XQ0	Q9JHU4,Q8BW94,Q3V0Q1,Q45VK7,O35231,Q9QWT9,Q91XQ0,Q61768,O35071,P33175,Q60575,Q6P9P6,B1AVY7,Q99PT9	0.100466	0.488795	0.0714286
GO:0008378	galactosyltransferase activity	F	1	14	57	7572	0.0175439	0.00184892	over	Q91Z92	P38649,Q6VNB8,P15535,Q8R087,Q9JJ04,Q9JI67,Q91Z92,Q9Z0F0,Q9JJ06,Q9JMG2,Q8K297,Q9R0E1,Q67BJ4,Q3USF0	0.100466	0.488795	0.0714286
GO:0031418	L-ascorbic acid binding	F	1	14	57	7572	0.0175439	0.00184892	over	Q9R0B9	Q60715,P97467,O35386,Q9R0E1,Q9R0E2,Q64237,Q9D136,Q3U0K8,Q60716,Q8CG70,Q8CG71,Q3V1T4,Q9R0B9,Q91YE3	0.100466	0.488795	0.0714286
GO:0046933	proton-transporting ATP synthase activity, rotational mechanism	F	1	14	57	7572	0.0175439	0.00184892	over	P56382	P56480,Q03265,Q9DB20,Q9CQQ7,Q91VR2,Q9DCX2,P97450,Q06185,P56135,Q9D3D9,Q9R1Q9,P56382,Q9CR84,P00848	0.100466	0.488795	0.0714286
GO:0019840	isoprenoid binding	F	1	15	57	7572	0.0175439	0.00198098	over	Q9EPC5	Q07113,Q05816,Q63886,P70691,P62965,P28700,Q00915,Q08652,Q9EPC5,Q62148,Q00724,Q8VCG4,Q8BUY9,Q8K2I1,P53612	0.10725	0.493665	0.0666667
GO:0005347	ATP transmembrane transporter activity	F	1	15	57	7572	0.0175439	0.00198098	over	A2ASZ8	P51881,P48962,Q8BMD8,Q8BH59,Q9QXX4,Q8JZU2,Q9D6M3,Q8BGP6,A2ASZ8,Q8C0K5,Q8CFJ7,O70579,Q6GQS1,Q8BGF9,Q8R0Y8	0.10725	0.493665	0.0666667
GO:1901682	sulfur compound transmembrane transporter activity	F	1	15	57	7572	0.0175439	0.00198098	over	Q91VA1	O35316,Q9WVC8,Q62273,Q99J27,Q9QZD8,O35874,P57757,Q8BWH0,Q7TMS5,P48410,O35379,P23242,Q91ZN5,Q922Q5,Q91VA1	0.10725	0.493665	0.0666667
GO:0048018	receptor ligand activity	F	2	76	57	7572	0.0350877	0.010037	over	O88273,Q61554	P22005,P06745,Q99KQ4,P63158,P31230,Q03517,Q9D309,P28798,P34884,O88593,P25085,O54824,O88273,Q99LJ5,P70380,O70326,P27090,P15655,P07141,O35235,P23359,Q8CIE6,Q61554,P55095,P07309,Q9WUG6,Q60994,P32648,Q99P86,Q9EPS2,P60041,Q8K426,Q99JA0,Q99P87,P57774,P47212,Q8R1I2,P56388,P84444,P27784,Q9Z126,P51670,Q91WG2,P51859,Q62000,Q9CXI5,O35551,Q9Z1T2,Q8BPB5,Q9CQI3,Q9JMG7,P61148,Q9ERL7,P56213,Q9CQ45,Q64299,P63089,…	0.111564	0.501314	0.0263158
GO:0072509	divalent inorganic cation transmembrane transporter activity	F	1	16	57	7572	0.0175439	0.00211305	over	Q9QZ03	Q78IQ7,Q31125,Q8R4H9,Q60738,Q9JKN1,Q6P5F6,Q8BWY7,Q8BJM5,Q9QZ03,Q8C145,Q75N73,Q9D856,Q8K273,Q9JHI9,P49282,Q8BJA2	0.113984	0.501314	0.0625
GO:0120013	intermembrane lipid transfer activity	F	1	16	57	7572	0.0175439	0.00211305	over	Q61542	P55065,O08601,Q3B7Z2,Q9EQG9,P32020,P06728,Q00623,P08226,Q8BX94,Q9Z0J0,Q99JV5,Q61542,P09813,E9Q414,Q9EPQ7,Q9JL62	0.113984	0.501314	0.0625
GO:0050780	dopamine receptor binding	F	1	16	57	7572	0.0175439	0.00211305	over	Q6R891	P46460,Q9EQH3,Q6PIC6,P35235,Q9D8U8,P63094,Q60829,Q9WVC3,P39054,P39053,Q8BHB9,Q6R891,Q9Z0P4,P27601,P27600,P70441	0.113984	0.501314	0.0625
GO:0035091	phosphatidylinositol binding	F	3	161	57	7572	0.0526316	0.0212625	over	Q2KHK6,Q8CB12,Q9EST1	Q8BL66,Q7M6Y3,P48193,Q91VH2,E9Q4P1,Q61548,Q6VNB8,Q810J8,Q64096,Q8R2V5,Q62468,P07356,P46735,Q9JI91,P62962,Q2KHK6,Q9JKY5,Q8CB12,Q91YR1,Q8R3B1,Q9D8T2,Q5SUA5,Q9Z0P5,Q3UQN2,Q6PHN9,Q3TR54,Q9ET78,Q9Z2D3,P98078,P39654,Q8VHJ5,P46096,Q8R3S6,Q8BX94,Q9QWY8,Q99N50,Q91ZR2,Q9Z1B3,Q9JJV2,Q9CQ10,O35640,Q99NH2,Q80UK0,Q8R3T5,Q80TJ1,Q6PGL7,P97414,Q9WV95,Q8BKH7,Q6S5J6,Q99JZ0,Q3UR97,Q9EST1,Q8K4M5,Q9R0N7,Q9D2Y5,Q8C142,…	0.120577	0.504707	0.0186335
GO:0005179	hormone activity	F	1	17	57	7572	0.0175439	0.00224511	over	Q61554	P32648,P47212,Q8R1I2,P56388,Q9EPS2,P57774,Q8CIE6,Q61554,P55095,P07309,Q9WUG6,Q60994,Q99P86,P60041,Q8K426,Q99JA0,Q99P87	0.120667	0.504707	0.0588235
GO:0019842	vitamin binding	F	2	81	57	7572	0.0350877	0.0106973	over	Q9EPC5,Q9R0B9	P21614,Q80YW5,P48281,A6H5Y3,P07607,P00375,Q99LB7,Q9D110,O89020,Q05920,Q5SWU9,E9Q4Z2,Q62148,Q00915,Q00724,P62965,Q08652,Q9EPC5,Q8VCG4,P07724,Q8CI94,Q99K01,Q9WUB3,P05202,P61922,Q9ET01,P50431,P29758,P05201,Q9CZN7,Q8R0X7,O88533,Q9DBE0,Q922Q1,P97363,Q9Z1J3,Q91WT9,Q8VCN5,Q8K183,Q9Z2Y8,Q80W22,O88986,Q8QZR5,Q71RI9,O35704,Q8BTY1,Q8BGT5,Q91XF0,A2AIG8,Q9CXF0,Q8R1K4,Q8VC19,Q14CH1,Q9R0M5,Q60597,P40142,Q8BU33,…	0.123913	0.511932	0.0246914
GO:0005178	integrin binding	F	2	82	57	7572	0.0350877	0.0108294	over	Q61554,P08121	Q99K41,P26039,Q8VDD5,Q7TPR4,P11531,P11276,Q61292,Q61001,Q61554,Q61233,P02469,A2A863,P09103,P09055,P14211,O55222,Q9R100,P43406,P82198,Q07076,P11688,Q61739,P03995,Q62469,Q61738,P11835,O54890,Q08879,Q8K1B8,Q8VI36,Q62470,P05480,Q9WVH9,Q9WV60,Q8R3G9,P35762,P11627,Q01279,O88792,P97792,P21956,P48025,P13597,Q8R2S8,P20444,P98078,Q9Z1T2,P01831,P34152,P25911,P12023,Q8CIZ8,O35566,Q64339,Q06180,P08121,Q80TM9,…	0.126422	0.511932	0.0243902
GO:0140103	catalytic activity, acting on a glycoprotein	F	1	18	57	7572	0.0175439	0.00237718	over	Q91Z92	P27808,Q5JCT0,Q09324,Q10470,P38649,Q9WTS2,Q9D306,Q812G0,Q812F8,Q921V5,Q9JJ06,Q9JMG2,Q8R4G6,Q6L8S8,Q8R087,Q91Z92,Q5JCS9,Q3USF0	0.127302	0.511932	0.0555556
GO:0005326	neurotransmitter transporter activity	F	1	18	57	7572	0.0175439	0.00237718	over	Q91VA1	O08966,Q8BH59,Q9QXX4,Q9D6M3,Q8BWH0,Q9JMA9,P28571,O55192,O35316,Q8BRU6,P51912,O35874,P70441,Q8K4D3,Q6X893,Q91VA1,Q8BY89,Q02013	0.127302	0.511932	0.0555556
GO:0030545	receptor regulator activity	F	2	84	57	7572	0.0350877	0.0110935	over	O88273,Q61554	P22005,P06745,Q99KQ4,P63158,P31230,Q03517,Q9D309,P28798,P34884,O88593,P25085,O54824,O88273,Q99LJ5,P70380,O70326,P27090,P15655,P07141,O35235,P23359,Q6P5E8,Q8CIE6,Q61554,P55095,P07309,Q9WUG6,Q60994,P32648,Q99P86,Q9EPS2,P60041,Q8K426,Q99JA0,Q99P87,P57774,P47212,Q8R1I2,P56388,P84444,P27784,Q9Z126,P51670,Q91WG2,P51859,Q62000,Q9CXI5,O35551,Q9Z1T2,Q8BPB5,Q9CQI3,Q9JMG7,P61148,Q9ERL7,P56213,Q9CQ45,Q64299,…	0.131476	0.522183	0.0238095
GO:1904680	peptide transmembrane transporter activity	F	1	19	57	7572	0.0175439	0.00250924	over	Q91W98	Q9R100,Q9JIP7,Q8VHE0,Q9QYA2,P61620,Q9CPQ3,Q9JLR1,Q9CZR3,Q5U5M8,Q9WTQ8,Q9CQ85,Q91W98,P21958,P36371,Q9Z0V7,Q9DCC8,O35379,P23242,Q8R3L5	0.133887	0.522183	0.0526316
GO:0015248	sterol transporter activity	F	1	19	57	7572	0.0175439	0.00250924	over	Q61542	Q3B7Z2,P06728,Q00623,P32020,P08226,Q8BX94,Q9Z0J0,P55065,Q99JV5,Q61542,P09813,E9Q414,Q9EPQ7,B9EJ86,Q9DBS9,Q91XL9,A2A8Z1,Q9ER64,Q8CI95	0.133887	0.522183	0.0526316
GO:0005346	purine ribonucleotide transmembrane transporter activity	F	1	19	57	7572	0.0175439	0.00250924	over	A2ASZ8	Q8BMD8,Q8BH59,Q9QXX4,Q8JZU2,Q9D6M3,Q8BGP6,A2ASZ8,Q8C0K5,Q8CFJ7,O70579,Q6GQS1,Q8BGF9,Q8R0Y8,P51881,P48962,Q99J27,P48410,Q91ZN5,Q922Q5	0.133887	0.522183	0.0526316
GO:0000295	adenine nucleotide transmembrane transporter activity	F	1	19	57	7572	0.0175439	0.00250924	over	A2ASZ8	Q8BMD8,Q8BH59,Q9QXX4,Q8JZU2,Q9D6M3,Q8BGP6,A2ASZ8,Q8C0K5,Q8CFJ7,O70579,Q6GQS1,Q8BGF9,Q8R0Y8,P51881,P48962,Q99J27,P48410,Q91ZN5,Q922Q5	0.133887	0.522183	0.0526316
GO:0015216	purine nucleotide transmembrane transporter activity	F	1	19	57	7572	0.0175439	0.00250924	over	A2ASZ8	P51881,Q8BMD8,Q8BH59,Q9QXX4,Q8JZU2,Q9D6M3,Q8BGP6,A2ASZ8,Q8C0K5,Q8CFJ7,O70579,Q6GQS1,Q8BGF9,Q8R0Y8,P48962,Q99J27,P48410,Q91ZN5,Q922Q5	0.133887	0.522183	0.0526316
GO:0004864	protein phosphatase inhibitor activity	F	1	19	57	7572	0.0175439	0.00250924	over	Q6R891	Q60829,Q8K1L5,Q91VC7,Q7TT52,Q8R3G1,Q62084,Q9JK37,Q6R891,Q501J7,Q80W00,P56212,Q8R4G6,Q8BKR5,Q3TYD6,Q9DCL8,Q3TLD5,P63089,E9Q6J5,Q5SQY2	0.133887	0.522183	0.0526316
GO:0015318	inorganic molecular entity transmembrane transporter activity	F	4	262	57	7572	0.0701754	0.0346012	over	P56382,Q91W98,Q8VHL0,Q9QZ03	Q9WVD5,Q09143,P28571,P56480,P50516,Q9Z1G4,Q9Z1G3,P50518,P51863,P15920,Q8BVE3,P57746,Q9D1K2,Q9R1Q9,P63082,Q80SY3,Q03265,Q9DB20,Q9CQQ7,Q91VR2,Q9DCX2,P97450,Q06185,P56135,Q9D3D9,P56382,Q9CR84,P00848,Q6Q477,Q6PIE5,G5E829,P70170,P55012,P52875,P19783,P00405,P19536,P12787,Q62425,P09925,P48771,Q9CPQ1,P00397,P17665,P56392,Q61387,P43024,P56393,P00416,Q8CFY5,Q91W29,Q62351,Q75N73,Q9JHI9,P49282,Q9JJX6,Q9Z1M0,…	0.133927	0.522183	0.0152672
GO:0004857	enzyme inhibitor activity	F	3	169	57	7572	0.0526316	0.0223191	over	Q6R891,Q00897,Q61475	Q6ZPE2,P34928,Q8BML9,Q61937,Q91YW3,Q99M51,P61022,P46414,Q9CWV6,Q99LH9,Q9JKL5,Q8BGR8,Q3TNL8,Q3UMB5,P70677,Q8R409,Q60772,P55271,P12367,Q9DBC7,P31324,Q91WG5,Q04758,Q60829,Q6R891,Q501J7,Q8K1L5,Q80W00,P56212,Q8R4G6,Q8BKR5,Q3TYD6,Q9DCL8,Q3TLD5,P63089,E9Q6J5,Q5SQY2,Q91VC7,Q7TT52,Q8R3G1,Q62084,Q9JK37,P01027,Q61838,P28665,Q9JMA1,P07758,P01029,P22599,Q00897,O08677,Q9QXV0,P29699,Q9WUP7,P06684,Q62426,Q9ESB3,…	0.134	0.522183	0.0177515
GO:0042802	identical protein binding	F	12	1138	57	7572	0.210526	0.150291	over	Q9D7I5,Q61542,O54818,P21570,Q61554,Q00897,P11087,Q99J99,Q01149,O88273,P43407,P15530	Q8BTM8,Q8VDD5,Q7TPR4,P57780,Q62468,P11499,Q8CGC7,P07901,F6ZDS4,Q8BL66,P17182,P40142,Q9CWJ9,Q9WU78,P58771,O88844,P58774,P08249,P32921,P42225,Q8K1M6,Q8VIJ6,Q9CWK8,P68040,P15626,P51855,P17751,Q6ZWR6,P16332,Q3V3R1,Q00519,O54988,Q8K3G9,Q99MN1,Q6IRU2,P50431,P24270,Q00612,Q9WTM5,Q61207,Q01514,Q6P1B1,Q64105,Q922S4,P26638,P51660,Q61937,O89053,Q9JHR7,Q9QYC0,Q91ZU6,Q99LX0,Q9R0H0,Q8K3H0,Q9JKY5,P21958,Q62351,…	0.138497	0.531895	0.0105448
GO:0015179	L-amino acid transmembrane transporter activity	F	1	20	57	7572	0.0175439	0.00264131	over	Q91W98	Q9WVD5,Q09143,Q8BWH0,Q91W98,Q9Z127,Q8CH36,Q8BH59,Q9QXX4,Q9D6M3,O35874,Q8K4D3,P51912,P57757,Q8K2P7,Q8CFE6,P28571,Q99JR1,Q9Z1K8,Q8CGA3,Q8BSM7	0.140423	0.534918	0.05
GO:0015215	nucleotide transmembrane transporter activity	F	1	20	57	7572	0.0175439	0.00264131	over	A2ASZ8	P51881,Q8BMD8,Q8BH59,Q9QXX4,Q8JZU2,Q9D6M3,Q8BGP6,A2ASZ8,Q8C0K5,Q8CFJ7,O70579,Q6GQS1,Q8BGF9,Q8R0Y8,P48962,Q99J27,Q8BMG8,P48410,Q91ZN5,Q922Q5	0.140423	0.534918	0.05
GO:0036442	proton-exporting ATPase activity	F	1	21	57	7572	0.0175439	0.00277338	over	P56382	P56480,P50516,Q9Z1G4,Q9Z1G3,P50518,P51863,P15920,Q8BVE3,P57746,Q9D1K2,Q9R1Q9,P63082,Q80SY3,O55143,Q64518,Q9CR51,A7L9Z8,Q80XR2,Q9CPQ8,P56382,Q9WTT4	0.146911	0.545255	0.047619
GO:0046915	transition metal ion transmembrane transporter activity	F	1	21	57	7572	0.0175439	0.00277338	over	Q9QZ03	Q62351,Q75N73,Q9JHI9,P49282,Q64430,Q8K211,P52875,Q78IQ7,Q31125,Q8R4H9,Q60738,Q9JKN1,Q6P5F6,Q8BWY7,Q8BJM5,Q9QZ03,Q8C145,Q9D856,Q8K273,A7L9Z8,Q80XR2	0.146911	0.545255	0.047619
GO:0019212	phosphatase inhibitor activity	F	1	22	57	7572	0.0175439	0.00290544	over	Q6R891	Q6ZPE2,Q60829,Q6R891,Q501J7,Q8K1L5,Q80W00,P56212,Q8R4G6,Q8BKR5,Q3TYD6,Q9DCL8,Q3TLD5,P63089,E9Q6J5,Q5SQY2,Q91VC7,Q7TT52,Q8R3G1,Q62084,Q9JK37,P97822,Q9JKL5	0.15335	0.559208	0.0454545
GO:0005509	calcium ion binding	F	4	279	57	7572	0.0701754	0.0368463	over	Q61554,O54998,A2ASZ8,Q3UP38	P46096,Q08331,P16546,Q05793,Q9JKF1,Q7TPR4,P57780,Q9QXZ0,O55143,Q62468,P56480,P14824,Q61554,Q64518,P10493,Q61233,P21981,Q8BH64,Q91ZX7,Q3U7R1,P09405,Q3V0K9,P07356,Q60604,Q9ESD7,Q9D6F9,Q02819,P70227,P13020,O55111,O35350,Q9WVK4,P14211,Q64521,O08529,P10107,P51432,Q99K51,O88322,Q9R100,P97429,A2ASQ1,P11881,Q9JI91,Q9EQP2,P97384,Q8BMD8,P48036,P35564,Q8BH59,Q5SSH7,Q60605,Q07076,Q9CQ19,O70423,Q8BSY0,O35639,…	0.157482	0.561791	0.0143369
GO:0005125	cytokine activity	F	1	24	57	7572	0.0175439	0.00316957	over	O88273	P84444,P27784,Q9Z126,P51670,P06745,Q99KQ4,P63158,P31230,Q03517,Q9D309,P28798,P34884,O88593,P25085,O54824,O88273,Q99LJ5,P70380,O70326,P27090,P15655,P07141,O35235,P23359	0.166087	0.566082	0.0416667
GO:0016706	oxidoreductase activity, acting on paired donors, with incorporation or reduction of molecular oxygen, 2-oxoglutarate as one donor, and incorporation of one atom each of oxygen into both donors	F	1	24	57	7572	0.0175439	0.00316957	over	Q9R0B9	Q8BSY0,P09103,Q60715,Q60716,Q9R0E1,Q9R0E2,Q9R0B9,Q8CG70,Q8CG71,Q3V1T4,Q3U0K8,Q91YE3,Q8BLR9,Q8BGW1,O35386,Q91ZE0,Q8CD15,Q9JJF3,Q80TJ7,P59997,Q9ERI5,A2RSX7,Q3TSG4,P0C872	0.166087	0.566082	0.0416667
GO:0008376	acetylgalactosaminyltransferase activity	F	1	24	57	7572	0.0175439	0.00316957	over	Q91Z92	Q09200,P38649,Q80VA0,O08832,Q8BGT9,Q8C7U7,Q6P9S7,P70419,Q6PB93,O08912,Q8C102,Q921L8,Q6L8S8,Q9ES89,Q6IQX7,Q09199,Q8K0J2,Q9JI67,Q5JCS9,Q3USF0,Q9Z222,Q91Z92,Q8BGY6,Q9Z0F0	0.166087	0.566082	0.0416667
GO:0015662	ATPase activity, coupled to transmembrane movement of ions, phosphorylative mechanism	F	1	24	57	7572	0.0175439	0.00316957	over	P56382	O55143,Q64518,Q6Q477,G5E829,P48036,A7L9Z8,Q80XR2,Q8VDN2,Q6PIE5,Q6PIC6,Q9Z1W8,P14094,P36552,P97370,Q9Z1G3,P50518,P51863,Q9CR51,Q9CPQ8,P56382,P63082,Q80SY3,Q9WTT4,Q64430	0.166087	0.566082	0.0416667
GO:0016782	transferase activity, transferring sulfur-containing groups	F	1	24	57	7572	0.0175439	0.00316957	over	Q99J99	Q9R1I1,Q6XQH0,O35400,P52840,Q9QWG7,Q3UZZ6,P52196,Q99J99,A2BDX3,Q9D0B5,Q9D939,Q99LL3,P63046,Q9D0K2,Q14CH1,O09174,Q921H8,Q3U308,Q9DAT5,Q99M04,Q3UNX5,Q9Z224,Q9Z1J3,Q91WE6	0.166087	0.566082	0.0416667
GO:0022890	inorganic cation transmembrane transporter activity	F	3	190	57	7572	0.0526316	0.0250924	over	P56382,Q9QZ03,Q91W98	P28571,P56480,P50516,Q9Z1G4,Q9Z1G3,P50518,P51863,P15920,Q8BVE3,P57746,Q9D1K2,Q9R1Q9,P63082,Q80SY3,Q03265,Q9DB20,Q9CQQ7,Q91VR2,Q9DCX2,P97450,Q06185,P56135,Q9D3D9,P56382,Q9CR84,P00848,Q6Q477,Q6PIE5,G5E829,P70170,P55012,P52875,P19783,P00405,P19536,P12787,Q62425,P09925,P48771,Q9CPQ1,P00397,P17665,P56392,Q61387,P43024,P56393,P00416,Q8CFY5,Q91W29,Q62351,Q75N73,Q9JHI9,P49282,Q9JJX6,Q9Z1M0,Q9QVP9,P70227,…	0.171509	0.569961	0.0157895
GO:0044769	ATPase activity, coupled to transmembrane movement of ions, rotational mechanism	F	1	25	57	7572	0.0175439	0.00330164	over	P56382	P56480,P50516,Q9Z1G4,Q9Z1G3,P50518,P51863,P15920,Q8BVE3,P57746,Q9D1K2,Q9R1Q9,P63082,Q80SY3,Q03265,Q9DB20,Q9CQQ7,Q91VR2,Q9DCX2,P97450,Q06185,P56135,Q9D3D9,P56382,Q9CR84,P00848	0.172384	0.569961	0.04
GO:0042169	SH2 domain binding	F	1	26	57	7572	0.0175439	0.0034337	over	Q3U1F9	P68040,P29351,Q64010,Q8BIJ7,P05480,P97393,Q6P549,Q63850,P48025,O35598,Q62018,Q62165,P34152,Q61548,Q80YS6,P06240,Q62277,P05532,A2AAY5,Q64337,Q62120,Q3U1F9,Q8R191,Q5DTU0,P35569,P00520	0.178635	0.571635	0.0384615
GO:0008375	acetylglucosaminyltransferase activity	F	1	26	57	7572	0.0175439	0.0034337	over	Q91Z92	Q9ES89,Q9WVL6,P27808,Q5JCT0,Q09324,Q10470,Q9D306,Q812G0,Q812F8,Q921V5,Q5JCS9,Q9Z222,Q8BGY6,Q8K0J2,Q3USF0,Q8CGY8,Q8BYW9,Q64323,Q8R4G6,P20060,P29416,Q9JI67,Q8BHT6,Q91Z92,Q14BT6,Q9Z0F0	0.178635	0.571635	0.0384615
GO:0015485	cholesterol binding	F	1	26	57	7572	0.0175439	0.0034337	over	Q61542	P14824,Q8BFZ9,P06728,Q00623,P32020,P35762,O35114,Q61263,Q91X78,B9EJ86,Q8BX94,O35604,Q9DBS9,Q9Z0J0,Q91XL9,O54990,O35400,Q9ER64,Q62277,Q99JV5,Q61542,Q9DCI3,P09813,Q6AXF6,Q9EPQ7,P51910	0.178635	0.571635	0.0384615
GO:0015171	amino acid transmembrane transporter activity	F	1	26	57	7572	0.0175439	0.0034337	over	Q91W98	Q9WVD5,Q09143,P28571,Q8K4D3,Q8BWH0,Q91W98,Q8K2P7,Q8CFE6,Q9Z127,Q8CH36,Q8BH59,Q9QXX4,Q9D6M3,O35316,Q9Z1K8,P10852,P51912,O35874,Q8CGA3,Q8BSM7,P57757,P70441,Q99JR1,Q8BGF9,Q91V61,Q5I012	0.178635	0.571635	0.0384615
GO:0003755	peptidyl-prolyl cis-trans isomerase activity	F	1	29	57	7572	0.0175439	0.0038299	over	O54998	Q9ERU9,P30416,P17742,Q64378,P24369,Q9CR16,Q99KR7,O35465,O08915,P26883,P58389,P45878,Q62446,Q8CEC6,Q9D868,A2AR02,Q9D0W5,Q9CWW6,Q9D787,Q9Z247,Q61576,Q9CXG3,Q9QZH3,P30412,Q9D1M7,Q9QUR7,Q3TKY6,Q9D6L8,O54998	0.19711	0.60093	0.0344828
GO:0032934	sterol binding	F	1	29	57	7572	0.0175439	0.0038299	over	Q61542	P14824,Q8BFZ9,P06728,Q00623,P32020,P35762,O35114,Q61263,Q91X78,B9EJ86,Q8BX94,O35604,Q9DBS9,Q9Z0J0,Q91XL9,O54990,O35400,Q9ER64,Q62277,Q99JV5,Q61542,Q9DCI3,P09813,Q6AXF6,Q9EPQ7,P51910,Q3B7Z2,A2A8Z1,Q8CI95	0.19711	0.60093	0.0344828
GO:0003777	microtubule motor activity	F	1	30	57	7572	0.0175439	0.00396197	over	Q91XQ0	Q9JHU4,Q8BW94,Q3V0Q1,Q45VK7,O35231,Q9QWT9,Q91XQ0,Q61768,O35071,P33175,Q60575,Q6P9P6,B1AVY7,Q99PT9,O88447,Q9DBS5,Q8R1Q8,O88448,Q6PDL0,P28740,Q9QXL2,Q9EQW7,Q61771,Q91W40,P28741,P33174,Q9QXL1,P97329,Q6P9L6,Q6NWW5	0.203177	0.611486	0.0333333
GO:0016859	cis-trans isomerase activity	F	1	30	57	7572	0.0175439	0.00396197	over	O54998	Q9ERU9,P30416,P17742,Q64378,P24369,Q9CR16,Q99KR7,O35465,O08915,P26883,P58389,P45878,Q62446,Q8CEC6,Q9D868,A2AR02,Q9D0W5,Q9CWW6,Q9D787,Q9Z247,Q61576,Q9CXG3,Q9QZH3,P30412,Q9D1M7,Q9QUR7,Q3TKY6,Q9D6L8,O54998,Q9WVL0	0.203177	0.611486	0.0333333
GO:1901505	carbohydrate derivative transmembrane transporter activity	F	1	31	57	7572	0.0175439	0.00409403	over	A2ASZ8	Q9JIM1,Q99P65,Q8BMD8,Q8BH59,Q9QXX4,Q8JZU2,Q9D6M3,Q8BGP6,A2ASZ8,Q8C0K5,Q8CFJ7,O70579,Q6GQS1,Q8BGF9,Q8R0Y8,Q61420,Q8BLX4,Q9R0M8,Q8R1T4,A2AKQ0,Q8CIA5,P51881,P48962,Q99J27,Q8BN82,Q9WU81,P48410,Q9CXK4,Q91ZN5,Q922Q5,Q8R070	0.2092	0.616761	0.0322581
GO:0015932	nucleobase-containing compound transmembrane transporter activity	F	1	31	57	7572	0.0175439	0.00409403	over	A2ASZ8	Q9JIM1,Q99P65,P51881,Q8BMD8,Q8BH59,Q9QXX4,Q8JZU2,Q9D6M3,Q8BGP6,A2ASZ8,Q8C0K5,Q8CFJ7,O70579,Q6GQS1,Q8BGF9,Q8R0Y8,Q61420,Q8BLX4,Q9R0M8,Q8R1T4,A2AKQ0,Q8CIA5,P48962,Q99J27,Q8BMG8,P48410,Q91ZN5,Q922Q5,Q8CIF6,Q8BG05,Q6AXF6	0.2092	0.616761	0.0322581
GO:0015294	solute:cation symporter activity	F	1	32	57	7572	0.0175439	0.0042261	over	Q91W98	P28571,Q8K4D3,Q8K2P7,Q8CFE6,Q8BYF6,Q61609,Q9JMA9,O55192,O08966,O35316,Q8BRU6,Q3UHK1,Q8C3K6,Q9ET37,Q9DBP0,P70172,Q3UEZ8,Q8BTY2,O88343,P55012,Q9EPR4,Q5U4D8,Q99J27,P49282,Q75N73,Q9JIP7,Q91W98,Q9WVL3,Q924N4,Q99MR3,Q9JIS8,Q8VI23	0.215177	0.626515	0.03125
GO:0015077	monovalent inorganic cation transmembrane transporter activity	F	2	119	57	7572	0.0350877	0.0157158	over	P56382,Q91W98	P28571,P56480,P50516,Q9Z1G4,Q9Z1G3,P50518,P51863,P15920,Q8BVE3,P57746,Q9D1K2,Q9R1Q9,P63082,Q80SY3,Q03265,Q9DB20,Q9CQQ7,Q91VR2,Q9DCX2,P97450,Q06185,P56135,Q9D3D9,P56382,Q9CR84,P00848,P19783,P00405,P19536,P12787,Q62425,P09925,P48771,Q9CPQ1,P00397,P17665,P56392,Q61387,P43024,P56393,P00416,Q8CFY5,Q91W29,P52189,O35245,Q9EQJ0,Q7M729,P60879,Q08460,P62482,P97414,Q8K3F6,P70170,Q9DAV9,O89109,Q02013,O88454,…	0.225501	0.640096	0.0168067
GO:0005507	copper ion binding	F	1	34	57	7572	0.0175439	0.00449023	over	P21570	O08997,P56394,Q99LX0,Q64430,Q9WU84,P04925,Q8R0F3,O55042,P50247,Q8VCT3,O70423,Q61147,P06728,Q9Z0Z4,P00405,P08228,P97467,Q8JZQ5,P97352,Q9JJX6,O09164,Q9CQ89,Q9D8X1,Q8BGD8,Q9Z103,Q8VCL2,Q9QZF2,Q64237,P97873,P28184,P02802,P21570,Q8K4M5,P49282	0.226999	0.640096	0.0294118
GO:0019955	cytokine binding	F	1	34	57	7572	0.0175439	0.00449023	over	O88273	P25085,A2ASQ1,P43406,Q8K4G1,Q8R422,Q08857,P35441,Q63961,O88393,O89103,Q62312,Q9EP52,Q9CZT5,Q8CG19,P51675,Q62011,Q9R1Q7,P15655,P09055,O35664,Q99PP9,O35387,O09030,O35864,P04441,O88273,O70326,P06332,P39429,Q99LX0,P09581,P05532,O35305,P15261	0.226999	0.640096	0.0294118
GO:0046872	metal ion binding	F	15	1645	57	7572	0.263158	0.217248	over	Q9D7I5,Q61554,O54998,A2ASZ8,Q3UP38,Q9R0B9,P21570,Q9JLC3,P11087,Q01149,P04247,P08121,Q9D823,Q9D2L1,Q3U3I9	P52480,P17182,P40142,Q8BZF8,O88844,Q9Z2I8,P21550,P18653,P54071,Q9Z2I9,Q9D0F9,P51855,P18654,Q7TT50,Q9D6R2,P70404,Q9WUA2,Q922S4,Q9D819,Q7TSV4,Q9D020,Q91VM9,Q05512,Q01320,P17183,Q6P9R2,Q9CYR6,O55023,P38060,Q9D7G0,P68181,Q9Z1F9,Q8R4N0,Q9CS42,P15532,Q9Z2V4,Q9JI11,Q9Z0S1,P43247,P53657,P46664,Q148W0,Q9D0M1,P15105,P05132,Q8CHP8,Q8K183,P49443,P62827,Q9WUT3,O88587,P36993,Q8R574,P97494,O70228,Q7TSE6,P34914,…	0.242485	0.667723	0.00911854
GO:0004867	serine-type endopeptidase inhibitor activity	F	1	39	57	7572	0.0175439	0.00515055	over	Q00897	P07356,Q61838,Q9D154,P07759,Q60854,P28665,P32261,P70124,P19324,P07758,P22599,P70296,Q00897,Q8BJD1,Q91WP6,A6X935,Q5I2A0,Q61703,Q9QXV0,Q61704,Q61702,Q9R097,Q8R422,P97290,P12023,P09036,P97298,Q9ESB3,Q07456,P49182,Q61247,Q06770,O08800,Q2UY11,Q9EPX2,Q9WU03,Q8R121,Q9Z0J1,Q07235	0.255794	0.685279	0.025641
GO:0140104	molecular carrier activity	F	1	39	57	7572	0.0175439	0.00515055	over	P04247	Q9CR21,P02088,P02089,P01942,P04247,Q9CX80,Q9ER97,Q6P5F9,Q9ERK4,Q9EPK7,Q80U93,Q924C1,Q9ESJ0,Q924Z6,Q8CIC2,O08997,P56394,Q99LX0,Q64430,Q9WU84,Q921I1,O35943,P70168,Q8BKC5,Q8BFY9,Q91YE6,Q99LG2,Q8VI75,O35345,Q60960,P52293,O35344,Q8K2V6,P61971,O35343,Q80W37,Q8BIV3,Q9DD02,Q8BQX5	0.255794	0.685279	0.025641
GO:0019888	protein phosphatase regulator activity	F	1	39	57	7572	0.0175439	0.00515055	over	Q6R891	Q60829,Q6R891,Q501J7,Q8K1L5,Q80W00,P56212,Q8R4G6,Q8BKR5,Q3TYD6,Q9DCL8,Q3TLD5,P63089,E9Q6J5,Q5SQY2,Q91VC7,Q7TT52,Q8R3G1,Q62084,Q9JK37,P58389,P54265,P0DP27,Q6PD03,Q61151,Q60996,Q6PD28,P58158,Q76MZ3,Q60737,Q922D4,Q7TSI3,Q7TNP2,Q6P1F6,Q925E7,Q61249,Q923D5,Q0VGB7,Q8R3Q2,Q8K2V1	0.255794	0.685279	0.025641
GO:0031490	chromatin DNA binding	F	1	40	57	7572	0.0175439	0.00528262	over	A2AGX3	Q61164,P15864,P43277,Q9QZQ8,P43274,P43276,P10922,P43275,Q8VE37,Q9JL35,P84244,P09602,P52927,P18608,P57780,O70133,Q8VEK3,Q9WTM5,Q04750,P42227,Q8CCK0,Q9Z2D6,P28352,P70288,Q689Z5,Q04207,B2RWS6,Q8BUN5,Q7TNB8,Q6ZPY7,O88895,Q9JKP7,P97765,Q80U70,P28700,O70546,Q925J9,Q3UXZ9,P63058,A2AGX3	0.261425	0.693441	0.025
GO:0043169	cation binding	F	15	1675	57	7572	0.263158	0.22121	over	Q9D7I5,Q61554,O54998,A2ASZ8,Q3UP38,P11087,Q01149,P04247,P08121,Q9D823,Q9D2L1,Q3U3I9,Q9R0B9,P21570,Q9JLC3	P52480,P17182,P40142,Q8BZF8,O88844,Q9Z2I8,P21550,P18653,P54071,Q9Z2I9,Q9D0F9,P51855,P18654,Q7TT50,Q9D6R2,P70404,Q9WUA2,Q922S4,Q9D819,Q7TSV4,Q9D020,Q91VM9,Q05512,Q01320,P17183,Q6P9R2,Q9CYR6,O55023,P38060,Q9D7G0,P68181,Q9Z1F9,Q8R4N0,Q9CS42,P15532,Q9Z2V4,Q9JI11,Q9Z0S1,P43247,P53657,P46664,Q148W0,Q9D0M1,P15105,P05132,Q8CHP8,Q8K183,P49443,P62827,Q9WUT3,O88587,P36993,Q8R574,P97494,O70228,Q7TSE6,P34914,…	0.266318	0.699376	0.00895522
GO:0015293	symporter activity	F	1	42	57	7572	0.0175439	0.00554675	over	Q91W98	P28571,Q8K4D3,Q8K2P7,Q8CFE6,Q8BYF6,Q61609,Q9JMA9,O55192,O08966,O35316,Q8BRU6,Q3UHK1,Q8C3K6,Q9ET37,Q9DBP0,P70172,Q3UEZ8,Q8BTY2,O88343,P55012,Q9EPR4,Q5U4D8,Q99J27,P49282,Q75N73,Q9JIP7,Q91W98,Q9WVL3,Q924N4,Q99MR3,Q9JIS8,Q8VI23,Q8VEM8,P51912,P53986,Q78KK3,O35874,Q9D6M3,Q8BN82,Q9ES88,Q99PD7,Q8CH36	0.272562	0.702156	0.0238095
GO:0042625	ATPase coupled ion transmembrane transporter activity	F	1	44	57	7572	0.0175439	0.00581088	over	P56382	P56480,P50516,Q9Z1G4,Q9Z1G3,P50518,P51863,P15920,Q8BVE3,P57746,Q9D1K2,Q9R1Q9,P63082,Q80SY3,Q03265,Q9DB20,Q9CQQ7,Q91VR2,Q9DCX2,P97450,Q06185,P56135,Q9D3D9,P56382,Q9CR84,P00848,Q6Q477,Q6PIE5,G5E829,P70170,O55143,Q64518,P48036,A7L9Z8,Q80XR2,Q8VDN2,Q6PIC6,Q9Z1W8,P14094,P36552,P97370,Q9CR51,Q9CPQ8,Q9WTT4,Q64430	0.283534	0.70844	0.0227273
GO:0022853	active ion transmembrane transporter activity	F	1	44	57	7572	0.0175439	0.00581088	over	P56382	P56480,P50516,Q9Z1G4,Q9Z1G3,P50518,P51863,P15920,Q8BVE3,P57746,Q9D1K2,Q9R1Q9,P63082,Q80SY3,Q03265,Q9DB20,Q9CQQ7,Q91VR2,Q9DCX2,P97450,Q06185,P56135,Q9D3D9,P56382,Q9CR84,P00848,Q6Q477,Q6PIE5,G5E829,P70170,O55143,Q64518,P48036,A7L9Z8,Q80XR2,Q8VDN2,Q6PIC6,Q9Z1W8,P14094,P36552,P97370,Q9CR51,Q9CPQ8,Q9WTT4,Q64430	0.283534	0.70844	0.0227273
GO:0019829	cation-transporting ATPase activity	F	1	44	57	7572	0.0175439	0.00581088	over	P56382	P56480,P50516,Q9Z1G4,Q9Z1G3,P50518,P51863,P15920,Q8BVE3,P57746,Q9D1K2,Q9R1Q9,P63082,Q80SY3,Q03265,Q9DB20,Q9CQQ7,Q91VR2,Q9DCX2,P97450,Q06185,P56135,Q9D3D9,P56382,Q9CR84,P00848,O55143,Q64518,Q6Q477,G5E829,P48036,A7L9Z8,Q80XR2,Q8VDN2,Q6PIE5,Q6PIC6,Q9Z1W8,P14094,P36552,P97370,Q9CR51,Q9CPQ8,Q9WTT4,Q64430,P70170	0.283534	0.70844	0.0227273
GO:0005342	organic acid transmembrane transporter activity	F	1	46	57	7572	0.0175439	0.00607501	over	Q91W98	Q9WVD5,Q09143,P28571,Q8K4D3,Q5I012,Q8BWH0,Q8K2P7,Q8CFE6,Q8CH36,Q91W98,Q9Z127,Q8BYF6,Q8BH59,Q9QXX4,Q9D6M3,O35316,Q9CR62,P53986,P70172,Q3UEZ8,Q8BMG8,Q9EPR4,P31809,Q9QY30,Q9QZD8,E9Q236,Q9EPT5,Q8BN82,Q925N0,Q9Z1K8,P10852,P51912,O35874,Q8CGA3,Q8BSM7,P57757,P70441,Q99JR1,Q7TMS5,Q60714,O35488,Q8BGF9,Q9WVC8,Q62273,Q91V61,Q8JZU2	0.294343	0.713259	0.0217391
GO:0046943	carboxylic acid transmembrane transporter activity	F	1	46	57	7572	0.0175439	0.00607501	over	Q91W98	Q9WVD5,Q09143,P28571,Q8K4D3,Q5I012,Q8BWH0,Q8K2P7,Q8CFE6,Q8CH36,Q91W98,Q9Z127,Q8BH59,Q9QXX4,Q9D6M3,O35316,Q9CR62,P53986,P70172,Q3UEZ8,Q8BMG8,Q9EPR4,P31809,Q9QY30,Q8BYF6,Q9QZD8,E9Q236,Q9EPT5,Q8BN82,Q925N0,Q9Z1K8,P10852,P51912,O35874,Q8CGA3,Q8BSM7,P57757,P70441,Q99JR1,Q7TMS5,Q60714,O35488,Q8BGF9,Q9WVC8,Q62273,Q91V61,Q8JZU2	0.294343	0.713259	0.0217391
GO:0005543	phospholipid binding	F	3	252	57	7572	0.0526316	0.0332805	over	Q2KHK6,Q8CB12,Q9EST1	P26039,P63017,P14824,P07356,Q8K3G9,Q2KHK6,Q8K3H0,Q63918,Q8CB12,P63158,Q9D8T2,Q99JG3,Q3UQN2,Q3TR54,Q9ET78,O35114,P06837,Q8C166,P21956,Q8VHJ5,P46096,B9EJ86,Q9QWY8,Q99N50,P35441,Q9ER64,Q00993,Q9EST1,Q61592,Q9R0N7,Q3U7R1,Q9ESD7,P10107,P97429,P97384,P48036,Q07076,O35639,Q3TZZ7,Q8BT60,Q8R3B1,Q64GA5,P47713,P59108,O35640,Q8JZW4,Q7TPS5,Q8BL66,Q7M6Y3,P48193,Q91VH2,E9Q4P1,Q61548,Q6VNB8,Q810J8,Q64096,Q8R2V5,…	0.294822	0.713259	0.0119048
GO:0050839	cell adhesion molecule binding	F	2	144	57	7572	0.0350877	0.0190174	over	Q61554,P08121	P26039,Q8VDD5,Q7TPR4,P11531,P11276,Q61292,Q61001,Q61554,Q61233,P02469,A2A863,P09103,P09055,P14211,O55222,Q9R100,P43406,P82198,Q07076,P11688,Q61739,P03995,Q62469,Q61738,P11835,O54890,Q08879,Q8K1B8,Q8VI36,Q62470,P05480,Q9WVH9,Q9WV60,Q8R3G9,P35762,P11627,Q01279,O88792,P97792,P21956,P48025,P13597,Q8R2S8,P20444,P98078,Q9Z1T2,P01831,P34152,P25911,P12023,Q8CIZ8,O35566,Q64339,Q06180,P08121,Q80TM9,O70309,…	0.295482	0.713259	0.0138889
GO:0003735	structural constituent of ribosome	F	2	144	57	7572	0.0350877	0.0190174	over	Q9CQL6,Q9D823	Q9D8E6,P27659,P62908,P14148,P25444,P14869,P62702,P62754,P97351,P47911,P14206,P47962,P47963,Q9D0G0,Q8BP67,P62889,P63325,P62983,Q9CZX8,Q9Z1P6,P62830,P62751,Q9D7N3,P62281,P63276,Q921S7,Q9CPR4,P62242,P51410,P53026,P62717,P99027,P35979,P62849,P41105,Q6ZWV3,P97461,Q9JKF7,P14131,Q9CZM2,Q99N96,P62264,P62301,P62270,P62911,O09167,P19253,P62918,Q9CXW2,Q6ZWN5,Q8VE22,Q9CR57,P62245,P62900,Q9ER88,Q9CQF0,P62082,…	0.295482	0.713259	0.0138889
GO:0051213	dioxygenase activity	F	1	47	57	7572	0.0175439	0.00620708	over	Q9R0B9	P49429,Q8K248,P48999,P30355,P39654,P39655,Q8BSY0,P09103,Q60715,Q60716,P28776,Q9D711,Q9R0E1,Q9R0E2,Q9R0B9,P37040,Q99JT9,Q91ZE0,Q9JJF3,Q3TSG4,A2RSX7,Q8BLR9,Q80TJ7,P0C872,Q91YE3,Q8CG70,Q8CG71,Q3V1T4,Q3U0K8,Q8BGW1,Q6PDY2,O35386,Q9DCM0,Q8CD15,P59997,Q9ERI5,P22437,Q9DB26,Q6ZPY7,Q9D136,O70546,P41230,Q80T69,Q3UXZ9,Q8K2U2,Q9WTU0,Q9D6Z0	0.299688	0.716048	0.0212766
GO:0005496	steroid binding	F	1	47	57	7572	0.0175439	0.00620708	over	Q61542	P21614,Q80YW5,P48281,P14824,Q8BFZ9,P06728,Q00623,P32020,P35762,O35114,Q61263,Q91X78,B9EJ86,Q8BX94,O35604,Q9DBS9,Q9Z0J0,Q91XL9,O54990,O35400,Q9ER64,Q62277,Q99JV5,Q61542,Q9DCI3,P09813,Q6AXF6,Q9EPQ7,P51910,Q3B7Z2,A2A8Z1,Q8CI95,Q9DB20,Q8VDN2,Q6PIE5,P06537,P10649,O08756,P51661,Q63886,Q80UU9,O55022,P50172,Q06770,Q61694,O08580,D3Z6P0	0.299688	0.716048	0.0212766
GO:0019208	phosphatase regulator activity	F	1	49	57	7572	0.0175439	0.00647121	over	Q6R891	Q6ZPE2,Q60829,Q6R891,Q501J7,Q8K1L5,Q80W00,P56212,Q8R4G6,Q8BKR5,Q3TYD6,Q9DCL8,Q3TLD5,P63089,E9Q6J5,Q5SQY2,Q91VC7,Q7TT52,Q8R3G1,Q62084,Q9JK37,P58389,P54265,Q3THK3,P97822,Q9JKL5,Q76MZ3,Q60737,Q922D4,Q7TSI3,Q7TNP2,Q6P1F6,Q925E7,Q61249,Q923D5,Q0VGB7,Q8R3Q2,Q8K2V1,P0DP27,Q6PD03,Q61151,Q60996,Q6PD28,P58158,Q9DBR7,Q3UMT1,Q8BG95,E9PXF8,Q80TA6,Q91Z96	0.310258	0.727421	0.0204082
GO:0016667	oxidoreductase activity, acting on a sulfur group of donors	F	1	49	57	7572	0.0175439	0.00647121	over	Q9JLC3	Q8CDN6,Q9DC23,Q9ESY9,Q8VBT0,Q5SU73,Q9CQF9,Q8C7K6,O08749,P47791,Q9JMH6,Q9JLT4,P97346,Q99MD6,P62342,P27773,Q9QUH0,Q9CQU0,Q9D6Y7,Q8R086,Q8R180,Q9DCM2,Q9CQM9,Q8BWM0,P10639,Q91VW3,Q8VCL2,Q8R2E9,P56213,Q80Y14,Q8VEA4,Q923X4,P08003,P09103,Q921X9,Q922R8,D3Z6P0,Q8BND5,Q3TMX7,Q8BXZ1,P17563,Q9D975,Q8BU85,Q9JLC3,Q78J03,O09131,P09411,Q9CQM5,Q9R112,Q8R0F3	0.310258	0.727421	0.0204082
GO:0022804	active transmembrane transporter activity	F	2	150	57	7572	0.0350877	0.0198098	over	P56382,Q91W98	P28571,P56480,P50516,Q9Z1G4,Q9Z1G3,P50518,P51863,P15920,Q8BVE3,P57746,Q9D1K2,Q9R1Q9,P63082,Q80SY3,Q03265,Q9DB20,Q9CQQ7,Q91VR2,Q9DCX2,P97450,Q06185,P56135,Q9D3D9,P56382,Q9CR84,P00848,Q6Q477,Q6PIE5,G5E829,P70170,P21447,B2RX12,P06795,P21958,P36371,P55096,Q61102,O35379,Q9CXJ4,Q8K442,Q9JI39,E9Q236,Q9DC29,Q8K449,Q8K440,Q8R420,Q7TMS5,Q9QY30,Q7TMY7,Q91V24,Q8K441,Q61285,Q62172,P26361,E9PX95,O89016,Q8VI47,…	0.312247	0.731172	0.0133333
GO:0004519	endonuclease activity	F	1	51	57	7572	0.0175439	0.00673534	over	P21570	P17225,Q8C163,O08600,Q61216,Q9QZD4,P07903,Q8BMZ5,P62908,P56542,Q9D842,Q78PY7,Q8CJG0,P28352,Q99KR3,Q9QZE7,Q9Z2E3,Q62348,B1ARD6,Q8CJF9,C0HKG5,Q9QXK7,Q8BW10,Q8R418,P39749,Q80ZV0,Q9CWY8,Q9CY73,O88796,Q8R1F9,Q80UU2,Q9DB28,Q9CR08,Q9D7J6,Q923B1,Q6P8M1,P52760,Q6P3D0,Q8K2D3,Q05921,Q9CSH3,P97855,Q8C522,Q80X73,Q80Y81,A2BE28,Q9JJH1,P97425,Q3TMQ6,Q6PAQ4,P21570,A8VU90	0.320671	0.743481	0.0196078
GO:0008022	protein C-terminus binding	F	2	156	57	7572	0.0350877	0.0206022	over	Q6R891,Q6P5D4	Q05793,Q68FD5,E9Q7G0,O55143,P11276,Q9WTI7,P26040,Q64511,P17426,P09405,Q02248,Q60864,P46460,P39447,P29341,Q9Z0U1,P11881,P46935,P68254,P47857,O35129,Q9CQV8,P67778,Q8CJG0,Q9JLQ0,O89053,Q811D0,Q9R1T2,P14094,P39053,P22892,P08775,Q3TLH4,Q9R069,P46467,Q01320,P63087,Q6A4J8,P63330,P62715,Q61081,O70589,Q7TNG5,Q62418,P43247,Q08879,Q91XD6,P63011,P17918,P48193,P49443,P05480,P23475,Q9WVH9,P31938,Q5EG47,Q8VEJ9,…	0.328937	0.759762	0.0128205
GO:0042803	protein homodimerization activity	F	4	387	57	7572	0.0701754	0.0511094	over	Q9D7I5,Q61542,O54818,P21570	Q8BTM8,Q8VDD5,Q7TPR4,P57780,Q62468,P11499,Q8CGC7,P07901,F6ZDS4,Q8BL66,P17182,P40142,Q9CWJ9,Q9WU78,P58771,O88844,P58774,P08249,P32921,P42225,Q8K1M6,Q8VIJ6,Q9CWK8,P68040,P15626,P51855,P17751,Q6ZWR6,P16332,Q3V3R1,Q00519,O54988,Q8K3G9,Q99MN1,Q6IRU2,P50431,P24270,Q00612,Q9WTM5,Q61207,Q01514,Q6P1B1,Q64105,Q922S4,P26638,P51660,Q61937,O89053,Q9JHR7,Q9QYC0,Q91ZU6,Q99LX0,Q9R0H0,Q8K3H0,Q9JKY5,P21958,Q62351,…	0.332647	0.762773	0.0103359
GO:0042623	ATPase activity, coupled	F	2	162	57	7572	0.0350877	0.0213946	over	P56382,Q91XQ0	P56480,P50516,Q9Z1G4,Q9Z1G3,P50518,P51863,P15920,Q8BVE3,P57746,Q9D1K2,Q9R1Q9,P63082,Q80SY3,Q9WUK4,P35601,Q8R323,Q99J62,Q9D0F6,Q6NXW6,Q64511,Q01320,Q03265,Q9DB20,Q9CQQ7,Q91VR2,Q9DCX2,P97450,Q06185,P56135,Q9D3D9,P56382,Q9CR84,P00848,Q6Q477,Q6PIE5,G5E829,P70170,P21447,B2RX12,P06795,P21958,P36371,P55096,Q61102,O35379,Q9CXJ4,Q8K442,Q9JI39,E9Q236,Q9DC29,Q8K449,Q8K440,Q8R420,Q7TMS5,Q9QY30,Q7TMY7,Q91V24,…	0.345526	0.774552	0.0123457
GO:0048029	monosaccharide binding	F	1	57	57	7572	0.0175439	0.00752773	over	Q9R0B9	P16045,Q9R0N0,Q68FH4,Q63961,P41317,Q61830,Q07113,Q9D0F3,O09159,Q9DBH5,P18572,O70152,Q8K2I4,P59481,Q3UMW8,P39039,P17710,O08528,Q91ZJ5,Q00612,Q9R062,Q9Z1E4,Q3TRM8,Q91W97,P32037,Q60715,P97467,O35386,Q9R0E1,Q9R0E2,Q64237,Q9D136,Q3U0K8,Q60716,Q8CG70,Q8CG71,Q3V1T4,Q9R0B9,Q91YE3,Q8R2K1,Q01102,P05064,P12382,P47857,Q91Y97,P40142,Q9WUA3,P06745,Q93092,Q8CGY8,P16110,Q9CQ60,Q9JK38,P47968,Q9QXD6,Q8VEE0,P50404	0.350992	0.779235	0.0175439
GO:0030165	PDZ domain binding	F	1	57	57	7572	0.0175439	0.00752773	over	P43407	P11531,Q6Q477,P46460,G5E829,Q3TJ91,Q811D0,Q9R0H0,O35382,O70589,Q9D2N4,P70441,Q99MI1,O88712,Q3U5C8,P11627,O88792,P97792,O88952,Q63932,Q9Z0G0,G3X939,Q925E0,Q9DAS9,Q80SZ7,Q99L88,Q91XM9,Q9ERS5,Q61234,P70175,P58802,P49769,Q9Z0F8,O88393,Q8BSK8,Q6VGS5,Q9WV34,O08586,Q8BKX1,P43407,Q8R5M8,O70421,Q8CHG7,P49025,P51791,Q9JIP6,P23242,P61793,Q922R1,P26361,O70263,Q9D3A8,P15806,P52189,A2ARV4,P59764,Q61091,Q91XL2	0.350992	0.779235	0.0175439
GO:0004540	ribonuclease activity	F	1	62	57	7572	0.0175439	0.00818806	over	P21570	Q9DB28,Q9DBR1,Q8K1R3,Q9CSH3,Q9D8S4,Q8VDG3,Q3TIU4,Q9D2E2,P56960,Q8CI75,Q8C0S1,Q9JL16,Q60809,Q8K1C0,Q8BGF7,Q8VEG6,Q3U1G5,Q8VEG4,Q9D8X5,Q91W78,Q8C460,O35710,Q8K3P5,Q8BMZ5,Q78PY7,Q8CJG0,P28352,Q99KR3,Q9QZE7,Q9Z2E3,Q62348,B1ARD6,Q8C163,Q8CJF9,C0HKG5,O08600,Q9QXK7,Q8BW10,Q8R418,P39749,Q80ZV0,Q9CWY8,Q9CY73,O88796,Q8R1F9,Q80UU2,Q9CR08,P97789,Q640Q5,Q8C5L3,Q80Y81,Q923B1,P52760,Q6P3D0,Q8K2D3,Q60710,Q05921,…	0.375241	0.799466	0.016129
GO:0003779	actin binding	F	3	291	57	7572	0.0526316	0.0384311	over	Q6R891,Q9JLC3,P21570	O08638,Q8BTM8,P26039,Q8VDD5,Q6URW6,Q64727,Q7TPR4,P57780,Q9QXZ0,Q61879,Q62468,Q3UQ44,Q71LX4,P14824,P58252,Q6ZWQ0,P26231,Q8K4L3,Q5SYD0,Q99MZ6,O88329,Q9WTI7,P26040,Q61233,O88342,Q64331,P58771,Q9ERG0,Q02566,Q3V0K9,P37804,P58774,Q60604,P13020,Q9JMH9,P46735,Q8CIB5,Q99K51,Q9JI91,P21107,Q9JJ28,Q9QZQ1,Q6ZWR6,Q7TMB8,Q99JY9,Q6IRU2,Q9WUM4,Q60598,Q9D279,P21271,P61161,Q8K4L4,O89053,Q9CVB6,Q9QYC0,E9Q634,P18760,…	0.375894	0.799466	0.0103093
GO:0019843	rRNA binding	F	1	63	57	7572	0.0175439	0.00832013	over	Q9D823	P58252,Q9D8E6,P27659,P14148,P52196,P47962,Q9CXW4,Q9CYH6,Q8BK35,Q9CQL5,Q9JJ80,P09405,O54724,P54310,P14869,P62830,P62751,Q9CPR4,P35979,Q9CQF0,P61514,P84099,P62908,P62264,P62301,P58064,P60824,Q9DCA2,Q99N85,Q9CZ57,Q9CX11,Q8R2L5,P47911,P62918,Q6ZWN5,Q9JIK5,Q61937,P62702,Q05921,Q14C51,P70122,P62281,P51410,P97461,Q8BK72,P62270,Q80X85,Q99N93,Q8K0Z7,Q922E6,Q9CQE3,O35130,Q9CQL4,Q91YU8,Q7TND5,Q7TMV3,Q9CZU4,…	0.379983	0.804519	0.015873
GO:0005102	signaling receptor binding	F	6	663	57	7572	0.105263	0.0875594	over	O88273,Q61554,P08121,Q6R891,Q9QZ03,P21570	P22005,Q8BTM8,P63017,Q61696,A2A863,Q61207,Q61210,P08752,P27601,P63094,P18872,P21279,P21278,Q9DC51,B2RSH2,Q9WUD1,Q99MK8,Q8BWG8,Q8R4H2,P12023,P63037,P30677,Q9WUG6,P05366,O70443,Q62083,P27600,Q8R5K2,P20443,Q9EPS2,P57774,P30678,P70424,P26450,P49615,Q61526,O89110,Q60855,P70677,Q3UHC7,Q61160,Q9D1X0,O35242,Q8BJZ3,Q9Z2G0,Q3U0V2,Q91ZM2,P35569,Q9QZS8,P61148,Q8BGT1,P15655,Q99N32,P97300,Q64010,P05480,P22682,…	0.382174	0.807338	0.00904977
GO:0003774	motor activity	F	1	65	57	7572	0.0175439	0.00858426	over	Q91XQ0	Q8VDD5,Q6URW6,Q61879,Q5SYD0,Q99MZ6,O88329,Q9WTI7,Q64331,Q02566,P46735,P21271,E9Q634,Q5SUA5,Q99104,P70248,Q9QY06,Q5SV80,Q8K3H5,Q61768,O88447,Q9DBS5,O35071,Q8R1Q8,O88448,Q6PDL0,P33175,P28740,Q9QXL2,Q60575,Q9EQW7,Q61771,Q91W40,P28741,P33174,Q9QXL1,P97329,Q6P9L6,Q6P9P6,B1AVY7,O35231,Q9QWT9,Q6NWW5,Q99PT9,Q9JHU4,Q8BW94,Q3V0Q1,Q45VK7,Q91XQ0,F8VQB6,O08638,O08788,P59242,Q60605,Q99KJ8,O88487,P09542,Q5SX39,…	0.389361	0.81337	0.0153846
GO:0003700	DNA-binding transcription factor activity	F	2	180	57	7572	0.0350877	0.0237718	over	P51827,A2AGX3	P42225,P60335,P67778,P42227,Q8BRN9,Q9WTK5,P25799,Q8K1A6,P97431,P70671,Q04207,P48281,Q8BUN5,Q00422,P15307,P70255,P49698,P97863,P70257,P42128,Q02780,Q3UA37,P23611,Q3UPW2,Q01147,Q9R1E0,Q8R0K9,O70273,P15066,P09450,Q9Z0Z7,Q64705,Q62441,Q9JJ80,P97360,Q9JJZ6,O70477,P58462,Q3UXZ9,Q60722,Q8CFN5,Q64287,A2A791,Q9CU65,Q04887,Q9JLM4,O89090,Q63943,Q9WTL8,O35185,P35582,Q08775,P31361,Q6P3D7,Q3UV55,P63058,P11103,…	0.394462	0.816758	0.0111111
GO:0008194	UDP-glycosyltransferase activity	F	1	68	57	7572	0.0175439	0.00898045	over	Q91Z92	Q9ES89,Q9WVL6,P27808,Q5JCT0,Q09324,Q10470,Q6VNB8,P15535,Q8R087,Q9JJ04,Q09200,Q6P5E4,Q9Z1E4,P38649,Q9DB25,Q80VA0,O08832,Q8BGT9,Q8C7U7,Q6P9S7,P70419,Q6PB93,O08912,Q8C102,Q921L8,P20060,P29416,Q9D306,Q8K0J2,Q9JI67,Q5JCS9,Q812G0,Q8BHT6,Q3USF0,Q812F8,Q8R4G6,Q9Z222,Q91Z92,Q14BT6,Q8BGY6,Q9Z0F0,Q09199,Q6L8S8,Q921V5,Q9R062,P58158,Q6ZQM8,Q63886,Q64435,P70691,P17717,Q8BWP8,Q5XPT3,Q8BWQ1,Q9Z1M7,Q8CGY8,Q8BYW9,…	0.403167	0.82658	0.0147059
GO:0020037	heme binding	F	1	68	57	7572	0.0175439	0.00898045	over	P04247	Q9D816,P02088,Q91X72,P02089,P24270,P35700,Q9Z0J4,P01942,P49290,P22437,Q8K0C4,Q3UQ28,Q91WT9,O70252,Q9ERL9,P62897,P05480,Q9D0M3,Q8BKE6,P22315,O35074,Q9DBX6,Q8BWM0,O54865,P33267,Q05421,P04247,P56395,Q8R086,Q80UU9,Q9CQX2,Q9CX80,P56657,Q5MPP0,Q9DC29,O55022,Q61093,Q9ESB3,Q9R257,Q07456,Q9EP75,Q64464,P28776,P00397,Q9DBG1,Q9CZB0,P24456,P70313,Q8CIM7,Q61462,P11247,Q9WU63,Q99N16,P14901,Q3TDX8,Q9JKJ9,Q91W64,…	0.403167	0.82658	0.0147059
GO:0005319	lipid transporter activity	F	1	71	57	7572	0.0175439	0.00937665	over	Q61542	Q91VE0,P55096,P04117,O35379,P55050,Q60714,P48410,P11404,O35488,O88561,Q91V24,O08601,P70172,Q3UEZ8,P53810,P53811,P55065,P53808,O35954,P32020,Q8BX94,Q80X80,Q8K4R4,Q3TBL6,P31809,Q9QY30,E9Q236,Q9EPT5,Q148W0,Q8BHG3,Q8VEK0,Q3B7Z2,B9EJ86,Q9DBS9,Q91XL9,A2A8Z1,Q9ER64,Q8CI95,Q8BYF6,Q6P9J9,Q9JJ00,P86044,Q9JIZ9,P58196,Q9DCW2,Q00724,P21447,P06795,Q9JL62,Q9EQG9,P06728,Q00623,P08226,Q9Z0J0,Q99JV5,Q61542,P09813,…	0.416666	0.832446	0.0140845
GO:0043492	ATPase activity, coupled to movement of substances	F	1	73	57	7572	0.0175439	0.00964078	over	P56382	P56480,P50516,Q9Z1G4,Q9Z1G3,P50518,P51863,P15920,Q8BVE3,P57746,Q9D1K2,Q9R1Q9,P63082,Q80SY3,Q03265,Q9DB20,Q9CQQ7,Q91VR2,Q9DCX2,P97450,Q06185,P56135,Q9D3D9,P56382,Q9CR84,P00848,Q6Q477,Q6PIE5,G5E829,P70170,P21447,B2RX12,P06795,P21958,P36371,P55096,Q61102,O35379,Q9CXJ4,Q8K442,Q9JI39,E9Q236,Q9DC29,Q8K449,Q8K440,Q8R420,Q7TMS5,Q9QY30,Q7TMY7,Q91V24,Q8K441,Q61285,Q62172,P26361,E9PX95,O89016,Q8VI47,Q8R4P9,…	0.425499	0.834119	0.0136986
GO:0042626	ATPase activity, coupled to transmembrane movement of substances	F	1	73	57	7572	0.0175439	0.00964078	over	P56382	P56480,P50516,Q9Z1G4,Q9Z1G3,P50518,P51863,P15920,Q8BVE3,P57746,Q9D1K2,Q9R1Q9,P63082,Q80SY3,Q03265,Q9DB20,Q9CQQ7,Q91VR2,Q9DCX2,P97450,Q06185,P56135,Q9D3D9,P56382,Q9CR84,P00848,Q6Q477,Q6PIE5,G5E829,P70170,O55143,Q64518,P48036,A7L9Z8,Q80XR2,Q8VDN2,Q6PIC6,Q9Z1W8,P14094,P36552,P97370,Q9CR51,Q9CPQ8,Q9WTT4,Q9CQF9,P21447,P06795,O35379,Q7TMS5,Q8VI47,P21958,P36371,Q9DC29,Q64430,B2RX12,P55096,Q61102,Q9CXJ4,…	0.425499	0.834119	0.0136986
GO:0046906	tetrapyrrole binding	F	1	73	57	7572	0.0175439	0.00964078	over	P04247	Q9D816,P02088,Q91X72,P02089,P24270,P35700,Q9Z0J4,P01942,P49290,P22437,Q8K0C4,Q3UQ28,Q91WT9,O70252,Q9ERL9,P62897,P05480,Q9D0M3,Q8BKE6,P22315,O35074,Q9DBX6,Q8BWM0,O54865,P33267,Q05421,P04247,P56395,Q8R086,Q80UU9,Q9CQX2,Q9CX80,P56657,Q5MPP0,Q9DC29,O55022,Q61093,Q9ESB3,Q9R257,Q07456,Q9EP75,Q64464,P28776,P00397,Q9DBG1,Q9CZB0,P24456,P70313,Q8CIM7,Q61462,P11247,Q9WU63,Q99N16,P14901,Q3TDX8,Q9JKJ9,Q91W64,…	0.425499	0.834119	0.0136986
GO:0015291	secondary active transmembrane transporter activity	F	1	74	57	7572	0.0175439	0.00977285	over	Q91W98	P28571,Q8K4D3,Q8K2P7,Q8CFE6,Q8BYF6,Q8VEM8,Q9JHZ2,Q61609,Q9JMA9,O55192,O08966,O35316,Q8BRU6,Q3UHK1,Q8C3K6,Q9ET37,Q9R100,Q9JIP7,Q8K596,P70414,Q9DBP0,Q8BTY2,P13808,P04919,O88343,P51881,P48962,Q9CR62,Q9WVC8,Q62273,Q99PD7,P70172,Q3UEZ8,P55012,Q9EPR4,Q5U4D8,Q3UMR5,P51912,P53986,Q78KK3,O35874,Q9D6M3,Q8BN82,Q9ES88,Q8CH36,Q99J27,P49282,Q75N73,Q9QZD8,Q61420,Q8BLX4,Q8CD26,A2AKQ0,P51791,Q8BH01,Q9WVD4,Q91W98,…	0.429865	0.838305	0.0135135
GO:0015405	P-P-bond-hydrolysis-driven transmembrane transporter activity	F	1	76	57	7572	0.0175439	0.010037	over	P56382	P56480,P50516,Q9Z1G4,Q9Z1G3,P50518,P51863,P15920,Q8BVE3,P57746,Q9D1K2,Q9R1Q9,P63082,Q80SY3,Q03265,Q9DB20,Q9CQQ7,Q91VR2,Q9DCX2,P97450,Q06185,P56135,Q9D3D9,P56382,Q9CR84,P00848,Q6Q477,Q6PIE5,G5E829,P70170,P21447,B2RX12,P06795,P21958,P36371,P55096,Q61102,O35379,Q9CXJ4,Q8K442,Q9JI39,E9Q236,Q9DC29,Q8K449,Q8K440,Q8R420,Q7TMS5,Q9QY30,Q7TMY7,Q91V24,Q8K441,Q61285,Q62172,P26361,E9PX95,O89016,Q8VI47,Q8R4P9,…	0.438501	0.838427	0.0131579
GO:0004866	endopeptidase inhibitor activity	F	1	76	57	7572	0.0175439	0.010037	over	Q00897	P07356,Q61838,Q9D154,P07759,Q60854,P28665,P32261,P70124,P19324,P07758,P22599,P70296,Q00897,Q8BJD1,Q91WP6,A6X935,Q5I2A0,Q61703,Q9QXV0,Q61704,Q61702,Q9R097,Q8R422,P97290,P12023,P09036,P97298,Q9ESB3,Q07456,P49182,Q61247,Q06770,O08800,Q2UY11,Q9EPX2,Q9WU03,Q8R121,Q9Z0J1,Q07235,O88738,O08677,P29699,Q3UE37,Q62426,Q6ZPJ3,Q9QXC1,P21460,O08692,P70202,Q8R2Q8,P51125,P16858,P70335,O08539,P04925,Q62468,P18653,…	0.438501	0.838427	0.0131579
GO:0015399	primary active transmembrane transporter activity	F	1	77	57	7572	0.0175439	0.010169	over	P56382	P56480,P50516,Q9Z1G4,Q9Z1G3,P50518,P51863,P15920,Q8BVE3,P57746,Q9D1K2,Q9R1Q9,P63082,Q80SY3,Q03265,Q9DB20,Q9CQQ7,Q91VR2,Q9DCX2,P97450,Q06185,P56135,Q9D3D9,P56382,Q9CR84,P00848,Q6Q477,Q6PIE5,G5E829,P70170,P21447,B2RX12,P06795,P21958,P36371,P55096,Q61102,O35379,Q9CXJ4,Q8K442,Q9JI39,E9Q236,Q9DC29,Q8K449,Q8K440,Q8R420,Q7TMS5,Q9QY30,Q7TMY7,Q91V24,Q8K441,Q61285,Q62172,P26361,E9PX95,O89016,Q8VI47,Q8R4P9,…	0.442771	0.838427	0.012987
GO:0005506	iron ion binding	F	1	77	57	7572	0.0175439	0.010169	over	Q9R0B9	Q921I1,P09528,P29391,Q9Z0Z4,P70697,Q05117,Q61503,Q8BGW1,Q9D7P6,P24529,O35386,Q9R0E2,O55042,O35943,Q91ZF0,Q91YE3,Q99KI0,P14211,Q9D816,Q00519,P61222,Q9DCM0,P01942,Q8K0C4,Q8BKE6,P22315,Q60715,O35074,Q9DBX6,P33267,Q91WS0,Q05421,Q91ZE0,P39654,Q9CX80,P56657,Q9DCB8,Q5MPP0,Q99JT9,Q9EP75,Q64464,Q9R0E1,P46656,Q8CHR6,Q9D136,Q9DBG1,Q9QZ23,Q9JJF3,Q9CRA4,Q9ERI5,P24456,Q8CIM7,P48999,Q99N16,Q9JKJ9,P39655,O88822,…	0.442771	0.838427	0.012987
GO:0043167	ion binding	F	22	2794	57	7572	0.385965	0.368991	over	Q9D7I5,Q61554,O54998,A2ASZ8,Q3UP38,Q2KHK6,Q8CB12,Q9EST1,P11087,Q01149,P04247,P08121,Q9D823,Q9D2L1,Q3U3I9,Q9R0B9,P21570,O70161,Q91XQ0,O88273,Q61092,Q9JLC3	Q8BMS1,P50544,P51174,Q07417,P53810,Q8JZN5,Q8BMP6,P45952,P38060,P32020,Q91V12,Q9WUR2,Q60759,Q61263,Q8VHQ9,P31786,P49698,Q5XG73,Q9D061,P52480,P17182,P40142,Q8BZF8,O88844,Q9Z2I8,P21550,P18653,P54071,Q9Z2I9,Q9D0F9,P51855,P18654,Q7TT50,Q9D6R2,P70404,Q9WUA2,Q922S4,Q9D819,Q7TSV4,Q9D020,Q91VM9,Q05512,Q01320,P17183,Q6P9R2,Q9CYR6,O55023,Q9D7G0,P68181,Q9Z1F9,Q8R4N0,Q9CS42,P15532,Q9Z2V4,Q9JI11,Q9Z0S1,P43247,…	0.444186	0.838644	0.00787402
GO:0030414	peptidase inhibitor activity	F	1	78	57	7572	0.0175439	0.0103011	over	Q00897	P01027,Q61838,P28665,Q9JMA1,P07758,P01029,P22599,Q00897,O08677,Q9QXV0,P29699,Q9WUP7,P06684,Q62426,Q9ESB3,Q9QXC1,P21460,Q9Z0J1,P07356,Q9D154,P07759,Q60854,P32261,P70124,P19324,P70296,Q8BJD1,Q91WP6,A6X935,Q5I2A0,Q61703,Q61704,Q61702,Q9R097,Q8R422,P97290,P12023,P09036,P97298,Q07456,P49182,Q61247,Q06770,O08800,Q2UY11,Q9EPX2,Q9WU03,Q8R121,Q07235,O88738,Q3UE37,Q6ZPJ3,O08692,P70202,Q8R2Q8,P51125,P16858,…	0.447009	0.838644	0.0128205
GO:0016705	oxidoreductase activity, acting on paired donors, with incorporation or reduction of molecular oxygen	F	1	80	57	7572	0.0175439	0.0105652	over	Q9R0B9	O88822,Q9CRA4,O70252,P14901,Q8K2I3,P97872,P50285,Q64237,P97467,P61458,Q9CZL5,P52019,P24529,Q9Z0J4,P70313,Q8BSY0,P09103,Q60715,Q60716,P22437,P56395,Q9Z0R9,P13011,Q9DBG1,Q9JKJ9,Q9EP75,Q9D816,Q9DBX6,P33267,Q05421,P56657,Q99N16,Q91W64,O54750,Q8K0C4,Q64464,Q9R0E1,Q9R0E2,Q9R0B9,P37040,Q920L1,Q9JJF3,Q3TSG4,A2RSX7,Q8BLR9,Q80TJ7,P0C872,Q91YE3,Q8VDP3,P97478,Q8R1S0,Q8CJ19,Q8BML1,Q8C1A3,A2AI05,P24456,Q8CIM7,…	0.45539	0.844609	0.0125
GO:0030674	protein binding, bridging	F	1	81	57	7572	0.0175439	0.0106973	over	Q01149	Q3U0V2,Q91ZM2,P35569,Q9QZS8,Q62417,P35235,Q64010,Q60631,O55033,Q99M51,Q60749,Q03160,Q9QUN3,Q9QYR6,Q02357,Q921C5,Q8BKX1,Q8JZP9,P17426,P17427,Q9JKY5,Q8VD75,Q8BWG8,P98078,P62743,Q80VP1,Q61548,Q8C142,P12815,Q8BFY6,Q9JJK5,O88838,Q3U7U3,Q70IV5,P63017,Q91YE8,Q3U1J4,Q8C8R3,Q9Z0U1,Q9JI91,G5E8K5,O88990,Q9QYE6,Q61191,P49817,P70388,Q61553,Q9WUD1,Q8BRK8,Q01149,P08551,Q91W86,Q9WVC3,P59999,Q61686,Q91VA6,Q8R307,…	0.459533	0.844609	0.0123457
GO:0044325	ion channel binding	F	1	81	57	7572	0.0175439	0.0106973	over	Q6R891	Q8BTM8,Q7TPR4,P57780,O55143,P11499,P07901,Q64518,Q02248,P62259,Q8C8R3,A2ASQ1,P11881,O08808,P63101,Q9JI91,Q60932,P68254,G5E8K5,P97447,O08795,Q811D0,Q9Z0J4,P68510,Q9EPB4,P84091,P63330,Q6PHZ2,P0DP27,P49817,Q91YN9,P42859,Q3ULJ0,Q8CFI0,P49443,Q9Z329,P05480,P52479,P26883,P35922,Q8CGZ0,Q8BH60,Q62419,P60879,Q8BWG8,Q04736,Q99NE5,P25911,O08734,P08207,Q6R891,P04925,P70170,Q921K8,Q80VP1,P63044,Q61234,Q02357,…	0.459533	0.844609	0.0123457
GO:0061135	endopeptidase regulator activity	F	1	81	57	7572	0.0175439	0.0106973	over	Q00897	P01027,Q61838,P28665,Q9JMA1,P07758,P01029,P22599,Q00897,O08677,Q9QXV0,P29699,Q9WUP7,P06684,Q62426,Q9ESB3,Q9QXC1,P21460,Q9Z0J1,P07356,Q9D154,P07759,Q60854,P32261,P70124,P19324,P70296,Q8BJD1,Q91WP6,A6X935,Q5I2A0,Q61703,Q61704,Q61702,Q9R097,Q8R422,P97290,P12023,P09036,P97298,Q07456,P49182,Q61247,Q06770,O08800,Q2UY11,Q9EPX2,Q9WU03,Q8R121,Q07235,O88738,Q3UE37,Q6ZPJ3,O08692,P70202,Q8R2Q8,P61290,O35593,…	0.459533	0.844609	0.0123457
GO:0004721	phosphoprotein phosphatase activity	F	1	83	57	7572	0.0175439	0.0109614	over	Q9D7I5	Q76MZ3,Q60676,P62141,Q91VM9,P62137,P63087,P63330,P62715,P63328,P49443,P36993,Q61074,P48453,Q9D880,Q8R0F6,Q9CQR6,Q8BX10,P97470,Q3UV70,Q8CF89,Q8BGR9,Q6NVE9,Q8CGA0,Q3UYC0,P06240,Q3TP92,O08586,Q8BHN0,Q8K296,Q8CHE4,O35385,Q8BXA7,Q80TL0,P28563,P29351,Q6PB44,P35235,P06800,Q8CHP8,Q8CGB6,Q9D967,O70274,A2A8L5,Q9Z2C5,P35822,O35239,P35821,Q9D7X3,Q66GT5,Q9D358,P80560,Q8VE11,P28828,Q63739,P18052,Q06180,O55236,…	0.467727	0.848314	0.0120482
GO:0022838	substrate-specific channel activity	F	1	90	57	7572	0.0175439	0.0118859	over	Q8VHL0	Q9JJX6,Q9Z1M0,Q9QVP9,Q9WTR1,Q7TQ65,P51791,P58390,Q32NZ6,P70227,P11881,Q9Z329,Q9JJZ8,Q02013,Q80WG5,Q8R502,Q66JT1,Q8BGR2,Q7TN37,Q8BH79,Q8BHY3,Q6P9J9,Q91YT8,Q3TWI9,Q9JJH7,Q9D7Z6,Q6Q473,P86044,Q9QX15,Q6P5F7,Q3TH73,P52189,P43406,O08532,O35245,Q8CC27,Q9EQJ0,Q02789,Q01815,Q9R0A1,Q9WVD4,Q7M729,P60879,Q08460,P62482,P97414,Q8K3F6,Q60932,Q9Z1Q5,Q8BXK9,Q9QYB1,Q8BHB9,O35874,Q99LI2,Q8BGM5,P26361,Q9QYA2,Q923J1,…	0.495457	0.867975	0.0111111
GO:0016887	ATPase activity	F	2	220	57	7572	0.0350877	0.0290544	over	P56382,Q91XQ0	P56480,P50516,Q9Z1G4,Q9Z1G3,P50518,P51863,P15920,Q8BVE3,P57746,Q9D1K2,Q9R1Q9,P63082,Q80SY3,Q9WUK4,P35601,Q8R323,Q99J62,Q9D0F6,Q6NXW6,P63017,P20029,P38647,Q61696,P17879,P17156,P21447,P46460,P16627,E9Q634,P46467,Q99M31,Q8BM72,Q5BL07,Q99LC9,Q64511,Q01320,Q03265,Q9DB20,Q9CQQ7,Q91VR2,Q9DCX2,P97450,Q06185,P56135,Q9D3D9,P56382,Q9CR84,P00848,Q6Q477,Q6PIE5,G5E829,P70170,B2RX12,P06795,P21958,P36371,P55096,…	0.496818	0.869547	0.00909091
GO:0008168	methyltransferase activity	F	1	93	57	7572	0.0175439	0.0122821	over	A2AGX3	Q9D0D4,Q8JZM0,Q8C3P7,P13864,O88508,P26187,Q91WK5,Q8CFA2,Q9CWQ0,Q8BMS4,Q9D0L8,Q9DBC3,P23506,P59913,P40936,P07607,Q3TX08,Q9CWH5,A2RSY6,O55060,Q9JIF0,Q91VF2,O88587,Q8K3A9,Q8BIG7,Q8BNV1,Q9DBE9,Q9D0C4,Q9Z120,Q80VD1,Q3TJZ6,Q9WVG6,Q9DCG9,Q6SKR2,Q8R2U4,Q8CIG8,Q6NZB1,P35550,A6H5Y3,A6H630,Q80UY1,O35969,Q8K1A0,Q3UFY8,Q922K7,Q9CZ57,Q922H1,Q3U3W5,Q91WC0,Q8VHL1,Q9Z148,Q9D853,Q9CY45,Q5DW34,Q8C436,Q501J2,E9Q5F9,…	0.506902	0.877385	0.0107527
GO:0046983	protein dimerization activity	F	4	497	57	7572	0.0701754	0.0656366	over	Q9D7I5,Q61542,O54818,P21570	Q8BTM8,Q8VDD5,Q7TPR4,P57780,Q62468,P11499,Q8CGC7,P07901,F6ZDS4,Q8BL66,P17182,P40142,Q9CWJ9,Q9WU78,P58771,O88844,P58774,P08249,P32921,P42225,Q8K1M6,Q8VIJ6,Q9CWK8,P68040,P15626,P51855,P17751,Q6ZWR6,P16332,Q3V3R1,Q00519,O54988,Q8K3G9,Q99MN1,Q6IRU2,P50431,P24270,Q00612,Q9WTM5,Q61207,Q01514,Q6P1B1,Q64105,Q922S4,P26638,P51660,Q61937,O89053,Q9JHR7,Q9QYC0,Q91ZU6,Q99LX0,Q9R0H0,Q8K3H0,Q9JKY5,P21958,Q62351,…	0.520194	0.882582	0.00804829
GO:0004518	nuclease activity	F	1	97	57	7572	0.0175439	0.0128104	over	P21570	P17225,Q8C163,O08600,Q61216,Q9QZD4,P07903,Q9DB28,Q9DBR1,Q8K1R3,Q9CSH3,Q9D8S4,Q8VDG3,Q3TIU4,Q9D2E2,P56960,Q8CI75,Q8C0S1,Q9JL16,Q60809,Q8K1C0,Q8BGF7,Q8VEG6,Q3U1G5,Q8VEG4,Q9D8X5,Q91W78,Q8C460,O35710,Q8K3P5,Q8BMZ5,Q78PY7,Q05921,P97855,Q8C522,Q9Z2E3,Q80X73,Q80Y81,A2BE28,Q9JJH1,P97425,Q3TMQ6,Q6PAQ4,P21570,A8VU90,P62908,P56542,Q9D842,Q8CJG0,P28352,Q99KR3,Q9QZE7,Q62348,B1ARD6,Q8CJF9,C0HKG5,Q9QXK7,Q8BW10,…	0.521767	0.882582	0.0103093
GO:0022803	passive transmembrane transporter activity	F	1	98	57	7572	0.0175439	0.0129424	over	Q8VHL0	Q9JJX6,Q9Z1M0,Q9QVP9,Q9WTR1,Q7TQ65,P51791,P58390,Q32NZ6,P70227,P11881,Q9Z329,Q9JJZ8,Q02013,Q80WG5,Q8R502,Q66JT1,Q8BGR2,Q7TN37,Q8BH79,Q8BHY3,Q6P9J9,Q91YT8,Q3TWI9,Q9JJH7,Q9D7Z6,Q6Q473,P86044,Q9QX15,Q6P5F7,Q3TH73,P52189,P23242,Q9JIP4,Q9Z1Q5,Q8BXK9,Q9QYB1,Q8BHB9,Q61093,O35245,Q3UBX0,O88454,Q8K3F6,Q7M729,Q8VHW3,P43406,O08532,Q8CC27,Q9EQJ0,Q02789,Q01815,Q9R0A1,Q9WVD4,P60879,Q08460,P62482,P97414,Q60932,…	0.525413	0.882582	0.0102041
GO:0015267	channel activity	F	1	98	57	7572	0.0175439	0.0129424	over	Q8VHL0	Q9JJX6,Q9Z1M0,Q9QVP9,Q9WTR1,Q7TQ65,P51791,P58390,Q32NZ6,P70227,P11881,Q9Z329,Q9JJZ8,Q02013,Q80WG5,Q8R502,Q66JT1,Q8BGR2,Q7TN37,Q8BH79,Q8BHY3,Q6P9J9,Q91YT8,Q3TWI9,Q9JJH7,Q9D7Z6,Q6Q473,P86044,Q9QX15,Q6P5F7,Q3TH73,P52189,P23242,Q9JIP4,Q9Z1Q5,Q8BXK9,Q9QYB1,Q8BHB9,Q61093,O35245,Q3UBX0,O88454,Q8K3F6,Q7M729,Q8VHW3,P43406,O08532,Q8CC27,Q9EQJ0,Q02789,Q01815,Q9R0A1,Q9WVD4,P60879,Q08460,P62482,P97414,Q60932,…	0.525413	0.882582	0.0102041
GO:0016758	transferase activity, transferring hexosyl groups	F	1	98	57	7572	0.0175439	0.0129424	over	Q91Z92	Q8BRH0,Q921Q3,Q9JJQ0,A2AJQ3,Q8VDI9,A6X919,Q8BG19,Q56A06,Q9DBE8,Q8K2A8,Q9ES89,Q9WVL6,P38649,P27808,Q5JCT0,Q09324,Q10470,Q6VNB8,P15535,Q8R087,Q9D6Y9,Q9JJ04,Q09200,Q6P5E4,O70152,Q9ESP1,Q9DCT5,Q9Z1E4,Q3TZM9,Q91YQ5,P46978,Q3TDQ1,Q9DB25,Q80VA0,O08832,Q8BGT9,Q8C7U7,Q6P9S7,P70419,Q6PB93,O08912,Q8C102,Q921L8,Q9JL27,Q8CI94,Q9WUB3,Q9ET01,P20060,P29416,Q9D306,Q8K0J2,Q9JI67,Q5JCS9,Q812G0,Q8BHT6,Q3USF0,Q812F8,…	0.525413	0.882582	0.0102041
GO:0061134	peptidase regulator activity	F	1	99	57	7572	0.0175439	0.0130745	over	Q00897	P01027,Q61838,P28665,Q9JMA1,P07758,P01029,P22599,Q00897,O08677,Q9QXV0,P29699,Q9WUP7,P06684,Q62426,Q9ESB3,Q9QXC1,P21460,Q9Z0J1,P07356,Q9D154,P07759,Q60854,P32261,P70124,P19324,P70296,Q8BJD1,Q91WP6,A6X935,Q5I2A0,Q61703,Q61704,Q61702,Q9R097,Q8R422,P97290,P12023,P09036,P97298,Q07456,P49182,Q61247,Q06770,O08800,Q2UY11,Q9EPX2,Q9WU03,Q8R121,Q07235,O88738,Q3UE37,Q6ZPJ3,O08692,P70202,Q8R2Q8,P61290,O35593,…	0.529033	0.883132	0.010101
GO:0061630	ubiquitin protein ligase activity	F	1	102	57	7572	0.0175439	0.0134707	over	Q921D4	Q99KP6,Q9WUD1,Q80TP3,P61087,Q9ES00,Q9D787,E9Q735,Q9R049,P62878,A2AN08,Q7TMY8,P46935,Q9JLV5,Q61510,Q6PAV2,G5E870,Q3UIR3,Q8CFI0,O08759,Q9Z1K5,P60766,Q6A009,P22682,Q9WTX5,Q8CH72,Q9ESN6,E9Q1P8,Q8C863,Q80U95,Q69ZR2,Q8K3X4,O70481,Q8BGZ4,Q6ZPJ3,Q9ET26,Q8CCH2,Q8R349,Q9DBY1,Q80VI1,Q80YR4,Q8BTZ4,P97868,Q9CQJ4,Q6WKZ8,Q8R3Y8,Q8BU04,Q8K1L5,Q9CXU0,Q7TPH6,Q9Z1K6,Q99K74,Q9WVM3,Q8CHQ0,Q9JI90,Q9R1R2,Q9DBH0,Q9DB40,…	0.539729	0.889133	0.00980392
GO:0001664	G protein-coupled receptor binding	F	1	103	57	7572	0.0175439	0.0136027	over	Q6R891	Q8BH60,P12023,Q9Z138,Q9EQJ9,Q61062,Q6VGS5,Q60838,Q8C4U3,O70421,Q01887,O70624,P84444,P27784,Q9Z126,P51670,P62196,P22005,P35123,P63017,Q9QZE7,O35658,Q8BWG8,Q9R0P9,Q01338,Q62419,Q8CHG7,Q9WVQ1,P46935,P12367,P63330,P63094,P70441,Q4LDD4,Q62120,Q9R117,P09470,P01027,Q99JA0,Q5M8N0,Q8R480,Q8BP47,P42225,P42227,P52332,Q6P5H2,Q9CX13,P46460,Q9EQH3,Q6PIC6,P35235,Q9D8U8,Q60829,Q9WVC3,P39054,P39053,Q8BHB9,Q6R891,…	0.543241	0.89101	0.00970874
GO:0016741	transferase activity, transferring one-carbon groups	F	1	103	57	7572	0.0175439	0.0136027	over	A2AGX3	Q9D0D4,Q8JZM0,Q8C3P7,P13864,O88508,P26187,Q91WK5,Q8CFA2,B2RQC6,Q9CWQ0,P50431,Q9CZN7,Q8BMS4,Q9D799,Q9D0L8,Q9DBC3,P11725,Q9CWJ9,Q64737,P23506,P59913,P40936,P07607,Q3TX08,Q9CWH5,A2RSY6,O55060,Q1HFZ0,Q91WU5,Q8CIG8,Q9DD20,Q9CXI0,Q8WTY4,A6H5Y3,Q91YR5,Q9D853,Q922H1,Q3UHX9,Q8R2U4,Q8K4F6,A2APY7,Q9CY45,Q5DW34,Q3TYX3,Q9CZ57,A2AGX3,Q9JIF0,Q91VF2,O88587,Q8K3A9,Q8BIG7,Q8BNV1,Q9DBE9,Q9D0C4,Q9Z120,Q80VD1,Q3TJZ6,…	0.543241	0.89101	0.00970874
GO:0061659	ubiquitin-like protein ligase activity	F	1	105	57	7572	0.0175439	0.0138669	over	Q921D4	Q99KP6,Q9WUD1,Q80TP3,P61087,Q9ES00,Q9D787,E9Q735,Q9R049,P62878,A2AN08,Q7TMY8,P46935,Q9JLV5,Q61510,Q6PAV2,G5E870,Q3UIR3,Q8CFI0,O08759,Q9Z1K5,P60766,Q6A009,P22682,Q9WTX5,Q8CH72,Q9ESN6,E9Q1P8,Q8C863,Q80U95,Q69ZR2,Q8K3X4,O70481,Q8BGZ4,Q6ZPJ3,Q9ET26,Q8CCH2,Q8R349,Q9DBY1,Q80VI1,Q80YR4,Q8BTZ4,P97868,Q9CQJ4,Q6WKZ8,Q8R3Y8,Q8BU04,Q8K1L5,Q9CXU0,Q7TPH6,Q9Z1K6,Q99K74,Q9WVM3,Q8CHQ0,Q9JI90,Q9R1R2,Q9DBH0,Q9DB40,…	0.550187	0.894589	0.00952381
GO:0140110	transcription regulator activity	F	3	382	57	7572	0.0526316	0.050449	over	P51827,A2AGX3,Q921D4	P42225,P60335,P67778,P42227,Q8BRN9,Q9WTK5,P25799,Q8K1A6,P97431,P70671,Q04207,P48281,Q8BUN5,Q00422,P15307,P70255,P49698,P97863,P70257,P42128,Q02780,Q3UA37,P23611,Q3UPW2,Q01147,Q9R1E0,Q8R0K9,O70273,P15066,P09450,Q9Z0Z7,Q64705,Q62441,Q9JJ80,P97360,Q9JJZ6,O70477,P58462,Q3UXZ9,Q60722,Q8CFN5,Q64287,A2A791,Q9CU65,Q04887,Q9JLM4,O89090,Q63943,Q9WTL8,O35185,P35582,Q08775,P31361,Q6P3D7,Q3UV55,P63058,P29037,…	0.554406	0.897564	0.0078534
GO:0003677	DNA binding	F	5	658	57	7572	0.0877193	0.0868991	over	A2AGX3,P51827,P21570,Q921D4,Q3U3I9	Q9QZQ8,Q6PAL0,P63158,Q9Z2D6,P43247,P54276,Q00899,O54879,O88559,Q8BGE5,O09053,P00520,Q8K203,Q8VIJ6,Q9R190,O09106,Q99K48,Q60520,P23198,Q8R326,P25799,P48281,Q6ZPY7,P42128,Q61624,Q8CFN5,Q04887,Q63943,Q9WTL8,Q3UV55,O70361,P63058,P57780,P17182,P11103,Q3TKT4,Q8CCK0,P15532,P70403,P53564,Q6A068,Q9WTK5,O35295,Q8VI24,P53996,P97471,Q9JKB3,Q04207,P52633,P06537,B2RWS6,Q8BUN5,Q640N1,P42669,P15307,Q9Z148,Q8BHG9,…	0.55958	0.901649	0.00759878
GO:0016788	hydrolase activity, acting on ester bonds	F	3	394	57	7572	0.0526316	0.0520338	over	P21570,Q9D2L1,Q9D7I5	P17225,Q8C163,O08600,Q61216,Q9QZD4,P07903,Q8CHP8,Q9DB28,Q9DBR1,Q8K1R3,Q9CSH3,Q9D8S4,Q8VDG3,Q3TIU4,Q9D2E2,P56960,Q8CI75,Q8C0S1,Q9JL16,Q60809,Q8K1C0,Q8BGF7,Q8VEG6,Q3U1G5,Q8VEG4,Q9D8X5,Q91W78,Q8C460,O35710,Q8K3P5,Q8BMZ5,P70665,Q9Z1Q9,Q8BU30,Q8BGQ7,Q8BMJ2,Q8BIJ6,Q3UQ84,Q8VDC0,Q3THG9,Q14CH7,Q9D820,Q8BHA3,Q3U2A8,Q9DD18,Q3SXD3,Q8VDG7,Q61205,Q60963,A0JNU3,Q61206,Q8QZS1,P50429,Q8BWT1,Q9R0X4,P58137,Q99P30,…	0.575793	0.915121	0.00761421
GO:0031406	carboxylic acid binding	F	1	113	57	7572	0.0175439	0.0149234	over	Q9R0B9	Q07113,Q05816,Q63886,P70691,P62965,P28700,P07724,Q9R0H0,P19157,Q99PT1,P28474,Q01768,Q80W21,Q9JK48,Q9EPL9,P55050,P51162,Q9Z2A7,O89020,P49698,P11404,P34928,O35658,Q62059,Q8R4Y4,Q9QUP5,P15379,Q8BHC0,Q00547,A6H5Y3,P07607,P00375,Q99LB7,Q9D110,P51855,P15105,P97494,Q8C196,Q05920,Q5SWU9,E9Q4Z2,P47856,Q8BGQ7,B2RQC6,P05202,Q99MN1,P50431,Q3THS6,Q9CZN7,P16460,Q9CWS0,O88533,P11725,Q99LD8,Q14CH7,Q9WU79,Q9JLI6,…	0.576945	0.915121	0.00884956
GO:0004888	transmembrane signaling receptor activity	F	1	115	57	7572	0.0175439	0.0151875	over	P15530	Q9R1W5,Q9WUP0,Q9JJX6,Q9Z1M0,Q9JIA7,P61793,P97772,O70570,Q61730,Q62312,Q61271,P54761,Q01279,P70424,P54763,P05622,Q9Z138,P15208,P26618,Q62190,P54754,Q03146,P09581,Q00993,P05532,Q61772,Q3TYD6,Q61526,P16056,Q9WTL4,P35546,Q03137,P19070,P04441,P20352,Q61190,O09030,P15261,O35664,P10493,O70421,Q9JIP6,Q01887,Q61091,Q9Z0M6,Q8BM96,Q61549,Q8BHL4,Q9ERZ4,Q91ZV8,Q8VCJ6,Q8BUD0,P47936,Q8C419,Q01338,P51675,Q8VCC1,…	0.583387	0.920673	0.00869565
GO:0019903	protein phosphatase binding	F	1	117	57	7572	0.0175439	0.0154517	over	Q6R891	P48678,P62137,P63087,Q6A068,Q925B0,Q6R891,Q501J7,Q9Z108,O88520,Q8K1L5,Q80W00,P70451,P97414,Q6Q477,P08228,P48453,O08715,Q61165,P20152,P42225,O89001,P63330,O55106,Q8BVQ5,P58389,Q6P1F6,P31750,Q9ERG2,P58404,P10637,P35821,Q99LJ0,Q61249,Q3UHC7,P98083,Q6P1H6,P56212,Q8BSK8,Q6ZPY2,Q9R1E0,P10417,E9Q6J5,Q5RJH6,Q5SQY2,Q01237,Q01815,Q60876,Q9JKF1,P07901,Q01853,Q9EQK5,P08113,P30999,Q3V3R4,Q02257,Q02248,P68040,…	0.589732	0.9226	0.00854701
GO:0003682	chromatin binding	F	2	261	57	7572	0.0350877	0.0344691	over	A2AGX3,Q8BSP2	Q61164,P57780,O70133,Q8VEK3,P15864,Q9WTM5,P43277,Q04750,Q9QZQ8,P42227,Q8CCK0,Q9Z2D6,P28352,P10922,P70288,Q689Z5,Q04207,B2RWS6,Q8BUN5,Q7TNB8,Q6ZPY7,O88895,Q9JKP7,P97765,Q80U70,P28700,O70546,Q925J9,Q3UXZ9,P63058,A2AGX3,Q91ZW3,Q3TEA8,Q920B9,Q08943,Q62383,Q922P9,Q78ZA7,Q8VE37,Q9WV70,Q99LB0,Q5SQF8,Q6DID5,P43274,P43276,P43275,Q9JL35,P84244,P09602,P52927,P18608,Q80X41,Q9JIA7,Q8VDF2,Q91X20,Q61656,P42225,…	0.590012	0.9226	0.00766284
GO:0043177	organic acid binding	F	1	118	57	7572	0.0175439	0.0155837	over	Q9R0B9	Q07113,Q05816,Q63886,P70691,P62965,P28700,P07724,Q9R0H0,P19157,Q99PT1,P28474,Q01768,Q80W21,Q9JK48,Q9EPL9,P55050,P51162,Q9Z2A7,O89020,P49698,P11404,P34928,O35658,Q62059,Q8R4Y4,Q9QUP5,P15379,Q8BHC0,Q00547,A6H5Y3,P07607,P00375,Q99LB7,Q9D110,P51855,P15105,P97494,Q8C196,Q05920,Q5SWU9,E9Q4Z2,P47856,Q8BGQ7,B2RQC6,P05202,Q99MN1,P50431,Q3THS6,Q9CZN7,P16460,Q9CWS0,O88533,P11725,Q99LD8,Q14CH7,Q9WU79,Q9JLI6,…	0.592869	0.923648	0.00847458
GO:0016853	isomerase activity	F	1	119	57	7572	0.0175439	0.0157158	over	O54998	P27773,P08003,P09103,Q91W90,Q921X9,Q922R8,Q9D1Q6,Q8R180,O54890,Q9CYA0,Q8BXZ1,Q8BND5,Q3TMX7,Q91XD7,Q8R2E9,D3Z6P0,P70245,Q8BLN5,Q9ERU9,P30416,P17742,Q64378,P24369,Q9CR16,Q99KR7,O35465,O08915,P26883,P58389,P45878,Q62446,Q8CEC6,Q9D868,A2AR02,Q9D0W5,Q9CWW6,Q9D787,Q9Z247,Q61576,Q9CXG3,Q9QZH3,P30412,Q9D1M7,Q9QUR7,Q3TKY6,Q9D6L8,O54998,Q64511,Q01320,Q9Z321,Q04750,Q8R059,Q8K157,Q9DBJ1,P15327,Q9DBM2,P42125,…	0.595982	0.924947	0.00840336
GO:0046873	metal ion transmembrane transporter activity	F	1	125	57	7572	0.0175439	0.0165082	over	Q9QZ03	P28571,Q62351,Q75N73,Q9JHI9,P49282,P70227,P11881,Q9Z329,P52189,P43406,O08532,O35245,Q8CC27,Q9EQJ0,Q02789,Q01815,Q7M729,P60879,Q08460,P62482,P97414,Q8K3F6,P14824,P07356,Q7TN37,Q3UMR5,P61620,Q9WTR1,P49769,Q921L3,Q923J1,Q99PD7,Q8VHW3,Q9Z0T6,Q9JIP4,P70170,Q9DAV9,O89109,Q02013,O88454,Q9JJH7,Q8K2P7,Q8CFE6,Q8BYF6,Q61609,Q9JMA9,O55192,O08966,O35316,Q8BRU6,Q64430,Q8K211,P52875,Q78IQ7,Q31125,Q8R4H9,Q60738,…	0.614177	0.931683	0.008
GO:0003713	transcription coactivator activity	F	1	128	57	7572	0.0175439	0.0169044	over	Q921D4	Q7TPR4,P57780,Q9JI91,Q8VDP4,Q569Z6,Q8C2Q3,P70268,E9QAM5,Q8CH18,Q61187,Q99J09,P68404,Q9WVG6,Q6ZQ88,Q6PGH1,Q80VJ2,P17095,P48281,Q9WU56,Q9JIX0,Q8CGU1,Q8BP27,Q8VCD5,Q925J9,Q6P1E1,Q62280,P15655,Q5IRJ6,P70365,Q3UV55,P63058,P28704,Q6PGF3,O70133,Q02257,Q02248,Q501J6,Q62318,Q9R190,O70400,Q3TKT4,P60122,Q61937,Q91YR7,Q99LX0,Q8R1F1,Q62219,P28352,Q80WJ7,Q60953,Q91WC0,Q61191,P30681,O35864,Q6DIC0,Q01768,Q99JF8,…	0.62297	0.93595	0.0078125
GO:0003690	double-stranded DNA binding	F	2	278	57	7572	0.0350877	0.0367142	under	A2AGX3,P51827	Q9QZQ8,Q6PAL0,Q8VIJ6,Q9R190,O09106,Q99K48,Q60520,P23198,Q8R326,P25799,P48281,Q6ZPY7,P42128,Q61624,Q8CFN5,Q04887,Q63943,Q9WTL8,Q3UV55,O70361,P63058,P57780,P17182,P11103,Q3TKT4,Q8CCK0,P15532,P70403,P53564,Q6A068,Q9WTK5,O35295,Q8VI24,P53996,P97471,Q9JKB3,Q04207,P52633,P06537,B2RWS6,Q8BUN5,Q640N1,P42669,P15307,Q9Z148,Q8BHG9,P49698,P70257,P28704,P23611,Q60632,P43241,Q01147,P28700,O08609,O08900,P09450,…	0.624829	0.936541	0.00719424
GO:0016757	transferase activity, transferring glycosyl groups	F	1	134	57	7572	0.0175439	0.0176968	under	Q91Z92	Q8BRH0,Q921Q3,Q9JJQ0,A2AJQ3,Q8VDI9,A6X919,Q8BG19,Q56A06,Q9DBE8,Q8K2A8,Q9JM95,P70277,Q9ES89,Q9WVL6,P38649,P27808,Q5JCT0,Q09324,Q10470,Q6VNB8,P15535,Q8R087,Q64685,P54751,P97325,Q9D6Y9,Q9JJ04,Q09200,P11103,Q2EMV9,E9PYK3,Q8CAS9,Q3ULW8,Q3UPF5,Q8BZ20,Q8VDQ8,Q8R2G4,P17981,O88554,Q8CIE4,Q6PFX9,Q9CRA0,Q6P5E4,P08030,O70152,Q9ESP1,Q9DCT5,Q9Z1E4,Q3TZM9,P00493,Q99KQ4,Q8CC86,Q91YQ5,P46978,Q3TDQ1,Q9DB25,P13439,…	0.639969	0.94486	0.00746269
GO:0098772	molecular function regulator	F	5	727	57	7572	0.0877193	0.0960116	under	Q61475,Q6R891,Q00897,O88273,Q61554	Q61699,P62962,Q9JLV1,Q91YN9,Q99LP6,Q99P31,Q60739,Q9EPK6,O88396,P22005,P14094,P35279,Q9QYJ0,Q8BK64,Q9DC23,P63011,Q9QYJ3,Q9D832,Q921T2,P97370,Q8BYU6,P63037,P56371,O54946,Q9CQV7,Q8K3A0,Q9QYI5,Q8N9S3,O70422,Q91ZF0,Q6ZPE2,Q9QZL0,P97470,Q9R0T8,Q9DBR7,Q3UMT1,Q9Z204,O35887,Q8VDP4,Q8CAS9,Q9DBD0,Q3UIR3,Q63886,Q8BG95,P63168,P82343,Q80UP3,Q8BG60,E9Q8I9,P12961,Q61475,O88888,Q80ZK9,P34928,Q8BML9,Q61937,Q91YW3,…	0.650781	0.948273	0.00687758
GO:0060090	molecular adaptor activity	F	1	138	57	7572	0.0175439	0.018225	under	Q01149	Q70IV5,P63017,Q91YE8,Q3U1J4,Q8C8R3,Q9Z0U1,Q9JI91,G5E8K5,O88990,Q9QYE6,Q61191,P49817,Q64010,P70388,Q61553,Q9WUD1,Q8BRK8,Q01149,P12815,P08551,Q91W86,Q9WVC3,P59999,Q61686,Q91VA6,Q8R307,Q8CHY6,P19246,Q0VGB7,P50752,O08811,Q8K4Q0,P01592,Q61062,Q9JJY4,Q60838,P39429,Q8K3K8,O35526,Q8R079,Q9ERY9,O88559,Q9EQ28,Q9QZI8,Q8BIE6,Q61592,Q99L48,Q9R049,A2AM05,Q9QXY9,Q3U0V2,Q91ZM2,P35569,Q9QZS8,Q62417,P35235,Q60631,…	0.650881	0.948273	0.00724638
GO:0000287	magnesium ion binding	F	1	138	57	7572	0.0175439	0.018225	under	Q9D7I5	P52480,P17182,P40142,Q8BZF8,O88844,Q9Z2I8,P21550,P18653,P54071,Q9Z2I9,Q9D0F9,P51855,P18654,Q7TT50,Q9D6R2,P70404,Q9WUA2,Q922S4,Q9D819,Q7TSV4,Q9D020,Q91VM9,Q05512,Q01320,P17183,Q6P9R2,Q9CYR6,O55023,P38060,Q9D7G0,P68181,Q9Z1F9,Q8R4N0,Q9CS42,P15532,Q9Z2V4,Q9JI11,Q9Z0S1,P43247,P53657,P46664,Q148W0,Q9D0M1,P15105,P05132,Q8CHP8,Q8K183,P49443,P62827,Q9WUT3,O88587,P36993,Q8R574,P97494,O70228,Q7TSE6,P34914,…	0.650881	0.948273	0.00724638
GO:0008092	cytoskeletal protein binding	F	4	587	57	7572	0.0701754	0.0775225	under	Q6R891,Q9JLC3,P21570,O70161	Q9QXS1,Q8BTM8,P16546,Q8VDD5,Q62261,Q8VHX6,Q80X90,Q9QXZ0,Q6PDN3,P11531,Q6ZWQ0,P26041,Q9WTI7,P26040,O88342,Q91YE8,Q921U8,P59242,P58771,Q08091,P09103,P09055,O70318,P26043,P13020,P40124,P46735,P14873,Q9ET54,O08808,Q8VEK3,Q9JJ28,Q6ZWR6,P21614,O70209,Q99JY9,Q8BVA4,P61982,Q3TJD7,P62962,O70400,P47757,O89053,Q91ZU6,P68510,P18760,Q9WV92,Q9D2V7,Q9JKY5,Q9JHJ0,Q99K30,Q8VDP3,Q9JKS4,Q8CI51,Q91YR1,Q8BIL5,Q9EPC1,…	0.654666	0.948273	0.00681431
GO:0030246	carbohydrate binding	F	1	140	57	7572	0.0175439	0.0184892	under	Q9R0B9	P16045,Q9R0N0,Q68FH4,Q63961,P41317,Q61830,Q07113,Q9D0F3,O09159,Q9DBH5,P18572,O70152,Q8K2I4,P59481,Q3UMW8,P39039,P17710,O08528,Q91ZJ5,Q00612,Q9R062,Q9Z1E4,Q3TRM8,Q91W97,P32037,P06802,P29788,Q8C7E7,Q91VD1,Q60715,P97467,O35386,Q9R0E1,Q9R0E2,Q64237,Q9D136,Q3U0K8,Q60716,Q8CG70,Q8CG71,Q3V1T4,Q9R0B9,Q91YE3,Q8R2K1,Q01102,P40142,Q9WUA3,P12382,P06745,P47857,Q93092,Q8CGY8,P16110,Q9CQ60,Q9JK38,P47968,Q9QXD6,…	0.656215	0.948273	0.00714286
GO:0019902	phosphatase binding	F	1	143	57	7572	0.0175439	0.0188854	under	Q6R891	P48678,P62137,P63087,Q6A068,Q925B0,Q6R891,Q501J7,Q9Z108,O88520,Q8K1L5,Q80W00,P70451,P97414,Q9JKF1,P07901,Q01853,Q9EQK5,P08113,P30999,Q3V3R4,Q02257,Q02248,P68040,Q9Z1T1,P11881,P09803,P18760,P42227,P63330,P41241,Q922D4,P16110,Q7TSI3,P70271,Q8VI36,Q8BVQ5,P35922,P31809,Q08481,O70492,Q60631,Q01279,P70424,P47811,P26450,Q62059,Q3THK3,P52332,P34152,Q62193,Q9Z2D0,Q9WUN2,O08715,O88351,P52633,Q91XM9,Q8BTZ4,…	0.664065	0.949098	0.00699301
GO:0016791	phosphatase activity	F	1	144	57	7572	0.0175439	0.0190174	under	Q9D7I5	Q8CHP8,Q3SXD3,Q9D967,Q9Z2L6,Q05117,Q8BP40,Q9D358,P24638,P09242,Q62087,P52430,Q8BZA9,P70265,Q6DTY7,Q6NSQ9,Q9EP69,Q6P1Y8,Q9ES52,Q8C5L6,Q6NVF0,Q9Z2C5,Q8CHC4,Q8VE11,Q9Z2C4,Q9Z2D1,O08586,Q8VEL2,Q8K296,Q66GT5,Q8K337,P59644,Q9JII1,Q9Z0S1,P49442,Q9EPW0,Q6P549,Q7TNC9,Q99LS3,P60487,O55236,Q60676,P35235,P62141,P62137,P62715,P63328,P49443,Q61074,Q9D880,Q6PD03,A2A8L5,Q9D7X3,Q8BFS6,Q3UYC0,Q63810,P58466,Q3TP92,…	0.666643	0.949791	0.00694444
GO:0042277	peptide binding	F	1	145	57	7572	0.0175439	0.0191495	under	P21570	P24270,O09012,Q9D0K1,Q6PIC6,Q9JHR7,Q62469,Q00623,P11835,P08226,Q06890,O08756,P04441,O89051,P54763,O88307,P04925,P23927,P08101,Q08857,P15208,P21460,Q80UW2,P35951,Q91VK4,Q9EPL2,P27090,O88888,Q9QUN7,Q8C142,P17742,P24369,Q9CR16,Q99KR7,P63328,Q8CEC6,Q9D868,A2AR02,Q9D0W5,Q9QZH3,P30412,Q63810,P01900,P01902,P01921,P04228,P06339,P01898,P01901,P04223,P06346,Q8VCH6,Q99JH8,P84091,P61620,Q9JLR1,P97865,P11609,…	0.669201	0.95065	0.00689655
GO:0051015	actin filament binding	F	1	150	57	7572	0.0175439	0.0198098	under	Q6R891	O08638,Q8BTM8,P26039,Q8VDD5,Q6URW6,Q64727,Q7TPR4,P57780,Q9QXZ0,Q61879,Q62468,Q3UQ44,Q71LX4,P14824,P58252,Q6ZWQ0,P26231,Q8K4L3,Q5SYD0,Q99MZ6,O88329,Q9WTI7,P26040,Q61233,O88342,Q64331,P58771,Q9ERG0,Q02566,Q3V0K9,P37804,P58774,Q60604,P13020,Q9JMH9,P46735,Q8CIB5,Q99K51,Q9JI91,P21107,Q9JJ28,Q9QZQ1,Q6ZWR6,Q7TMB8,Q99JY9,Q6IRU2,Q9WUM4,Q60598,Q9D279,P21271,P61161,Q8K4L4,O89053,Q9CVB6,Q9QYC0,E9Q634,P18760,…	0.681705	0.957738	0.00666667
GO:0046914	transition metal ion binding	F	3	460	57	7572	0.0526316	0.0607501	under	Q9R0B9,P21570,Q9JLC3	Q99KI0,P14211,Q9D816,Q00519,P61222,Q9DCM0,P09528,P29391,P01942,Q8K0C4,Q8BKE6,P22315,Q60715,O35074,Q9DBX6,P33267,Q91WS0,Q05421,Q91ZE0,P39654,Q9CX80,P56657,Q9DCB8,Q5MPP0,Q99JT9,Q9EP75,Q64464,Q9R0E1,P46656,Q8CHR6,Q9D136,Q9DBG1,Q9QZ23,Q9JJF3,Q9CRA4,Q9ERI5,P24456,Q8CIM7,P48999,Q99N16,Q9JKJ9,P39655,O88822,Q91W64,Q99LN9,A2RSX7,P36423,Q3U0K8,Q64462,P24457,Q60716,Q8BLR9,O54750,Q8CG70,Q9WTU0,Q80TJ7,O54754,…	0.68184	0.957738	0.00652174
GO:0004842	ubiquitin-protein transferase activity	F	1	154	57	7572	0.0175439	0.0203381	under	Q921D4	Q99KP6,Q9WUD1,Q80TP3,P61087,Q9ES00,Q9D787,E9Q735,Q9R049,P62878,A2AN08,Q7TMY8,P46935,Q9JLV5,Q61510,Q6PAV2,G5E870,Q3UIR3,Q8CFI0,O08759,Q9Z1K5,P60766,Q6A009,P22682,Q9WTX5,Q8CH72,Q9ESN6,E9Q1P8,Q8C863,Q80U95,Q69ZR2,Q8K3X4,O70481,Q8BGZ4,Q6ZPJ3,Q9ET26,Q8CCH2,Q8R349,Q9DBY1,Q80VI1,Q80YR4,Q8BTZ4,P97868,Q9CQJ4,Q6WKZ8,Q8R3Y8,Q8BU04,Q8K1L5,Q9CXU0,Q7TPH6,Q9Z1K6,Q99K74,Q9WVM3,Q8CHQ0,Q9JI90,Q9R1R2,Q9DBH0,Q9DB40,…	0.691372	0.965351	0.00649351
GO:0019787	ubiquitin-like protein transferase activity	F	1	162	57	7572	0.0175439	0.0213946	under	Q921D4	A2AN08,E9Q555,Q7TMY8,P46935,Q62318,O88738,Q99KP6,Q6PAV2,Q3U487,Q3UIR3,Q8CFI0,O08759,P61089,Q5DTM8,Q3U319,Q9WUD1,P68037,Q9Z1K5,Q6A009,P61087,Q8CH72,Q9ESN6,Q8C863,Q8C0E3,Q62191,O70481,P61082,Q6ZPJ3,Q9D787,P63280,Q80VI1,P62257,Q924T7,Q5XPI3,P97868,P62254,Q9Z1K6,Q9WUB0,Q6ZPT1,Q8CHQ0,Q9R1R2,Q8BFU3,Q9DBH0,P62838,P61079,P39429,Q6ZWZ2,Q5U430,Q8BFQ9,P52483,Q99MB7,Q8VDF2,Q9QZR0,Q8CFI2,P60605,Q99MP8,Q60989,…	0.70985	0.97182	0.00617284
GO:0038023	signaling receptor activity	F	1	166	57	7572	0.0175439	0.0219229	under	P15530	Q9R1W5,Q9WUP0,Q9JJX6,Q9Z1M0,Q9JIA7,P61793,P97772,Q3UWA6,Q6VVW5,O70570,Q61730,P48281,P49698,P28704,Q60632,P28700,O08580,Q9QXM0,P43136,Q3UV55,P63058,Q62312,Q61271,P54761,Q01279,P70424,P54763,P05622,Q9Z138,P15208,P26618,Q62190,P54754,Q03146,P09581,Q00993,P05532,Q61772,Q3TYD6,Q61526,P16056,Q9WTL4,P35546,Q03137,P19070,P06537,Q61830,P01872,Q9Z0M6,O88307,Q99MB1,P15379,Q91V08,Q8BHC0,O35305,Q6DFX2,Q9EQU3,…	0.718677	0.972762	0.0060241
GO:0005488	binding	F	40	5512	57	7572	0.701754	0.727945	under	Q9D7I5,A2AGX3,Q921D4,Q61554,O54998,A2ASZ8,Q3UP38,Q2KHK6,Q8CB12,Q9EST1,Q00897,P11087,Q01149,P08121,P21570,Q3U3I9,Q8BSP2,P51827,P62307,Q9D823,Q6R891,Q9JLC3,Q9QZ03,O88273,Q9EPC5,P04247,Q9D2L1,Q9R0B9,O70161,Q91XQ0,Q61475,Q6P5D4,Q61092,Q99J99,P43407,O54818,P15530,Q61542,Q3U1F9,Q8K4L6	P63017,P11499,P07901,P20029,P38647,Q61696,P17879,P80314,P17156,P16627,P14602,Q9QYJ3,Q99M31,O35465,P04441,O70591,O54946,Q8BM72,O54786,Q8BVF2,Q9CWM4,P08113,P42932,Q6P5E4,P63038,P80318,Q9CQN1,P80315,P14211,P80313,P80317,P11983,P80316,P35564,P19324,P17742,Q61937,O35685,P24369,Q99KV1,Q99L47,Q9JHS4,Q61081,Q9CR16,Q06890,Q9QYJ0,Q99KR7,Q9D832,O08915,Q64433,Q99LP6,Q99M87,Q03958,Q9Z2E3,Q9CWX2,Q9WU28,Q9ES00,…	0.728878	0.973385	0.00725689
GO:0030234	enzyme regulator activity	F	3	503	57	7572	0.0526316	0.0664289	under	Q61475,Q6R891,Q00897	Q61699,P62962,Q9JLV1,Q91YN9,Q99LP6,Q99P31,Q60739,Q9EPK6,O88396,P14094,P35279,Q9QYJ0,Q8BK64,Q9DC23,P63011,Q9QYJ3,Q9D832,Q921T2,P97370,Q8BYU6,P63037,P56371,O54946,Q9CQV7,Q8K3A0,Q9QYI5,Q8N9S3,O70422,Q91ZF0,Q6ZPE2,Q9QZL0,P97470,Q9R0T8,Q9DBR7,Q3UMT1,Q9Z204,O35887,Q8VDP4,Q8CAS9,Q9DBD0,Q3UIR3,Q63886,Q8BG95,P63168,P82343,Q80UP3,Q8BG60,E9Q8I9,P12961,Q61475,O88888,Q80ZK9,P34928,Q8BML9,Q61937,Q91YW3,Q99M51,…	0.739932	0.977105	0.00596421
GO:0048037	cofactor binding	F	2	347	57	7572	0.0350877	0.0458267	under	P04247,Q9R0B9	Q9CR21,Q8BMS1,P50544,P51174,Q07417,P53810,Q8JZN5,Q8BMP6,P45952,P38060,P32020,Q91V12,Q9WUR2,Q60759,Q61263,Q8VHQ9,P31786,P49698,Q5XG73,Q9D061,Q05920,Q5SWU9,E9Q4Z2,Q91YT0,P37040,Q9Z0J4,Q9NYQ2,O35435,Q91XF0,P70313,Q8BJM7,Q8C1A3,A2AI05,Q9D816,P02088,Q91X72,P02089,P24270,P35700,P01942,P49290,P22437,Q8K0C4,Q3UQ28,Q91WT9,O70252,Q9ERL9,P62897,P05480,Q9D0M3,Q8BKE6,P22315,O35074,Q9DBX6,Q8BWM0,O54865,P33267,…	0.743314	0.97862	0.00576369
GO:0033218	amide binding	F	1	184	57	7572	0.0175439	0.0243001	under	P21570	Q8BMS1,P50544,P51174,Q07417,P53810,Q8JZN5,Q8BMP6,P45952,P38060,P32020,Q91V12,Q9WUR2,Q60759,Q61263,Q8VHQ9,P31786,P49698,Q5XG73,Q9D061,P24270,O09012,Q9D0K1,Q6PIC6,Q9JHR7,Q62469,Q00623,P11835,P08226,Q06890,O08756,P04441,O89051,P54763,O88307,P04925,P23927,P08101,Q08857,P15208,P21460,Q80UW2,P35951,Q91VK4,Q9EPL2,P27090,O88888,Q9QUN7,Q8C142,P17742,P24369,Q9CR16,Q99KR7,P63328,Q8CEC6,Q9D868,A2AR02,Q9D0W5,…	0.755242	0.982914	0.00543478
GO:0016773	phosphotransferase activity, alcohol group as acceptor	F	2	359	57	7572	0.0350877	0.0474115	under	O70161,Q6R891	Q7TT16,Q8BYN3,Q9WUA3,P12382,P47857,P70265,Q6DTY7,Q8C5H8,Q9ESW4,Q80UP3,O88673,Q9JIA7,D3YXJ0,P58058,Q9R1C6,Q6P5E8,P55264,O88428,Q60967,O55229,Q9DBL7,Q8BHC4,Q8R2Y3,Q9D4V0,Q9R0N0,Q68FH4,P17710,O08528,Q3TRM8,Q91W97,Q64516,Q8BX05,Q8VC30,E9Q3L2,Q8BKC8,Q61194,P42337,Q6PF93,O35904,Q9JHG7,Q2TBE6,Q8CBQ5,Q80XI4,Q91XU3,O70161,P97328,Q9R008,Q80YV4,Q8R2W9,Q8K4K6,Q6PDN3,P70336,B2RQC6,O55222,Q7TT50,Q62318,O54988,…	0.760383	0.983722	0.00557103
GO:0000977	RNA polymerase II regulatory region sequence-specific DNA binding	F	1	189	57	7572	0.0175439	0.0249604	under	A2AGX3	O70133,P42225,Q8VIJ6,Q8VEK3,Q9WTM5,P61979,P26638,Q04750,Q3TKT4,Q569Z6,P42227,O09106,D3YXK2,Q91WJ8,Q99K48,Q61191,Q921F2,Q91VM5,Q3UZ39,P70403,P62960,P53564,Q9WV02,Q60972,P51859,Q8BRN9,Q8CJG1,Q9WUQ2,P70288,P54728,Q9WTK5,Q8CH18,Q8K4B0,Q8C854,P42230,Q8VI24,P25799,P42232,P97471,Q9D1J3,P0DOV2,Q8K1A6,Q00899,Q61164,Q6ZQ88,P11031,P70671,Q9WVL2,P12023,D0QMC3,P84244,Q04207,P52633,P06537,O88939,E9PZM4,Q62432,…	0.764542	0.983722	0.00529101
GO:0016462	pyrophosphatase activity	F	3	528	57	7572	0.0526316	0.0697306	under	P56382,Q9D7I5,Q91XQ0	Q8VDD5,Q6URW6,Q61879,Q5SYD0,Q99MZ6,O88329,Q9WTI7,Q64331,Q02566,P46735,P21271,E9Q634,Q5SUA5,Q99104,P70248,Q9QY06,Q5SV80,Q8K3H5,Q9DCN1,P56480,P50516,Q9Z1G4,Q9Z1G3,P50518,P51863,P15920,Q8BVE3,P57746,Q9D1K2,Q9R1Q9,P63082,Q80SY3,P58252,P68372,P68368,P68373,P99024,Q62167,P10126,Q9D6F9,Q7TMM9,Q8BFR5,Q8K1M6,Q9CWF2,O08810,P58281,P39054,Q922F4,P16332,Q9ERD7,Q80UG5,Q01514,O55131,Q9JJZ2,P62821,Q91V41,Q91YH5,…	0.769771	0.983722	0.00568182
GO:0060089	molecular transducer activity	F	1	192	57	7572	0.0175439	0.0253566	under	P15530	Q9R1W5,Q9WUP0,Q9JJX6,Q9Z1M0,Q9JIA7,P61793,P97772,Q3UWA6,Q6VVW5,O70570,Q61730,P48281,P49698,P28704,Q60632,P28700,O08580,Q9QXM0,P43136,Q3UV55,P63058,Q62312,Q61271,P68181,P05132,Q5EG47,O54950,Q8BRK8,Q91WG5,Q6PAM0,Q9R078,E9Q394,P0C605,Q64261,P24788,P11440,P49615,P97377,Q99J95,Q04899,P30285,Q69ZA1,Q8BWD8,Q8R3L8,Q03147,O88874,P54761,Q01279,P70424,P54763,P05622,Q9Z138,P15208,P26618,Q62190,P54754,Q03146,…	0.769954	0.983722	0.00520833
GO:0042578	phosphoric ester hydrolase activity	F	1	192	57	7572	0.0175439	0.0253566	under	Q9D7I5	Q8CHP8,Q3SXD3,Q9D967,Q9Z2L6,Q05117,Q8BP40,Q9D358,P24638,P09242,Q62087,P52430,Q8BZA9,Q8CG03,Q01065,P16330,Q922S4,Q9Z0X4,Q01063,Q61481,P70265,Q6DTY7,Q6NSQ9,P51432,Q8R3B1,Q8CIH5,Q9Z1B3,Q4KWH5,Q8K394,Q62077,Q3USB7,P51675,Q8K2J0,Q9EP69,Q6P1Y8,Q9ES52,Q8C5L6,Q6NVF0,Q9Z2C5,Q8CHC4,Q8VE11,Q9Z2C4,Q9Z2D1,O08586,Q8VEL2,Q8K296,Q66GT5,Q8K337,P59644,Q9JII1,Q9Z0S1,P49442,Q9EPW0,Q6P549,Q7TNC9,P28352,P06802,Q6DYE8,…	0.769954	0.983722	0.00520833
GO:0140096	catalytic activity, acting on a protein	F	6	989	57	7572	0.105263	0.130613	under	O54998,Q6R891,Q9R0B9,Q91Z92,Q921D4,Q9D7I5	P27773,P08003,P09103,Q91W90,Q921X9,Q922R8,Q9D1Q6,Q8R180,O54890,Q9CYA0,Q8BXZ1,Q8BND5,Q3TMX7,Q91XD7,Q8R2E9,D3Z6P0,Q9Z2A9,P70398,Q8BY87,P56399,O89110,P29452,Q8R5H1,Q8R016,Q6A4J8,B1AY13,P10605,P52479,P70677,O89017,O70370,P97864,P97821,Q9WUU7,P49935,Q9R0P9,P57080,Q8BGE6,P06797,Q8C3Q9,P29594,Q99LG0,P62069,Q8C4U3,Q9D9M2,Q3V0C5,Q8R5K2,O08736,Q8BM88,Q6ZQ93,Q9R013,P57791,Q8C9S8,Q811C2,P56203,Q3UN04,Q9ERU9,…	0.772472	0.983722	0.00606673
GO:0016817	hydrolase activity, acting on acid anhydrides	F	3	531	57	7572	0.0526316	0.0701268	under	P56382,Q9D7I5,Q91XQ0	Q8VDD5,Q6URW6,Q61879,Q5SYD0,Q99MZ6,O88329,Q9WTI7,Q64331,Q02566,P46735,P21271,E9Q634,Q5SUA5,Q99104,P70248,Q9QY06,Q5SV80,Q8K3H5,Q9DCN1,P56480,P50516,Q9Z1G4,Q9Z1G3,P50518,P51863,P15920,Q8BVE3,P57746,Q9D1K2,Q9R1Q9,P63082,Q80SY3,P58252,P68372,P68368,P68373,P99024,Q62167,P10126,Q9D6F9,Q7TMM9,Q8BFR5,Q8K1M6,Q9CWF2,O08810,P58281,P39054,Q922F4,P16332,Q9ERD7,Q80UG5,Q01514,O55131,Q9JJZ2,P62821,Q91V41,Q91YH5,…	0.773164	0.983722	0.00564972
GO:0016818	hydrolase activity, acting on acid anhydrides, in phosphorus-containing anhydrides	F	3	531	57	7572	0.0526316	0.0701268	under	P56382,Q9D7I5,Q91XQ0	Q8VDD5,Q6URW6,Q61879,Q5SYD0,Q99MZ6,O88329,Q9WTI7,Q64331,Q02566,P46735,P21271,E9Q634,Q5SUA5,Q99104,P70248,Q9QY06,Q5SV80,Q8K3H5,Q9DCN1,P56480,P50516,Q9Z1G4,Q9Z1G3,P50518,P51863,P15920,Q8BVE3,P57746,Q9D1K2,Q9R1Q9,P63082,Q80SY3,P58252,P68372,P68368,P68373,P99024,Q62167,P10126,Q9D6F9,Q7TMM9,Q8BFR5,Q8K1M6,Q9CWF2,O08810,P58281,P39054,Q922F4,P16332,Q9ERD7,Q80UG5,Q01514,O55131,Q9JJZ2,P62821,Q91V41,Q91YH5,…	0.773164	0.983722	0.00564972
GO:0001012	RNA polymerase II regulatory region DNA binding	F	1	195	57	7572	0.0175439	0.0257528	under	A2AGX3	P57780,P17182,P11103,Q3TKT4,Q9QZQ8,Q8CCK0,P15532,P70403,P53564,Q6A068,Q9WTK5,O35295,Q8VI24,P25799,P53996,P97471,Q9JKB3,Q04207,P52633,P06537,P48281,B2RWS6,Q8BUN5,Q640N1,P42669,P15307,Q9Z148,Q8BHG9,P49698,P70257,P42128,P28704,P23611,Q60632,P43241,Q01147,P28700,O08609,O08900,P09450,P16951,Q5NBY9,Q60925,P97360,P18111,P40694,Q8CFN5,Q8CGN4,P43136,O89090,Q63943,O35185,Q99LH4,Q80TY4,P14404,Q3UV55,A2AWL7,…	0.775244	0.983722	0.00512821
GO:0000976	transcription regulatory region sequence-specific DNA binding	F	1	207	57	7572	0.0175439	0.0273376	under	A2AGX3	P57780,P17182,P11103,Q3TKT4,Q9QZQ8,Q8CCK0,P15532,P70403,P53564,Q6A068,Q9WTK5,O35295,Q8VI24,P25799,P53996,P97471,Q9JKB3,Q04207,P52633,P06537,P48281,B2RWS6,Q8BUN5,Q640N1,P42669,P15307,Q9Z148,Q8BHG9,P49698,P70257,P42128,P28704,P23611,Q60632,P43241,Q01147,P28700,O08609,O08900,P09450,P16951,Q5NBY9,Q60925,P97360,P18111,P40694,Q8CFN5,Q8CGN4,P43136,O89090,Q63943,O35185,Q99LH4,Q80TY4,P14404,Q3UV55,A2AWL7,…	0.795235	0.992309	0.00483092
GO:0043168	anion binding	F	10	1610	57	7572	0.175439	0.212625	under	Q2KHK6,Q8CB12,Q9EST1,O70161,Q91XQ0,Q61554,O88273,Q61092,P21570,Q9R0B9	Q8BMS1,P50544,P51174,Q07417,P53810,Q8JZN5,Q8BMP6,P45952,P38060,P32020,Q91V12,Q9WUR2,Q60759,Q61263,Q8VHQ9,P31786,P49698,Q5XG73,Q9D061,P70227,Q61548,Q9R031,P26039,P63017,P14824,P07356,Q8K3G9,Q2KHK6,Q8K3H0,Q63918,Q8CB12,P63158,Q9D8T2,Q99JG3,Q3UQN2,Q3TR54,Q9ET78,O35114,P06837,Q8C166,P21956,Q8VHJ5,P46096,B9EJ86,Q9QWY8,Q99N50,P35441,Q9ER64,Q00993,Q9EST1,Q61592,Q9R0N7,Q07113,Q05816,Q63886,P70691,P62965,…	0.800305	0.992309	0.00621118
GO:0050662	coenzyme binding	F	1	219	57	7572	0.0175439	0.0289223	under	Q9R0B9	Q8BMS1,P50544,P51174,Q07417,P53810,Q8JZN5,Q8BMP6,P45952,P38060,P32020,Q91V12,Q9WUR2,Q60759,Q61263,Q8VHQ9,P31786,P49698,Q5XG73,Q9D061,Q05920,Q5SWU9,E9Q4Z2,Q91YT0,P37040,Q9Z0J4,Q9NYQ2,O35435,Q91XF0,P70313,Q8BJM7,Q8C1A3,A2AI05,P07724,Q8CI94,Q99K01,Q9WUB3,P05202,P61922,Q9ET01,P50431,P29758,P05201,Q9CZN7,Q8R0X7,O88533,Q9DBE0,Q922Q1,P97363,Q9Z1J3,Q91WT9,Q8VCN5,Q8K183,Q9Z2Y8,Q80W22,O88986,Q8QZR5,Q71RI9,…	0.813476	0.992309	0.00456621
GO:0016301	kinase activity	F	2	402	57	7572	0.0350877	0.0530903	under	O70161,Q6R891	Q7TT16,Q8BYN3,Q6ZQB6,A2ARP1,Q6PD10,Q9ESW4,Q80UP3,Q9WUA3,P12382,P47857,P70265,Q6DTY7,Q8C5H8,O88673,Q9JIA7,D3YXJ0,P58058,Q9R1C6,Q6P5E8,P55264,Q9WTP6,Q9WTP7,Q9R0Y5,P70388,Q9WUR9,Q8VCP8,O88428,Q60967,O55229,Q04447,P30275,P07310,Q6P8J7,Q3U5Q7,Q9QX60,P43346,Q9R088,Q9DBL7,Q8BHC4,Q8R2Y3,Q9D4V0,Q9R0N0,Q68FH4,P17710,O08528,Q3TRM8,Q91W97,Q9Z110,Q64516,Q8BX05,Q8VC30,Q9JLB0,Q64520,Q9JLB2,E9Q3L2,Q8BKC8,Q61194,…	0.813859	0.992309	0.00497512
GO:0003712	transcription coregulator activity	F	1	223	57	7572	0.0175439	0.0294506	under	Q921D4	P57780,O70133,Q02257,Q02248,Q501J6,Q62318,Q9R190,O70400,Q3TKT4,P60122,Q61937,Q91YR7,Q569Z6,Q99LX0,Q8R1F1,Q62219,P28352,Q80WJ7,Q60953,Q91WC0,Q61191,P30681,O35864,Q6DIC0,Q01768,Q99JF8,Q6PFD9,O08759,P56959,Q5DTM8,Q8CH18,P56546,Q8K4B0,P68037,Q9CR00,P70670,Q8VH51,Q924K8,Q9WVG6,P11031,P62869,Q8BU31,Q9CSN1,Q80VJ2,Q08024,P17095,P06537,Q9JMG1,Q9WVB0,P61458,B2RWS6,Q9D071,Q80YV3,Q99K74,P97765,Q9JIX0,Q9Z0H3,…	0.819194	0.993261	0.0044843
GO:0005515	protein binding	F	23	3455	57	7572	0.403509	0.456286	under	Q921D4,Q00897,P11087,Q01149,P08121,Q6R891,Q9JLC3,P21570,Q9QZ03,Q9D823,O88273,Q61554,Q6P5D4,Q99J99,P43407,O54818,P15530,Q3U1F9,Q9D7I5,Q61542,Q91XQ0,O70161,Q8K4L6	P63017,P11499,P07901,P20029,P38647,Q61696,P17879,P80314,P17156,P16627,P14602,Q9QYJ3,Q99M31,O35465,P04441,O70591,O54946,Q8BM72,O54786,Q8BVF2,Q9CWM4,P08113,P42932,Q6P5E4,P63038,P80318,Q9CQN1,P80315,P14211,P80313,P80317,P11983,P80316,P35564,P19324,P17742,Q61937,O35685,P24369,Q99KV1,Q99L47,Q9JHS4,Q61081,Q9CR16,Q06890,Q9QYJ0,Q99KR7,Q9D832,O08915,Q64433,Q99LP6,Q99M87,Q03958,Q9Z2E3,Q9CWX2,Q9WU28,Q9ES00,…	0.825313	0.993261	0.00665702
GO:0140098	catalytic activity, acting on RNA	F	1	231	57	7572	0.0175439	0.0305071	under	P21570	Q9DB28,Q9DBR1,Q8K1R3,Q9CSH3,Q9D8S4,Q8VDG3,Q3TIU4,Q9D2E2,P56960,Q8CI75,Q8C0S1,Q9JL16,Q60809,Q8K1C0,Q8BGF7,Q8VEG6,Q3U1G5,Q8VEG4,Q9D8X5,Q91W78,Q8C460,O35710,Q8K3P5,Q9D0D4,Q8JZM0,Q8BMZ5,O35134,O08740,Q8C3P7,Q9Z1Q9,Q8BU30,Q8BGQ7,Q8BMJ2,Q8BIJ6,Q3UQ84,Q8VDC0,Q3THG9,Q14CH7,Q9D820,Q8BHA3,Q3U2A8,Q9DD18,Q6P4T2,O70133,P60843,Q62167,Q9EPU0,Q61656,Q62095,Q501J6,Q91VR5,O35286,Q9JIK5,P10630,Q569Z5,Q9Z1N5,Q91VC3,…	0.830118	0.993261	0.004329
GO:1990837	sequence-specific double-stranded DNA binding	F	1	232	57	7572	0.0175439	0.0306392	under	A2AGX3	Q9QZQ8,Q6PAL0,Q8VIJ6,Q9R190,O09106,Q99K48,Q60520,P23198,Q8R326,P25799,P48281,Q6ZPY7,P42128,Q61624,Q8CFN5,Q04887,Q63943,Q9WTL8,Q3UV55,O70361,P63058,P57780,P17182,P11103,Q3TKT4,Q8CCK0,P15532,P70403,P53564,Q6A068,Q9WTK5,O35295,Q8VI24,P53996,P97471,Q9JKB3,Q04207,P52633,P06537,B2RWS6,Q8BUN5,Q640N1,P42669,P15307,Q9Z148,Q8BHG9,P49698,P70257,P28704,P23611,Q60632,P43241,Q01147,P28700,O08609,O08900,P09450,…	0.831437	0.993261	0.00431034
GO:0016740	transferase activity	F	6	1096	57	7572	0.105263	0.144744	under	O70161,Q6R891,Q99J99,A2AGX3,Q91Z92,Q921D4	Q33DR2,Q8BRH0,Q921Q3,Q9JJQ0,A2AJQ3,Q8VDI9,A6X919,Q8BG19,Q56A06,Q9DBE8,Q8K2A8,Q9Z2A9,Q9D0D4,Q8JZM0,Q99JR6,Q7TT16,Q8BYN3,Q6ZQB6,A2ARP1,Q6PD10,O35134,O08740,Q9R1I1,Q9JM95,P70277,Q9ESW4,Q80UP3,Q8VI93,Q9Z2F2,E9Q9A9,Q6XQH0,Q8C3P7,Q9ES89,Q9WVL6,P38649,P97499,Q9ESX5,Q9R0Q7,P21981,Q08189,Q8BH61,Q8BZH1,P27808,Q5JCT0,Q09324,Q10470,Q6VNB8,P15535,Q8R087,Q64685,P54751,P97325,Q8K4X7,Q3UN02,Q9D517,O35083,Q9D1E8,…	0.852284	0.999757	0.00547445
GO:0044212	transcription regulatory region DNA binding	F	1	252	57	7572	0.0175439	0.0332805	under	A2AGX3	Q8VIJ6,Q9R190,O09106,Q99K48,Q60520,P23198,Q8R326,P25799,P48281,Q6ZPY7,P42128,Q61624,Q8CFN5,Q04887,Q63943,Q9WTL8,Q3UV55,O70361,P63058,P57780,P17182,P11103,Q3TKT4,Q9QZQ8,Q8CCK0,P15532,P70403,P53564,Q6A068,Q9WTK5,O35295,Q8VI24,P53996,P97471,Q9JKB3,Q04207,P52633,P06537,B2RWS6,Q8BUN5,Q640N1,P42669,P15307,Q9Z148,Q8BHG9,P49698,P70257,P28704,P23611,Q60632,P43241,Q01147,P28700,O08609,O08900,P09450,P16951,…	0.855802	0.999757	0.00396825
GO:0001067	regulatory region nucleic acid binding	F	1	254	57	7572	0.0175439	0.0335446	under	A2AGX3	Q8VIJ6,Q9R190,O09106,Q99K48,Q60520,P23198,Q8R326,P25799,P48281,Q6ZPY7,P42128,Q61624,Q8CFN5,Q04887,Q63943,Q9WTL8,Q3UV55,O70361,P63058,P57780,P17182,P11103,Q3TKT4,Q9QZQ8,Q8CCK0,P15532,P70403,P53564,Q6A068,Q9WTK5,O35295,Q8VI24,P53996,P97471,Q9JKB3,Q04207,P52633,P06537,B2RWS6,Q8BUN5,Q640N1,P42669,P15307,Q9Z148,Q8BHG9,P49698,P70257,P28704,P23611,Q60632,P43241,Q01147,P28700,O08609,O08900,P09450,P16951,…	0.858039	0.999757	0.00393701
GO:0019904	protein domain specific binding	F	2	466	57	7572	0.0350877	0.0615425	under	P43407,Q3U1F9	Q9WU78,Q62188,O55222,P39054,Q8BUR4,P29351,Q9JLQ0,P39053,Q9JKY5,Q8VDP3,Q7M6Y3,Q64010,Q5FWK3,P70460,Q8BIJ7,P42567,Q9JJU8,P11352,Q62422,Q8CBW3,Q9WTS2,Q9ES52,Q03173,Q8BPU7,Q62419,Q3UIA2,Q6P549,P22682,D3YZP9,Q60631,P55194,P10637,P49710,O35598,Q8CHC4,Q09014,Q60749,Q8BH43,Q99NE5,P25911,O89112,P59644,Q80U87,Q8BHL5,Q8BYZ7,Q3UHC7,P70429,P70315,A2AB59,Q61140,P62484,P97797,Q9QYS9,Q80YS6,Q9R226,Q9Z0F8,Q8C3Q9,…	0.874135	0.999757	0.00429185
GO:0016491	oxidoreductase activity	F	2	471	57	7572	0.0350877	0.0622029	under	Q9R0B9,Q9JLC3	Q8CDN6,Q9DC23,Q9ESY9,Q8VBT0,Q5SU73,Q91VD9,Q8K2B3,Q921G7,P37040,Q00519,Q99LC5,Q9CQA3,Q9DCW4,Q7TMF3,Q9CQM9,Q9DBL1,Q9JI75,Q9QUH0,Q8BWM0,Q91VW3,Q59J78,Q8WTY4,Q61093,P46656,Q9CZB0,Q99MD6,Q80Y14,Q61462,Q9CPW2,P00416,Q923X4,O54754,Q923B6,Q9CXV1,Q99J47,Q8VCH6,O88822,Q3U0B3,Q8K354,Q99LB2,O88736,Q61694,Q9CRA4,Q8CI59,Q8K385,O09046,Q9CQF9,Q8C7K6,P24549,P45376,Q62148,P45377,Q9JHW9,Q8K023,Q6P3A8,P50136,Q8CHT0,…	0.878011	0.999757	0.00424628
GO:0016772	transferase activity, transferring phosphorus-containing groups	F	2	481	57	7572	0.0350877	0.0635235	under	O70161,Q6R891	Q99JR6,Q7TT16,Q8BYN3,Q6ZQB6,A2ARP1,Q6PD10,O35134,O08740,Q9ESW4,Q80UP3,Q8VI93,Q9Z2F2,E9Q9A9,P97499,Q9ESX5,Q9R0Q7,Q9WUA3,P12382,P47857,P70265,Q6DTY7,Q99MN1,Q8VDP6,Q9Z1X2,P52431,O35654,Q8K409,P33609,Q9WVF7,P33611,P54099,Q9JKP8,Q9QUG2,P20664,P08775,Q8CFI7,Q80UW8,P52432,Q923G2,Q8BKF1,Q80TE0,Q9D7M8,P62488,P97760,P97304,Q78WZ7,P62876,Q9D483,Q921X6,P60898,P70700,Q8R123,Q8C5H8,O88673,Q9JIA7,D3YXJ0,P58058,…	0.885441	0.999757	0.004158
GO:0004672	protein kinase activity	F	1	290	57	7572	0.0175439	0.038299	under	Q6R891	Q01768,P70336,P18653,O55222,P18654,Q7TT50,P70335,O54988,Q8CIN4,Q04750,P63085,Q99KY4,Q9JLN9,Q06138,Q60737,Q8BT60,O88643,P0C605,Q05512,Q8BYC6,Q6P9R2,Q6PHZ2,O70589,P70268,P28867,Q9JI11,Q8BWW9,Q99KH8,Q923T9,P05132,Q9WUT3,P31938,Q7TSE6,Q5EG47,O55098,Q60855,Q9WV60,Q8VD65,Q91VJ4,Q8BK63,Q9Z1B7,O54784,O54833,Q8K1R7,Q03141,Q9ESL4,Q8BW96,Q9Z2W1,Q91YS8,A2ASS6,Q9Z2E3,P31750,Q8BRK8,Q3UU96,Q3UHJ0,P70236,P54265,…	0.892942	0.999757	0.00344828
GO:0017111	nucleoside-triphosphatase activity	F	2	492	57	7572	0.0350877	0.0649762	under	P56382,Q91XQ0	Q8VDD5,Q6URW6,Q61879,Q5SYD0,Q99MZ6,O88329,Q9WTI7,Q64331,Q02566,P46735,P21271,E9Q634,Q5SUA5,Q99104,P70248,Q9QY06,Q5SV80,Q8K3H5,P56480,P50516,Q9Z1G4,Q9Z1G3,P50518,P51863,P15920,Q8BVE3,P57746,Q9D1K2,Q9R1Q9,P63082,Q80SY3,P58252,P68372,P68368,P68373,P99024,Q62167,P10126,Q9D6F9,Q7TMM9,Q8BFR5,Q8K1M6,Q9CWF2,O08810,P58281,P39054,Q922F4,P16332,Q9ERD7,Q80UG5,Q01514,O55131,Q9JJZ2,P62821,Q91V41,Q91YH5,Q05D44,…	0.893138	0.999757	0.00406504
GO:0043565	sequence-specific DNA binding	F	1	295	57	7572	0.0175439	0.0389593	under	A2AGX3	Q9QZQ8,Q6PAL0,Q8VIJ6,Q9R190,O09106,Q99K48,Q60520,P23198,Q8R326,P25799,P48281,Q6ZPY7,P42128,Q61624,Q8CFN5,Q04887,Q63943,Q9WTL8,Q3UV55,O70361,P63058,P57780,P17182,P11103,Q3TKT4,Q8CCK0,P15532,P70403,P53564,Q6A068,Q9WTK5,O35295,Q8VI24,P53996,P97471,Q9JKB3,Q04207,P52633,P06537,B2RWS6,Q8BUN5,Q640N1,P42669,P15307,Q9Z148,Q8BHG9,P49698,P70257,P28704,P23611,Q60632,P43241,Q01147,P28700,O08609,O08900,P09450,…	0.897068	0.999757	0.00338983
GO:0003676	nucleic acid binding	F	7	1356	57	7572	0.122807	0.179081	under	A2AGX3,P21570,Q921D4,Q3U3I9,P51827,P62307,Q9D823	P10126,Q8BU30,Q8BGQ7,Q9D0I9,Q8BIJ6,Q91WQ3,Q99MN1,Q1HFZ0,P26638,Q8C0C7,P32067,Q9ER72,P47911,Q68FL6,P63325,P31230,O08756,Q8BJW6,Q924C1,Q8BK72,Q8K1J6,Q8K224,Q14CH7,B1ARD6,Q9JJL8,Q9JHW4,Q3UFY8,Q8BYL4,Q99M01,Q8BHA3,Q9CZX0,Q9CRT8,Q3U308,Q6P6M7,Q9WU56,Q8CCP0,Q3TX08,Q9DAT5,Q9CWH5,Q9DD18,Q9CXJ1,Q7TS68,A2RSY6,Q9Z120,Q99J10,A2RSX7,P40694,Q9CZ57,Q9QZ05,Q8BP74,Q8C2E4,Q3U5F4,Q9QZQ8,Q6PAL0,Q80XI3,Q3UYV9,Q6ZQ58,…	0.906117	0.999757	0.00516224
GO:0008270	zinc ion binding	F	1	311	57	7572	0.0175439	0.0410724	under	Q9JLC3	P07724,P11531,Q8CGC7,A2AN08,Q8BGQ7,Q7TPV4,P24527,Q99KK7,Q9EPU0,B2RQC6,Q11011,P13634,Q9EQH2,Q9D0R2,Q8JZQ2,Q922J3,Q62318,Q60710,Q8K411,Q8VCT3,Q925I1,Q5SSH7,Q01405,P11103,P50431,P97449,Q8K310,Q9R190,Q62465,O89001,Q922S4,Q9Z2W0,P56399,Q9R111,Q9D662,Q9JHR7,Q9Z0J4,P00329,P47226,Q6Q899,P10518,P16015,Q64442,Q9CZN7,Q91V76,P00920,Q9JHK4,P16406,Q60953,P10711,P03958,Q9D2N4,Q9CWS0,Q8C129,G5E870,Q99JW4,P13864,…	0.909249	0.999757	0.00321543
GO:0008134	transcription factor binding	F	1	322	57	7572	0.0175439	0.0425251	under	Q921D4	Q61316,O70133,Q02248,Q9R190,O09106,Q80WJ7,Q9WV60,P97471,P49710,Q6ZQ88,B2RWS6,Q9QXD6,Q9DBH0,P41230,Q6P1E1,O35126,O88907,Q80TZ9,Q91ZP3,Q62504,P70210,Q9WTM5,P60122,Q6DFW4,P35550,Q9JMG1,Q9QZD4,Q8C176,P07903,Q60722,P29037,Q7TSG2,Q8VEK3,Q91WC0,Q60520,Q60974,Q9JHI7,Q8BUN5,P70399,P49698,Q01147,P16951,P70662,P13405,O35185,Q64700,A2AWL7,Q6PDQ2,P42227,Q8CGF7,P70288,Q8K4B0,Q924K8,Q9JI44,Q80WW9,Q5UAK0,Q99PM3,…	0.91679	0.999757	0.00310559
GO:0097367	carbohydrate derivative binding	F	6	1261	57	7572	0.105263	0.166535	under	O70161,Q91XQ0,Q61554,O88273,Q61092,P21570	Q8BMS1,P50544,P51174,Q07417,P53810,Q8JZN5,Q8BMP6,P45952,P38060,P32020,Q91V12,Q9WUR2,Q60759,Q61263,Q8VHQ9,P31786,P49698,Q5XG73,Q9D061,P63038,Q9R1P4,Q60997,P99026,P19221,Q9R020,Q9Z1M0,P10810,Q9QUN7,P39039,Q9DBY4,P50404,Q01102,Q67E05,Q8K419,P23780,O08573,Q9CQW5,P51569,P32037,P57780,P23492,P56389,P03958,Q8R5F3,P11499,P07901,B2RQC6,Q9D0D3,O08638,Q8VDD5,Q9JHU4,Q6URW6,Q8VDN2,P62737,Q91V92,O55143,Q61879,…	0.930409	0.999757	0.00475813
GO:0003723	RNA binding	F	3	766	57	7572	0.0526316	0.101162	under	Q9D823,P62307,P21570	P10126,Q8BU30,Q8BGQ7,Q9D0I9,Q8BIJ6,Q91WQ3,Q99MN1,Q1HFZ0,P26638,Q8C0C7,P32067,Q9ER72,P47911,Q68FL6,P63325,P31230,O08756,Q8BJW6,Q924C1,Q8BK72,Q8K1J6,Q8K224,Q14CH7,B1ARD6,Q9JJL8,Q9JHW4,Q3UFY8,Q8BYL4,Q99M01,Q8BHA3,Q9CZX0,Q9CRT8,Q3U308,Q6P6M7,Q9WU56,Q8CCP0,Q3TX08,Q9DAT5,Q9CWH5,Q9DD18,Q9CXJ1,Q7TS68,A2RSY6,Q9Z120,Q99J10,A2RSX7,P40694,Q9CZ57,Q9QZ05,Q8BP74,Q8C2E4,Q3U5F4,Q80XI3,Q3UYV9,Q6ZQ58,Q9CQ49,Q8BZR9,…	0.937409	0.999757	0.00391645
GO:0019900	kinase binding	F	1	458	57	7572	0.0175439	0.060486	under	Q6R891	Q3U0V2,Q91ZM2,P35569,Q9QZS8,Q9JKF1,F6ZDS4,P70296,Q99LM2,P09470,Q9ESZ8,P49138,Q3UMW7,B2RWS6,Q9WUU8,Q9WVS8,Q64455,Q05915,Q923E4,P00520,P28563,Q58A65,E9Q394,P31938,Q63932,Q61097,Q8BTM8,E9Q557,O55029,Q64511,P68040,P61982,O08795,Q9QYB5,Q63918,Q01320,Q9JKS4,Q8CI51,P70268,P14602,O54890,Q9Z0P5,P05480,Q9CQM9,Q91VJ2,P26645,P31750,O35658,Q62048,P68404,Q60823,Q925B0,Q62093,Q9JHK5,Q01341,Q9WUB0,Q62083,Q8BZ03,…	0.971845	0.999757	0.00218341
GO:0044877	protein-containing complex binding	F	3	899	57	7572	0.0526316	0.118727	under	Q6R891,Q61554,P08121	Q9WTM5,P60122,Q6DFW4,P35550,Q9JMG1,Q9QZD4,Q8C176,P07903,Q7TSG2,Q8VEK3,O08638,Q8BTM8,P26039,Q8VDD5,Q6URW6,Q64727,Q7TPR4,P57780,Q9QXZ0,Q61879,Q62468,Q3UQ44,Q71LX4,P14824,P58252,Q6ZWQ0,P26231,Q8K4L3,Q5SYD0,Q99MZ6,O88329,Q9WTI7,P26040,Q61233,O88342,Q64331,P58771,Q9ERG0,Q02566,Q3V0K9,P37804,P58774,Q60604,P13020,Q9JMH9,P46735,Q8CIB5,Q99K51,Q9JI91,P21107,Q9JJ28,Q9QZQ1,Q6ZWR6,Q7TMB8,Q99JY9,Q6IRU2,Q9WUM4,…	0.97242	0.999757	0.00333704
GO:0036094	small molecule binding	F	6	1491	57	7572	0.105263	0.19691	under	O70161,Q91XQ0,P04247,Q9EPC5,Q61542,Q9R0B9	Q8BMS1,P50544,P51174,Q07417,P53810,Q8JZN5,Q8BMP6,P45952,P38060,P32020,Q91V12,Q9WUR2,Q60759,Q61263,Q8VHQ9,P31786,P49698,Q5XG73,Q9D061,Q60932,Q60930,Q9D020,Q60931,Q9DCW4,P43274,P21958,Q91VE0,P36371,P24547,P52840,P51859,Q3U0B3,Q9CY64,Q9JKF7,P00493,Q9D892,P52431,Q91W86,P70349,Q8K4Z3,Q9D0S9,Q3UFY7,Q61503,Q3TLS3,Q3V1L4,P56960,P07607,Q60714,Q9CPS6,Q9D7M8,O88708,P33609,P50096,Q9CXF7,P38649,O89106,Q9WVF7,…	0.979175	0.999757	0.00402414
GO:0016787	hydrolase activity	F	5	1324	57	7572	0.0877193	0.174855	under	P56382,Q9D7I5,P21570,Q9D2L1,Q91XQ0	P17225,Q8C163,O08600,Q61216,Q9QZD4,P07903,Q8CHP8,Q8VDD5,Q6URW6,Q61879,Q5SYD0,Q99MZ6,O88329,Q9WTI7,Q64331,Q02566,P46735,P21271,E9Q634,Q5SUA5,Q99104,P70248,Q9QY06,Q5SV80,Q8K3H5,Q9DB28,Q9DBR1,Q8K1R3,Q9CSH3,Q9D8S4,Q8VDG3,Q3TIU4,Q9D2E2,P56960,Q8CI75,Q8C0S1,Q9JL16,Q60809,Q8K1C0,Q8BGF7,Q8VEG6,Q3U1G5,Q8VEG4,Q9D8X5,Q91W78,Q8C460,O35710,Q8K3P5,Q9DCN1,Q8BMZ5,Q9JI78,P56480,P50516,Q9Z1G4,Q9Z1G3,P50518,P51863,…	0.980084	0.999757	0.00377644
GO:0008144	drug binding	F	3	966	57	7572	0.0526316	0.127575	under	O70161,Q91XQ0,P04247	P70227,Q61548,Q9R031,Q8CHR6,P17742,P24369,Q9CR16,Q99KR7,P63328,Q8CEC6,Q9D868,A2AR02,Q9D0W5,Q9QZH3,P30412,Q63810,O08638,Q8VDD5,Q9JHU4,Q6URW6,Q8VDN2,P62737,Q91V92,O55143,Q61879,Q6PDN3,P63017,P60710,P68134,P56480,P11499,P52480,Q8CGC7,P07901,Q61316,Q01853,P20029,Q02053,P38647,P08113,Q6P4T2,Q61768,Q5SYD0,Q03265,P42932,Q99MZ6,P63038,O88329,Q9WTI7,Q64518,P09411,P80318,P17710,Q9Z1Q9,Q61696,P17879,Q8BH64,…	0.982124	0.999757	0.00310559
GO:0019899	enzyme binding	F	5	1365	57	7572	0.0877193	0.180269	under	Q00897,P11087,Q01149,P08121,Q6R891	O70133,Q8VEK3,Q8CJG0,Q8VDP4,Q9CQE8,Q8CJG1,Q8JZM7,Q62018,Q6ZQL4,P62915,Q9CSU0,O88291,Q91WG4,Q8K2T8,Q8VDS4,Q9D0D5,Q6NXI6,Q3TLD5,Q924H7,P63271,Q9CWR2,Q8VID5,O08784,P70424,E9Q5C9,Q05793,P11276,Q03265,P63038,Q61696,P05064,Q91ZX7,P07356,Q61838,P09055,Q60854,P28665,P51125,P43406,P32261,Q61207,P07758,P22599,O08917,Q00897,P11087,Q9EPB4,P70302,O54890,Q6P069,Q62470,Q60634,Q9WV60,P70677,O35215,A2ASS6,P70232,…	0.984376	0.999757	0.003663
GO:0005524	ATP binding	F	2	854	57	7572	0.0350877	0.112784	under	O70161,Q91XQ0	O08638,Q8VDD5,Q9JHU4,Q6URW6,Q8VDN2,P62737,Q91V92,O55143,Q61879,Q6PDN3,P63017,P60710,P68134,P56480,P11499,P52480,Q8CGC7,P07901,Q61316,Q01853,P20029,Q02053,P38647,P08113,Q6P4T2,Q61768,Q5SYD0,Q03265,P42932,Q99MZ6,P63038,O88329,Q9WTI7,Q64518,P09411,P80318,P17710,Q9Z1Q9,Q61696,P17879,Q8BH64,P80314,Q8CC88,Q91WG8,Q9CW03,Q9CU62,Q9JKR6,O70133,Q64511,Q05920,Q64331,Q6NZJ6,Q5SWU9,O08528,P70336,P17156,Q02566,…	0.991181	0.999757	0.00234192
GO:0032559	adenyl ribonucleotide binding	F	2	890	57	7572	0.0350877	0.117538	under	O70161,Q91XQ0	Q8BMS1,P50544,P51174,Q07417,P53810,Q8JZN5,Q8BMP6,P45952,P38060,P32020,Q91V12,Q9WUR2,Q60759,Q61263,Q8VHQ9,P31786,P49698,Q5XG73,Q9D061,O08638,Q8VDD5,Q9JHU4,Q6URW6,Q8VDN2,P62737,Q91V92,O55143,Q61879,Q6PDN3,P63017,P60710,P68134,P56480,P11499,P52480,Q8CGC7,P07901,Q61316,Q01853,P20029,Q02053,P38647,P08113,Q6P4T2,Q61768,Q5SYD0,Q03265,P42932,Q99MZ6,P63038,O88329,Q9WTI7,Q64518,P09411,P80318,P17710,Q9Z1Q9,…	0.993243	0.999757	0.00224719
GO:0030554	adenyl nucleotide binding	F	2	901	57	7572	0.0350877	0.118991	under	O70161,Q91XQ0	Q8BMS1,P50544,P51174,Q07417,P53810,Q8JZN5,Q8BMP6,P45952,P38060,P32020,Q91V12,Q9WUR2,Q60759,Q61263,Q8VHQ9,P31786,P49698,Q5XG73,Q9D061,Q61699,P62962,Q9JLV1,Q91YN9,Q99LP6,Q99P31,Q60739,Q9EPK6,O88396,O08638,Q8VDD5,Q9JHU4,Q6URW6,Q8VDN2,P62737,Q91V92,O55143,Q61879,Q6PDN3,P63017,P60710,P68134,P56480,P11499,P52480,Q8CGC7,P07901,Q61316,Q01853,P20029,Q02053,P38647,P08113,Q6P4T2,Q61768,Q5SYD0,Q03265,P42932,…	0.993775	0.999757	0.00221976
GO:0097159	organic cyclic compound binding	F	11	2533	57	7572	0.192982	0.334522	under	A2AGX3,P21570,Q921D4,Q3U3I9,P51827,P62307,Q9D823,O70161,Q91XQ0,Q61542,P04247	P10126,Q8BU30,Q8BGQ7,Q9D0I9,Q8BIJ6,Q91WQ3,Q99MN1,Q1HFZ0,P26638,Q8C0C7,P32067,Q9ER72,P47911,Q68FL6,P63325,P31230,O08756,Q8BJW6,Q924C1,Q8BK72,Q8K1J6,Q8K224,Q14CH7,B1ARD6,Q9JJL8,Q9JHW4,Q3UFY8,Q8BYL4,Q99M01,Q8BHA3,Q9CZX0,Q9CRT8,Q3U308,Q6P6M7,Q9WU56,Q8CCP0,Q3TX08,Q9DAT5,Q9CWH5,Q9DD18,Q9CXJ1,Q7TS68,A2RSY6,Q9Z120,Q99J10,A2RSX7,P40694,Q9CZ57,Q9QZ05,Q8BP74,Q8C2E4,Q3U5F4,Q8BMS1,P50544,P51174,Q07417,P53810,…	0.994134	0.999757	0.00434268
GO:0003824	catalytic activity	F	14	3010	57	7572	0.245614	0.397517	under	O54998,P56382,Q9D7I5,O70161,P21570,Q6R891,Q99J99,A2AGX3,Q91Z92,Q9R0B9,Q9D2L1,Q91XQ0,Q9JLC3,Q921D4	P27773,P08003,P09103,Q91W90,Q921X9,Q922R8,Q9D1Q6,Q8R180,O54890,Q9CYA0,Q8BXZ1,Q8BND5,Q3TMX7,Q91XD7,Q8R2E9,D3Z6P0,Q8CDN6,Q9DC23,Q9ESY9,Q8VBT0,Q5SU73,Q33DR2,P17225,Q8C163,O08600,Q61216,Q9QZD4,P07903,Q8BRH0,Q921Q3,Q9JJQ0,A2AJQ3,Q8VDI9,A6X919,Q8BG19,Q56A06,Q9DBE8,Q8K2A8,Q91VD9,Q8K2B3,Q921G7,P37040,Q00519,Q99LC5,Q9CQA3,Q9DCW4,Q7TMF3,Q9CQM9,Q9DBL1,Q9JI75,Q9QUH0,Q8BWM0,Q91VW3,Q59J78,Q8WTY4,Q61093,P46656,…	0.994792	0.999757	0.00465116
GO:1901363	heterocyclic compound binding	F	10	2499	57	7572	0.175439	0.330032	under	A2AGX3,P21570,Q921D4,Q3U3I9,P51827,P62307,Q9D823,O70161,Q91XQ0,P04247	P10126,Q8BU30,Q8BGQ7,Q9D0I9,Q8BIJ6,Q91WQ3,Q99MN1,Q1HFZ0,P26638,Q8C0C7,P32067,Q9ER72,P47911,Q68FL6,P63325,P31230,O08756,Q8BJW6,Q924C1,Q8BK72,Q8K1J6,Q8K224,Q14CH7,B1ARD6,Q9JJL8,Q9JHW4,Q3UFY8,Q8BYL4,Q99M01,Q8BHA3,Q9CZX0,Q9CRT8,Q3U308,Q6P6M7,Q9WU56,Q8CCP0,Q3TX08,Q9DAT5,Q9CWH5,Q9DD18,Q9CXJ1,Q7TS68,A2RSY6,Q9Z120,Q99J10,A2RSX7,P40694,Q9CZ57,Q9QZ05,Q8BP74,Q8C2E4,Q3U5F4,Q8BMS1,P50544,P51174,Q07417,P53810,…	0.997209	0.999757	0.0040016
GO:0035639	purine ribonucleoside triphosphate binding	F	2	1064	57	7572	0.0350877	0.140518	under	O70161,Q91XQ0	O08638,Q8VDD5,Q9JHU4,Q6URW6,Q8VDN2,P62737,Q91V92,O55143,Q61879,Q6PDN3,P63017,P60710,P68134,P56480,P11499,P52480,Q8CGC7,P07901,Q61316,Q01853,P20029,Q02053,P38647,P08113,Q6P4T2,Q61768,Q5SYD0,Q03265,P42932,Q99MZ6,P63038,O88329,Q9WTI7,Q64518,P09411,P80318,P17710,Q9Z1Q9,Q61696,P17879,Q8BH64,P80314,Q8CC88,Q91WG8,Q9CW03,Q9CU62,Q9JKR6,O70133,Q64511,Q05920,Q64331,Q6NZJ6,Q5SWU9,O08528,P70336,P17156,Q02566,…	0.998207	0.999757	0.0018797
GO:0032555	purine ribonucleotide binding	F	2	1103	57	7572	0.0350877	0.145668	under	O70161,Q91XQ0	Q8BMS1,P50544,P51174,Q07417,P53810,Q8JZN5,Q8BMP6,P45952,P38060,P32020,Q91V12,Q9WUR2,Q60759,Q61263,Q8VHQ9,P31786,P49698,Q5XG73,Q9D061,O08638,Q8VDD5,Q9JHU4,Q6URW6,Q8VDN2,P62737,Q91V92,O55143,Q61879,Q6PDN3,P63017,P60710,P68134,P56480,P11499,P52480,Q8CGC7,P07901,Q61316,Q01853,P20029,Q02053,P38647,P08113,Q6P4T2,Q61768,Q5SYD0,Q03265,P42932,Q99MZ6,P63038,O88329,Q9WTI7,Q64518,P09411,P80318,P17710,Q9Z1Q9,…	0.99868	0.999757	0.00181324
GO:0032553	ribonucleotide binding	F	2	1114	57	7572	0.0350877	0.147121	under	O70161,Q91XQ0	Q8BMS1,P50544,P51174,Q07417,P53810,Q8JZN5,Q8BMP6,P45952,P38060,P32020,Q91V12,Q9WUR2,Q60759,Q61263,Q8VHQ9,P31786,P49698,Q5XG73,Q9D061,P11499,P07901,B2RQC6,Q9D0D3,O08638,Q8VDD5,Q9JHU4,Q6URW6,Q8VDN2,P62737,Q91V92,O55143,Q61879,Q6PDN3,P63017,P60710,P68134,P56480,P52480,Q8CGC7,Q61316,Q01853,P20029,Q02053,P38647,P08113,Q6P4T2,Q61768,Q5SYD0,Q03265,P42932,Q99MZ6,P63038,O88329,Q9WTI7,Q64518,P09411,P80318,…	0.99879	0.999757	0.00179533
GO:0017076	purine nucleotide binding	F	2	1115	57	7572	0.0350877	0.147253	under	O70161,Q91XQ0	Q8BMS1,P50544,P51174,Q07417,P53810,Q8JZN5,Q8BMP6,P45952,P38060,P32020,Q91V12,Q9WUR2,Q60759,Q61263,Q8VHQ9,P31786,P49698,Q5XG73,Q9D061,Q61699,P62962,Q9JLV1,Q91YN9,Q99LP6,Q99P31,Q60739,Q9EPK6,O88396,O08638,Q8VDD5,Q9JHU4,Q6URW6,Q8VDN2,P62737,Q91V92,O55143,Q61879,Q6PDN3,P63017,P60710,P68134,P56480,P11499,P52480,Q8CGC7,P07901,Q61316,Q01853,P20029,Q02053,P38647,P08113,Q6P4T2,Q61768,Q5SYD0,Q03265,P42932,…	0.998799	0.999757	0.00179372
GO:1901265	nucleoside phosphate binding	F	2	1289	57	7572	0.0350877	0.170232	under	O70161,Q91XQ0	Q8BMS1,P50544,P51174,Q07417,P53810,Q8JZN5,Q8BMP6,P45952,P38060,P32020,Q91V12,Q9WUR2,Q60759,Q61263,Q8VHQ9,P31786,P49698,Q5XG73,Q9D061,Q60932,Q60930,Q9D020,Q60931,Q9DCW4,P43274,P21958,Q91VE0,P36371,P24547,P52840,P51859,Q3U0B3,Q9CY64,Q9JKF7,P00493,Q9D892,P52431,Q91W86,P70349,Q8K4Z3,Q9D0S9,Q3UFY7,Q61503,Q3TLS3,Q3V1L4,P56960,P07607,Q60714,Q9CPS6,Q9D7M8,O88708,P33609,P50096,Q9CXF7,P38649,O89106,Q9WVF7,…	0.999706	0.999757	0.00155159
GO:0000166	nucleotide binding	F	2	1289	57	7572	0.0350877	0.170232	under	O70161,Q91XQ0	Q8BMS1,P50544,P51174,Q07417,P53810,Q8JZN5,Q8BMP6,P45952,P38060,P32020,Q91V12,Q9WUR2,Q60759,Q61263,Q8VHQ9,P31786,P49698,Q5XG73,Q9D061,Q61699,P62962,Q9JLV1,Q91YN9,Q99LP6,Q99P31,Q60739,Q9EPK6,O88396,P11499,P07901,B2RQC6,Q9D0D3,O08638,Q8VDD5,Q9JHU4,Q6URW6,Q8VDN2,P62737,Q91V92,O55143,Q61879,Q6PDN3,P63017,P60710,P68134,P56480,P52480,Q8CGC7,Q61316,Q01853,P20029,Q02053,P38647,P08113,Q6P4T2,Q61768,Q5SYD0,…	0.999706	0.999757	0.00155159
GO:0070269	pyroptosis	P	3	12	57	7572	0.0526316	0.00158479	over	Q2KHK6,Q8CB12,Q9EST1	O70133,Q2KHK6,Q9QUK4,P29452,Q8CB12,Q9D8T2,Q3TR54,Q9WVQ5,Q9Z2D3,Q91VJ1,Q3UP24,Q9EST1	8.48085e-05	0.0199088	0.25
GO:0035581	sequestering of extracellular ligand from receptor	P	2	3	57	7572	0.0350877	0.000396197	over	Q61554,O88273	Q61554,Q8CG19,O88273	0.000166231	0.0260151	0.666667
GO:1900115	extracellular regulation of signal transduction	P	2	3	57	7572	0.0350877	0.000396197	over	Q61554,O88273	Q61554,Q8CG19,O88273	0.000166231	0.0260151	0.666667
GO:1900116	extracellular negative regulation of signal transduction	P	2	3	57	7572	0.0350877	0.000396197	over	Q61554,O88273	Q61554,Q8CG19,O88273	0.000166231	0.0260151	0.666667
GO:0001501	skeletal system development	P	7	188	57	7572	0.122807	0.0248283	over	P11087,Q9QZ03,Q8VEJ4,Q61554,Q01149,P08121,Q8K4L6	P47811,Q9Z138,P27090,Q04887,P63058,Q05793,P11087,P63094,Q91WT9,Q6P549,Q80V26,Q9JJY3,P09242,Q6P4S6,P53690,Q8R138,P97865,Q8CFN5,Q61122,Q63943,Q8R2H9,Q08775,P33435,P82198,P20444,Q99JI1,P97863,Q64299,P52927,Q75N73,Q64739,Q8BI84,Q61508,Q80W54,P35441,Q05895,Q62312,P14824,P37040,Q9WVG6,Q60847,Q04857,Q02788,Q80X19,Q8R2Z5,O08746,Q62507,P41317,O89029,P19324,Q61543,Q60604,Q7TQ95,Q02248,Q8BPB5,O70326,Q04207,…	0.000481245	0.0695215	0.037234
GO:0043589	skin morphogenesis	P	2	7	57	7572	0.0350877	0.000924459	over	P11087,Q01149	A2A863,Q61739,Q62469,P11087,Q01149,P17439,P49769	0.00114126	0.120966	0.285714
GO:0030199	collagen fibril organization	P	3	28	57	7572	0.0526316	0.00369783	over	P11087,Q01149,P08121	Q640N1,Q99K41,Q8K297,P13405,Q8BI84,P07356,Q80X19,P19324,P51885,P11087,Q3UQ28,P59016,Q60715,Q01149,Q9QZZ6,Q64430,Q3U962,Q04690,P08121,Q61247,Q9R0E1,O88207,Q8BGQ1,Q8K2B0,O70326,P27090,Q3V1T4,Q64739	0.00115942	0.120966	0.107143
GO:0043200	response to amino acid	P	4	64	57	7572	0.0701754	0.00845219	over	P11087,Q01149,P08121,Q6R891	Q04857,Q8BKC5,Q8BMJ2,O08529,P09803,Q9JLN9,P11087,P16460,P13864,Q60668,Q01149,Q01279,Q64430,Q99K70,Q3U962,P08121,Q80X95,Q9JHS3,P26618,P33434,P02463,Q8K4Q0,O88653,Q9CQ22,O88508,Q9D1L9,Q7TN98,Q99JN2,Q64373,Q8CI19,Q8BSK8,Q6PF93,O70481,Q6WKZ8,P97494,O09172,Q9Z0X1,Q8CCJ3,P17918,Q01147,Q9D2C7,O35435,Q6R891,P63089,Q9Z2V4,Q61093,Q61462,Q8BKX1,Q9CR84,Q9DCC8,P51855,P18760,P19157,P10518,Q61024,Q9QUI0,P70677,…	0.00131077	0.129269	0.0625
GO:0045117	azole transport	P	2	9	57	7572	0.0350877	0.00118859	over	Q91W98,Q91VA1	P03958,P63101,O09044,P25911,Q91W98,Q91VA1,Q91YJ2,O70404,P70280	0.0019376	0.145552	0.222222
GO:0071230	cellular response to amino acid stimulus	P	3	38	57	7572	0.0526316	0.00501849	over	P11087,Q01149,P08121	Q8BMJ2,Q9JLN9,O70481,Q6WKZ8,Q8K4Q0,Q99JN2,P97494,O09172,Q61093,Q61462,Q8BKX1,Q9CR84,Q04857,Q8BKC5,O08529,P09803,P11087,P16460,P13864,Q60668,Q01149,Q01279,Q64430,Q99K70,Q3U962,P08121,Q80X95,Q9JHS3,P26618,P33434,P02463,O88653,Q9CQ22,O88508,Q9D1L9,Q7TN98,Q64373,Q8CI19	0.00283082	0.204472	0.0789474
GO:0071560	cellular response to transforming growth factor beta stimulus	P	4	101	57	7572	0.0701754	0.0133386	over	Q01149,P08121,Q61554,P11087	P70398,Q8CIB5,Q8K3G9,P11103,Q8K4G1,Q8K3H0,Q8R5H1,Q62219,Q60953,Q8VI36,P05480,Q4LDD4,Q62523,Q9WTS2,Q01149,P97471,Q8VCC1,P35822,P34152,Q8CF89,Q62432,Q8BUN5,P08121,P70340,O70309,Q63961,Q61072,Q91YD3,O88393,Q01147,P55284,Q62073,Q6P1E1,Q62312,P27090,Q9EP52,Q923E4,Q8CG19,Q62470,Q99PP7,P51637,P11499,P05201,P59113,P98078,Q9Z0G0,Q9CSN1,B2RWS6,P35441,Q9Z0F8,A2ARA8,O88559,O35625,P55271,P20029,Q61543,P39054,…	0.00685773	0.211001	0.039604
GO:0009887	animal organ morphogenesis	P	8	378	57	7572	0.140351	0.0499208	over	P11087,Q91VA1,Q01149,Q61554,Q9QZ03,Q8VEJ4,P08121,Q61092	P47811,Q9Z138,P27090,Q04887,P63058,Q61001,Q02248,O55222,Q811D0,P97471,O35245,P15379,P10417,P15655,Q9R1X4,P41778,P42227,P61148,Q62148,Q9R0Q3,Q8BUN5,Q63961,P49769,Q8BML1,P28741,Q80SY4,Q62312,O35516,P23242,Q8CFN5,P59997,P31266,Q8BXG3,Q05793,P11087,P63094,Q91WT9,Q6P549,Q80V26,Q9JJY3,P09242,Q6P4S6,P53690,Q8R138,P97865,Q61122,Q63943,Q8R2H9,Q08775,P33435,P24549,Q9JHW9,Q8K1H1,A2ALU4,Q9QZK2,Q9JKF6,Q80U72,…	0.0069151	0.211001	0.021164
GO:0071559	response to transforming growth factor beta	P	4	103	57	7572	0.0701754	0.0136027	over	Q01149,P08121,Q61554,P11087	P70398,Q8CIB5,Q8K3G9,P11103,Q8K4G1,Q8K3H0,Q8R5H1,Q62219,Q60953,Q8VI36,P05480,Q4LDD4,Q62523,Q9WTS2,Q01149,P97471,Q8VCC1,P35822,P34152,Q8CF89,Q62432,Q8BUN5,P08121,P70340,O70309,Q63961,Q61072,Q91YD3,O88393,Q01147,P55284,Q62073,Q6P1E1,Q62312,P27090,Q9EP52,Q923E4,Q8CG19,Q62470,Q99PP7,P51637,P11499,P05201,P59113,P98078,Q9Z0G0,Q9CSN1,B2RWS6,P35441,Q9Z0F8,A2ARA8,O88559,O35625,P55271,P20029,Q61543,P39054,…	0.00734422	0.211001	0.038835
GO:1903119	protein localization to actin cytoskeleton	P	1	1	57	7572	0.0175439	0.000132066	over	Q6R891	Q6R891	0.00752773	0.211001	1
GO:1904372	positive regulation of protein localization to actin cortical patch	P	1	1	57	7572	0.0175439	0.000132066	over	Q6R891	Q6R891	0.00752773	0.211001	1
GO:0032475	otolith formation	P	1	1	57	7572	0.0175439	0.000132066	over	Q91VA1	Q91VA1	0.00752773	0.211001	1
GO:0030974	thiamine pyrophosphate transmembrane transport	P	1	1	57	7572	0.0175439	0.000132066	over	Q91VA1	Q91VA1	0.00752773	0.211001	1
GO:0038098	sequestering of BMP from receptor via BMP binding	P	1	1	57	7572	0.0175439	0.000132066	over	O88273	O88273	0.00752773	0.211001	1
GO:0035675	neuromast hair cell development	P	1	1	57	7572	0.0175439	0.000132066	over	Q91VA1	Q91VA1	0.00752773	0.211001	1
GO:0071306	cellular response to vitamin E	P	1	1	57	7572	0.0175439	0.000132066	over	P11087	P11087	0.00752773	0.211001	1
GO:0071918	urea transmembrane transport	P	1	1	57	7572	0.0175439	0.000132066	over	Q8VHL0	Q8VHL0	0.00752773	0.211001	1
GO:0008292	acetylcholine biosynthetic process	P	1	1	57	7572	0.0175439	0.000132066	over	Q91VA1	Q91VA1	0.00752773	0.211001	1
GO:0048925	lateral line system development	P	1	1	57	7572	0.0175439	0.000132066	over	Q91VA1	Q91VA1	0.00752773	0.211001	1
GO:0048882	lateral line development	P	1	1	57	7572	0.0175439	0.000132066	over	Q91VA1	Q91VA1	0.00752773	0.211001	1
GO:0072531	pyrimidine-containing compound transmembrane transport	P	1	1	57	7572	0.0175439	0.000132066	over	Q91VA1	Q91VA1	0.00752773	0.211001	1
GO:1904370	regulation of protein localization to actin cortical patch	P	1	1	57	7572	0.0175439	0.000132066	over	Q6R891	Q6R891	0.00752773	0.211001	1
GO:0015817	histidine transport	P	1	1	57	7572	0.0175439	0.000132066	over	Q91W98	Q91W98	0.00752773	0.211001	1
GO:0032431	activation of phospholipase A2 activity	P	1	1	57	7572	0.0175439	0.000132066	over	P21570	P21570	0.00752773	0.211001	1
GO:0048884	neuromast development	P	1	1	57	7572	0.0175439	0.000132066	over	Q91VA1	Q91VA1	0.00752773	0.211001	1
GO:0070208	protein heterotrimerization	P	1	1	57	7572	0.0175439	0.000132066	over	Q01149	Q01149	0.00752773	0.211001	1
GO:0048886	neuromast hair cell differentiation	P	1	1	57	7572	0.0175439	0.000132066	over	Q91VA1	Q91VA1	0.00752773	0.211001	1
GO:0015840	urea transport	P	1	1	57	7572	0.0175439	0.000132066	over	Q8VHL0	Q8VHL0	0.00752773	0.211001	1
GO:1900620	acetate ester biosynthetic process	P	1	1	57	7572	0.0175439	0.000132066	over	Q91VA1	Q91VA1	0.00752773	0.211001	1
GO:0031444	slow-twitch skeletal muscle fiber contraction	P	1	1	57	7572	0.0175439	0.000132066	over	P04247	P04247	0.00752773	0.211001	1
GO:0035582	sequestering of BMP in extracellular matrix	P	1	1	57	7572	0.0175439	0.000132066	over	Q61554	Q61554	0.00752773	0.211001	1
GO:0044379	protein localization to actin cortical patch	P	1	1	57	7572	0.0175439	0.000132066	over	Q6R891	Q6R891	0.00752773	0.211001	1
GO:0030450	regulation of complement activation, classical pathway	P	1	1	57	7572	0.0175439	0.000132066	over	Q61475	Q61475	0.00752773	0.211001	1
GO:0060300	regulation of cytokine activity	P	1	1	57	7572	0.0175439	0.000132066	over	O88273	O88273	0.00752773	0.211001	1
GO:0061526	acetylcholine secretion	P	1	1	57	7572	0.0175439	0.000132066	over	Q91VA1	Q91VA1	0.00752773	0.211001	1
GO:0030514	negative regulation of BMP signaling pathway	P	2	18	57	7572	0.0350877	0.00237718	over	Q61554,O88273	Q61554,O88273,P49817,P49443,Q6DVA0,O88307,Q8R1X6,Q9WU40,Q99PP7,Q8C4U3,O70421,Q924A0,A2A5Z6,Q8VC52,O70326,Q9EP52,A2ARV4,P00520	0.00788464	0.217755	0.111111
GO:0042742	defense response to bacterium	P	4	116	57	7572	0.0701754	0.0153196	over	P21570,Q2KHK6,Q8CB12,Q9EST1	Q01514,P50446,Q60997,P30681,Q9D8T2,Q9Z0E6,Q61107,P26339,Q8K0C5,P70248,Q9Z280,Q05117,P06339,Q09014,Q8R2U0,A1L314,P12023,Q9WUN2,O88593,P08103,Q08857,Q8K1L5,P01887,P62862,Q921Z5,Q9Z0F8,Q9DD06,P22366,P08905,P32648,P41539,Q8BV57,P60603,Q9Z1M0,P14234,O09049,Q8VCS0,P35230,P57774,P21570,Q9QUN7,P39039,P11477,P58801,P41317,Q9EPB4,P01872,P62889,Q9CZX8,Q9QZ85,Q8K3K8,Q9EQU3,Q9D7S0,Q9WVF8,P06332,Q67E05,P01869,…	0.0110686	0.278907	0.0344828
GO:0031214	biomineral tissue development	P	3	66	57	7572	0.0526316	0.00871632	over	Q01149,Q8K4L6,P11087	Q99MQ4,P70122,Q80W54,Q01149,Q9JJY3,P39654,Q9Z138,P43025,Q7TNB8,O08811,Q99P91,Q8R1S4,Q9DAV9,P63089,Q924A0,P14234,Q99PD7,Q91W61,A2ARI4,P33435,P06802,Q61508,Q91Z96,P23242,Q8BHN1,Q8R2H9,Q9JHZ2,Q8BI84,G5E829,Q6P9J9,Q64339,Q8BUN5,P70414,P48999,Q9Z1M0,Q6PGD0,P35803,Q8R138,Q8CFN5,P18406,P23359,Q8VE98,Q7TN37,P29699,Q9QVP9,P51675,O70326,Q8K4L6,Q8CGN4,Q04887,P11087,Q4ZJM7,Q69ZF7,P70302,Q9R1E0,Q9JKF6,P70313,…	0.0132394	0.278907	0.0454545
GO:0035583	sequestering of TGFbeta in extracellular matrix	P	1	2	57	7572	0.0175439	0.000264131	over	Q61554	Q61554,Q8CG19	0.0149998	0.278907	0.5
GO:2001205	negative regulation of osteoclast development	P	1	2	57	7572	0.0175439	0.000264131	over	Q61554	Q61554,Q9Z0U1	0.0149998	0.278907	0.5
GO:0071315	cellular response to morphine	P	1	2	57	7572	0.0175439	0.000264131	over	Q6R891	Q6R891,O70200	0.0149998	0.278907	0.5
GO:1904373	response to kainic acid	P	1	2	57	7572	0.0175439	0.000264131	over	Q6R891	Q6R891,P63089	0.0149998	0.278907	0.5
GO:0099044	vesicle tethering to endoplasmic reticulum	P	1	2	57	7572	0.0175439	0.000264131	over	Q61542	Q61542,Q9DCI3	0.0149998	0.278907	0.5
GO:0046946	hydroxylysine metabolic process	P	1	2	57	7572	0.0175439	0.000264131	over	Q9R0B9	Q9R0E1,Q9R0B9	0.0149998	0.278907	0.5
GO:0046947	hydroxylysine biosynthetic process	P	1	2	57	7572	0.0175439	0.000264131	over	Q9R0B9	Q9R0E1,Q9R0B9	0.0149998	0.278907	0.5
GO:0036072	direct ossification	P	1	2	57	7572	0.0175439	0.000264131	over	P11087	P11087,P33434	0.0149998	0.278907	0.5
GO:0044691	tooth eruption	P	1	2	57	7572	0.0175439	0.000264131	over	P11087	P11087,O35235	0.0149998	0.278907	0.5
GO:0001826	inner cell mass cell differentiation	P	1	2	57	7572	0.0175439	0.000264131	over	Q8VEJ4	Q62018,Q8VEJ4	0.0149998	0.278907	0.5
GO:0032474	otolith morphogenesis	P	1	2	57	7572	0.0175439	0.000264131	over	Q91VA1	Q91VA1,Q8R015	0.0149998	0.278907	0.5
GO:1902618	cellular response to fluoride	P	1	2	57	7572	0.0175439	0.000264131	over	P11087	P11087,Q9Z1B3	0.0149998	0.278907	0.5
GO:0034199	activation of protein kinase A activity	P	1	2	57	7572	0.0175439	0.000264131	over	Q61554	Q61554,Q3UPH1	0.0149998	0.278907	0.5
GO:0008291	acetylcholine metabolic process	P	1	2	57	7572	0.0175439	0.000264131	over	Q91VA1	Q91VA1,P70296	0.0149998	0.278907	0.5
GO:0001957	intramembranous ossification	P	1	2	57	7572	0.0175439	0.000264131	over	P11087	P11087,P33434	0.0149998	0.278907	0.5
GO:1901374	acetate ester transport	P	1	2	57	7572	0.0175439	0.000264131	over	Q91VA1	Q9D0J4,Q91VA1	0.0149998	0.278907	0.5
GO:1900619	acetate ester metabolic process	P	1	2	57	7572	0.0175439	0.000264131	over	Q91VA1	Q91VA1,P70296	0.0149998	0.278907	0.5
GO:0071694	maintenance of protein location in extracellular region	P	1	2	57	7572	0.0175439	0.000264131	over	Q61554	Q61554,Q8CG19	0.0149998	0.278907	0.5
GO:0015870	acetylcholine transport	P	1	2	57	7572	0.0175439	0.000264131	over	Q91VA1	Q91VA1,Q9D0J4	0.0149998	0.278907	0.5
GO:0060414	aorta smooth muscle tissue morphogenesis	P	1	2	57	7572	0.0175439	0.000264131	over	P08121	Q6PDN3,P08121	0.0149998	0.278907	0.5
GO:0042446	hormone biosynthetic process	P	2	26	57	7572	0.0350877	0.0034337	over	Q61542,Q91VA1	Q9DBG1,P32020,Q61542,P51658,Q925J9,Q3U0B3,P50171,O70503,O88736,P50172,Q91VA1,P25799,O88455,P06537,Q8VDN2,Q9R0A1,Q9QUN9,P98078,P48281,Q8K023,P37040,Q8CFX1,Q6P5E8,P0C605,P46656,P70387	0.0161166	0.291029	0.0769231
GO:0010171	body morphogenesis	P	2	27	57	7572	0.0350877	0.00356577	over	O88273,P11087	P28660,Q8CHY6,O88273,Q8BPP1,P63094,Q9CYN9,P28028,E9Q4F7,Q9D032,Q8BSY0,P35235,P11087,P10833,Q8R0X7,Q2KN98,Q80UJ7,Q6KCD5,B2RWS6,P26618,P33434,Q924A0,P27090,Q80TV8,Q6PDH0,Q8BRT1,Q62165,Q8K1N2	0.0173227	0.306906	0.0740741
GO:0007179	transforming growth factor beta receptor signaling pathway	P	3	75	57	7572	0.0526316	0.00990491	over	Q61554,Q01149,P08121	O88393,Q62470,P97471,Q62432,Q8BUN5,Q63961,Q99PP7,P51637,P11499,P05201,Q62219,P59113,P98078,Q9Z0G0,Q9CSN1,B2RWS6,P35441,Q9Z0F8,A2ARA8,O88559,O35625,P55271,P20029,Q61543,P39054,Q99K41,Q99MQ4,Q9WV80,Q6P8X1,Q9Z1Z2,P49817,P49443,Q9WUD1,Q8R422,Q9WVC3,O88939,Q9WU40,Q9QUR7,Q9Z2A0,A2A5Z6,Q923E4,Q9CZT5,Q7TSK7,Q61554,Q8CG19,P70398,Q8CIB5,Q8K3G9,P11103,Q8K4G1,Q8K3H0,Q8R5H1,Q60953,Q8VI36,P05480,Q4LDD4,Q62523,…	0.0186321	0.316529	0.04
GO:0007178	transmembrane receptor protein serine/threonine kinase signaling pathway	P	4	136	57	7572	0.0701754	0.0179609	over	Q01149,P08121,O88273,Q61554	P70398,Q8CIB5,Q8K3G9,P11103,Q8K4G1,Q8K3H0,Q8R5H1,Q62219,Q60953,Q8VI36,P05480,Q4LDD4,Q62523,Q9WTS2,Q01149,P97471,Q8VCC1,P35822,P34152,Q8CF89,Q62432,Q8BUN5,P08121,P70340,O70309,Q63961,Q61072,Q91YD3,O88393,Q01147,P55284,Q62073,Q6P1E1,Q62312,P27090,Q9EP52,Q923E4,Q8CG19,Q62261,P26883,P98078,P67871,O08573,Q9WVB0,P70387,Q61271,P23359,P49443,Q62470,Q99PP7,P51637,Q61656,Q61823,Q63844,Q9JJY3,Q99J27,Q9Z138,…	0.0188745	0.316529	0.0294118
GO:0051309	female meiosis chromosome separation	P	1	3	57	7572	0.0175439	0.000396197	over	Q8BSP2	Q01320,Q8C156,Q8BSP2	0.0224166	0.316529	0.333333
GO:0006651	diacylglycerol biosynthetic process	P	1	3	57	7572	0.0175439	0.000396197	over	P21570	O88398,Q8VEB4,P21570	0.0224166	0.316529	0.333333
GO:0097338	response to clozapine	P	1	3	57	7572	0.0175439	0.000396197	over	Q6R891	P68181,P31324,Q6R891	0.0224166	0.316529	0.333333
GO:0016321	female meiosis chromosome segregation	P	1	3	57	7572	0.0175439	0.000396197	over	Q8BSP2	Q01320,Q8C156,Q8BSP2	0.0224166	0.316529	0.333333
GO:0006701	progesterone biosynthetic process	P	1	3	57	7572	0.0175439	0.000396197	over	Q61542	Q6P5E8,P32020,Q61542	0.0224166	0.316529	0.333333
GO:0038003	opioid receptor signaling pathway	P	1	3	57	7572	0.0175439	0.000396197	over	Q6R891	O54890,Q6R891,Q62277	0.0224166	0.316529	0.333333
GO:2000474	regulation of opioid receptor signaling pathway	P	1	3	57	7572	0.0175439	0.000396197	over	Q6R891	O54890,Q6R891,Q62277	0.0224166	0.316529	0.333333
GO:0071317	cellular response to isoquinoline alkaloid	P	1	3	57	7572	0.0175439	0.000396197	over	Q6R891	Q6R891,O70200,Q9Z2D6	0.0224166	0.316529	0.333333
GO:0071692	protein localization to extracellular region	P	1	3	57	7572	0.0175439	0.000396197	over	Q61554	Q61554,Q8CG19,O89020	0.0224166	0.316529	0.333333
GO:0015671	oxygen transport	P	1	3	57	7572	0.0175439	0.000396197	over	P04247	P02088,P04247,Q9ER97	0.0224166	0.316529	0.333333
GO:0036158	outer dynein arm assembly	P	1	3	57	7572	0.0175439	0.000396197	over	Q91XQ0	B9EJR8,Q91XQ0,B2RY50	0.0224166	0.316529	0.333333
GO:1904386	response to L-phenylalanine derivative	P	1	3	57	7572	0.0175439	0.000396197	over	Q6R891	P97494,O09172,Q6R891	0.0224166	0.316529	0.333333
GO:0032430	positive regulation of phospholipase A2 activity	P	1	3	57	7572	0.0175439	0.000396197	over	P21570	P21570,P27612,P28652	0.0224166	0.316529	0.333333
GO:0070286	axonemal dynein complex assembly	P	1	3	57	7572	0.0175439	0.000396197	over	Q91XQ0	B9EJR8,Q91XQ0,B2RY50	0.0224166	0.316529	0.333333
GO:0071363	cellular response to growth factor stimulus	P	6	295	57	7572	0.105263	0.0389593	over	Q01149,P08121,O88273,Q61554,P11087,Q6R891	P70398,Q8CIB5,Q8K3G9,P11103,Q8K4G1,Q8K3H0,Q8R5H1,Q62219,Q60953,Q8VI36,P05480,Q4LDD4,Q62523,Q9WTS2,Q01149,P97471,Q8VCC1,P35822,P34152,Q8CF89,Q62432,Q8BUN5,P08121,P70340,O70309,Q63961,Q61072,Q91YD3,O88393,Q01147,P55284,Q62073,Q6P1E1,Q62312,P27090,Q9EP52,Q923E4,Q8CG19,Q9JKF1,Q91V41,P35235,P47941,P61148,Q8BGT1,P15655,B1AVY7,Q99N32,A2AKX3,Q62470,Q99PP7,P51637,Q61656,Q61823,Q63844,Q9JJY3,Q99J27,Q9Z138,…	0.0227726	0.317335	0.020339
GO:0048562	embryonic organ morphogenesis	P	3	84	57	7572	0.0526316	0.0110935	over	Q91VA1,Q61554,Q9QZ03	Q62148,Q9R0Q3,Q8BUN5,O35245,Q63961,P49769,Q8BML1,P28741,Q80SY4,Q62312,O35516,P23242,Q8CFN5,P59997,P31266,Q8BXG3,P24549,Q9JHW9,Q80U72,P63001,P46938,A2BH40,Q9Z138,Q924A0,Q04887,Q6A078,Q8R015,Q91VA1,Q02248,Q6KCD5,Q3UGF1,Q64331,Q9ES64,Q5SSL4,P54763,A2ARA8,Q6PAJ1,Q60987,Q80T11,P63085,Q63844,Q9WTX2,Q01721,Q9JJI8,Q61554,Q8BPB5,P26618,Q8VC52,P28660,O70546,P24529,O89090,P23359,Q91VC3,P63094,Q62432,E9PY46,…	0.0250777	0.338977	0.0357143
GO:0048705	skeletal system morphogenesis	P	3	85	57	7572	0.0526316	0.0112256	over	P11087,Q9QZ03,Q8VEJ4	P47811,Q9Z138,P27090,Q04887,P63058,Q05793,P11087,P63094,Q91WT9,Q6P549,Q80V26,Q9JJY3,P09242,Q6P4S6,P53690,Q8R138,P97865,Q8CFN5,Q61122,Q63943,Q8R2H9,Q08775,P33435,Q80W54,P35441,Q05895,Q62312,P14824,P37040,Q9WVG6,Q60847,Q04857,Q02788,Q80X19,Q8R2Z5,O08746,Q62507,P41317,O89029,P19324,Q02248,Q91VC3,Q6KCD5,Q62432,Q8BUN5,P26618,E9PY46,Q01721,Q9QZ03,E9Q5F9,Q3UGF1,Q3V3R1,A2AGH6,Q8VCH7,Q811D0,Q8VI24,O88559,…	0.0258592	0.338977	0.0352941
GO:0070848	response to growth factor	P	6	304	57	7572	0.105263	0.0401479	over	Q01149,P08121,O88273,Q61554,P11087,Q6R891	P70398,Q8CIB5,Q8K3G9,P11103,Q8K4G1,Q8K3H0,Q8R5H1,Q62219,Q60953,Q8VI36,P05480,Q4LDD4,Q62523,Q9WTS2,Q01149,P97471,Q8VCC1,P35822,P34152,Q8CF89,Q62432,Q8BUN5,P08121,P70340,O70309,Q63961,Q61072,Q91YD3,O88393,Q01147,P55284,Q62073,Q6P1E1,Q62312,P27090,Q9EP52,Q923E4,Q8CG19,Q9JKF1,Q91V41,P35235,P47941,P61148,Q8BGT1,P15655,B1AVY7,Q99N32,A2AKX3,Q62470,Q99PP7,P51637,Q61656,Q61823,Q63844,Q9JJY3,Q99J27,Q9Z138,…	0.0259404	0.338977	0.0197368
GO:0048706	embryonic skeletal system development	P	2	34	57	7572	0.0350877	0.00449023	over	Q9QZ03,P11087	Q02248,Q91VC3,P63094,Q6KCD5,Q62432,Q8BUN5,P26618,E9PY46,P53690,Q01721,Q62312,Q9QZ03,E9Q5F9,Q3UGF1,Q08775,Q3V3R1,A2AGH6,P27090,Q8VCH7,Q8CFN5,Q05793,Q811D0,Q8VI24,O88559,P23798,P23359,P11087,A2AQ25,Q00724,O88736,A2AKQ0,O89090,Q4VBD2,P41778	0.0267748	0.338977	0.0588235
GO:2000258	negative regulation of protein activation cascade	P	1	4	57	7572	0.0175439	0.000528262	over	Q61475	P97290,O55186,Q64735,Q61475	0.0297785	0.338977	0.25
GO:2000271	positive regulation of fibroblast apoptotic process	P	1	4	57	7572	0.0175439	0.000528262	over	A2AGX3	P70444,Q8BG48,Q8C4U3,A2AGX3	0.0297785	0.338977	0.25
GO:0003010	voluntary skeletal muscle contraction	P	1	4	57	7572	0.0175439	0.000528262	over	P04247	Q70IV5,P04247,O88990,Q8VCR8	0.0297785	0.338977	0.25
GO:1902617	response to fluoride	P	1	4	57	7572	0.0175439	0.000528262	over	P11087	P11087,Q9Z1B3,P52430,Q9R1E0	0.0297785	0.338977	0.25
GO:2001223	negative regulation of neuron migration	P	1	4	57	7572	0.0175439	0.000528262	over	P08121	P42227,Q9WV60,P08121,Q91Z67	0.0297785	0.338977	0.25
GO:0045916	negative regulation of complement activation	P	1	4	57	7572	0.0175439	0.000528262	over	Q61475	P97290,O55186,Q64735,Q61475	0.0297785	0.338977	0.25
GO:2001268	negative regulation of cysteine-type endopeptidase activity involved in apoptotic signaling pathway	P	1	4	57	7572	0.0175439	0.000528262	over	Q8VEJ4	Q99LX0,Q8VEJ4,Q9CQJ2,Q8VDY9	0.0297785	0.338977	0.25
GO:0070814	hydrogen sulfide biosynthetic process	P	1	4	57	7572	0.0175439	0.000528262	over	Q99J99	O89090,Q99J99,Q91WT9,Q8VCN5	0.0297785	0.338977	0.25
GO:0007202	activation of phospholipase C activity	P	1	4	57	7572	0.0175439	0.000528262	over	P21570	P21279,O54834,P61793,P21570	0.0297785	0.338977	0.25
GO:0048840	otolith development	P	1	4	57	7572	0.0175439	0.000528262	over	Q91VA1	Q8R015,Q91VA1,Q4ZJM7,Q99J83	0.0297785	0.338977	0.25
GO:0009403	toxin biosynthetic process	P	1	4	57	7572	0.0175439	0.000528262	over	Q99J99	Q99J99,Q91WT9,Q8VCN5,O89090	0.0297785	0.338977	0.25
GO:0015802	basic amino acid transport	P	1	4	57	7572	0.0175439	0.000528262	over	Q91W98	O08691,Q61176,Q09143,Q91W98	0.0297785	0.338977	0.25
GO:0030091	protein repair	P	1	4	57	7572	0.0175439	0.000528262	over	Q9JLC3	Q99LX0,Q8BU85,Q9JLC3,Q78J03	0.0297785	0.338977	0.25
GO:0097332	response to antipsychotic drug	P	1	4	57	7572	0.0175439	0.000528262	over	Q6R891	P68181,P31324,Q6R891,P08228	0.0297785	0.338977	0.25
GO:0014721	twitch skeletal muscle contraction	P	1	4	57	7572	0.0175439	0.000528262	over	P04247	Q70IV5,P04247,O88990,Q8VCR8	0.0297785	0.338977	0.25
GO:0030510	regulation of BMP signaling pathway	P	2	36	57	7572	0.0350877	0.00475436	over	O88273,Q61554	E9Q7G0,O55222,O35465,Q80X73,P97471,Q6ZPJ3,Q62432,Q63961,O88393,P97798,P55284,O35516,Q9EP52,Q91W61,Q9D659,P18406,P31266,P49817,P49443,Q6DVA0,O88307,Q8R1X6,Q9WU40,Q99PP7,O88273,Q8C4U3,O70421,Q924A0,A2A5Z6,Q8VC52,O70326,A2ARV4,P00520,Q61554,Q62470,Q62356	0.0297824	0.338977	0.0555556
GO:0071364	cellular response to epidermal growth factor stimulus	P	2	38	57	7572	0.0350877	0.00501849	over	P11087,Q6R891	Q9JKF1,Q62468,P09405,P10126,B2RQC6,Q9CVB6,P18760,P35235,P19157,Q68FL6,P11087,Q6P8X1,Q61881,P31750,P22682,Q01279,P42232,Q99MK8,P70424,Q68FF6,Q9D5V6,P98078,Q9D7X3,Q62384,Q6R891,Q3UHC7,O88597,Q9Z2A0,P23949,Q62077,Q8C5L6,Q8BKX1,Q925J9,P35831,Q8CI61,P23950,Q04887,Q3UFT3	0.0329179	0.351754	0.0526316
GO:0048598	embryonic morphogenesis	P	5	243	57	7572	0.0877193	0.0320919	over	O88273,Q91VA1,P51827,Q61554,Q9QZ03	O70475,Q02248,P97471,Q9CQJ4,Q99JY8,P70662,A2BH40,B1AVY7,Q62432,P28563,Q9QXZ0,P06745,Q9JMH6,Q9DBC7,P05132,Q8VHI3,Q6DID7,Q8BUN5,Q9QZH6,P46662,Q9EP52,P23359,P70340,Q8JZM7,Q62018,Q8K2T8,A2AQ19,Q5XJE5,Q9JLV5,Q4ACU6,P35546,Q8BGS1,O89110,Q9JI11,Q9JI10,Q9JIH2,P97478,Q80SY4,Q62073,Q7TT16,B2RRD7,P18760,Q8CHY6,P70336,B2RXS4,Q922D8,P28660,P58281,Q3V3R1,P62962,Q80U72,P68181,Q8BKG3,P70460,Q9R0Q3,P56677,Q03173,…	0.0353253	0.351754	0.0205761
GO:0048262	determination of dorsal/ventral asymmetry	P	1	5	57	7572	0.0175439	0.000660328	over	O88273	Q91Y86,O08648,O88273,O70326,Q02248	0.0370859	0.351754	0.2
GO:0061484	hematopoietic stem cell homeostasis	P	1	5	57	7572	0.0175439	0.000660328	over	Q8VEJ4	Q80X50,Q791V5,Q99MU3,Q8VEJ4,Q64299	0.0370859	0.351754	0.2
GO:0060346	bone trabecula formation	P	1	5	57	7572	0.0175439	0.000660328	over	P11087	O70326,P11087,P33434,Q05895,Q8C4U3	0.0370859	0.351754	0.2
GO:0048050	post-embryonic eye morphogenesis	P	1	5	57	7572	0.0175439	0.000660328	over	Q61554	Q07813,O08734,P18608,Q61554,Q8BPB5	0.0370859	0.351754	0.2
GO:1901341	positive regulation of store-operated calcium channel activity	P	1	5	57	7572	0.0175439	0.000660328	over	Q3UP38	Q8BSY0,P70302,Q8CIH5,P83093,Q3UP38	0.0370859	0.351754	0.2
GO:0048263	determination of dorsal identity	P	1	5	57	7572	0.0175439	0.000660328	over	O88273	Q02248,Q91Y86,O08648,O88273,O70326	0.0370859	0.351754	0.2
GO:0002923	regulation of humoral immune response mediated by circulating immunoglobulin	P	1	5	57	7572	0.0175439	0.000660328	over	Q61475	P29351,P08101,Q91X72,P06800,Q61475	0.0370859	0.351754	0.2
GO:0048563	post-embryonic animal organ morphogenesis	P	1	5	57	7572	0.0175439	0.000660328	over	Q61554	Q61554,Q8BPB5,Q07813,O08734,P18608	0.0370859	0.351754	0.2
GO:1903011	negative regulation of bone development	P	1	5	57	7572	0.0175439	0.000660328	over	Q61554	Q5SVD0,O70326,Q61554,Q9Z0U1,Q64374	0.0370859	0.351754	0.2
GO:0032237	activation of store-operated calcium channel activity	P	1	5	57	7572	0.0175439	0.000660328	over	Q3UP38	Q8BSY0,P70302,Q8CIH5,P83093,Q3UP38	0.0370859	0.351754	0.2
GO:1904778	positive regulation of protein localization to cell cortex	P	1	5	57	7572	0.0175439	0.000660328	over	Q6R891	Q6R891,E9Q7G0,O70318,P48193,B2RSH2	0.0370859	0.351754	0.2
GO:0009092	homoserine metabolic process	P	1	5	57	7572	0.0175439	0.000660328	over	Q99J99	Q922D8,P52196,Q99J99,Q91WT9,Q8VCN5	0.0370859	0.351754	0.2
GO:0043353	enucleate erythrocyte differentiation	P	1	5	57	7572	0.0175439	0.000660328	over	P04247	Q4VC33,Q925J9,P04247,P13405,O89090	0.0370859	0.351754	0.2
GO:0015801	aromatic amino acid transport	P	1	5	57	7572	0.0175439	0.000660328	over	Q91W98	Q91W98,P10852,Q8CH36,Q8K4D3,Q9Z127	0.0370859	0.351754	0.2
GO:1903659	regulation of complement-dependent cytotoxicity	P	1	5	57	7572	0.0175439	0.000660328	over	Q61475	P11499,P06909,Q64735,O55186,Q61475	0.0370859	0.351754	0.2
GO:0019346	transsulfuration	P	1	5	57	7572	0.0175439	0.000660328	over	Q99J99	Q922D8,P52196,Q99J99,Q91WT9,Q8VCN5	0.0370859	0.351754	0.2
GO:0007016	cytoskeletal anchoring at plasma membrane	P	1	5	57	7572	0.0175439	0.000660328	over	O70161	P26039,Q71LX4,Q9WV92,Q62165,O70161	0.0370859	0.351754	0.2
GO:0038063	collagen-activated tyrosine kinase receptor signaling pathway	P	1	5	57	7572	0.0175439	0.000660328	over	P11087	P11087,P48025,P08122,P02463,Q03146	0.0370859	0.351754	0.2
GO:0015871	choline transport	P	1	5	57	7572	0.0175439	0.000660328	over	Q91VA1	Q6X893,Q91VA1,Q8BY89,P49769,A8Y5H7	0.0370859	0.351754	0.2
GO:0070849	response to epidermal growth factor	P	2	41	57	7572	0.0350877	0.00541469	over	P11087,Q6R891	Q9JKF1,Q62468,P09405,P10126,B2RQC6,Q9CVB6,P18760,P35235,P19157,Q68FL6,P11087,Q6P8X1,Q61881,P31750,P22682,Q01279,P42232,Q99MK8,P70424,Q68FF6,Q9D5V6,P98078,Q9D7X3,Q62384,Q6R891,Q3UHC7,O88597,Q9Z2A0,P23949,Q62077,Q8C5L6,Q8BKX1,Q925J9,P35831,Q8CI61,P23950,Q04887,Q3UFT3,F6ZDS4,P63085,Q63844	0.037852	0.353662	0.0487805
GO:0071229	cellular response to acid chemical	P	3	99	57	7572	0.0526316	0.0130745	over	P11087,Q01149,P08121	Q9JJK2,Q04857,Q8BKC5,Q8BMJ2,O08529,P09803,Q9JLN9,P11087,P16460,P13864,Q60668,Q01149,Q01279,Q64430,Q99K70,Q3U962,P08121,Q80X95,Q9JHS3,P26618,P33434,P02463,Q8K4Q0,O88653,Q9CQ22,O88508,Q9D1L9,Q7TN98,Q99JN2,Q64373,Q8CI19,P46062,O70481,Q6WKZ8,Q80YX1,Q6PIC6,O35129,Q9QYC0,Q9ERS2,Q9Z2V4,P08730,Q8BKG3,Q62148,Q9Z0P5,Q9JIY5,Q9QVP9,Q04736,P25911,Q9CSN1,P97298,P28704,Q01147,P46938,Q64434,Q9JKL5,P35546,Q8CFN5,…	0.0381646	0.353778	0.030303
GO:0090101	negative regulation of transmembrane receptor protein serine/threonine kinase signaling pathway	P	2	43	57	7572	0.0350877	0.00567882	over	O88273,Q61554	P49443,P20029,Q61543,P39054,Q99K41,Q99MQ4,Q9WV80,Q62219,Q6P8X1,Q9Z1Z2,P49817,Q9WUD1,Q8R422,Q9WVC3,O88939,Q9WU40,Q9QUR7,Q9Z0F8,Q9Z2A0,O88393,A2A5Z6,Q923E4,Q9CZT5,Q7TSK7,Q6DVA0,O88307,Q8R1X6,Q99PP7,O88273,Q8C4U3,O70421,Q924A0,Q8VC52,O70326,Q9EP52,A2ARV4,P00520,Q9D6K5,Q9WVQ1,Q61554,Q8CG19,Q64299,Q63961	0.0412888	0.373404	0.0465116
GO:0048565	digestive tract development	P	2	43	57	7572	0.0350877	0.00567882	over	Q2KHK6,P08121	P16460,Q62148,P11725,Q01279,Q8C196,O88312,P54754,Q00262,Q8C4U3,P10417,Q6KCD5,P26618,Q924A0,Q8VC52,P03958,Q9DD06,P27090,Q8C754,Q02248,P28660,Q62432,Q8BUN5,Q8BGS1,P47941,P07607,P43241,Q64434,Q2KHK6,P09803,Q9JJ06,Q8BZA9,Q8BR70,Q9Z0Z7,Q8R418,P08121,P05532,Q5NBX1,Q62312,Q09XV5,P13405,Q8CI19,A2ARI4,P24860	0.0412888	0.373404	0.0465116
GO:0001101	response to acid chemical	P	4	177	57	7572	0.0701754	0.0233756	over	P11087,Q01149,P08121,Q6R891	P11531,P45376,P24529,P40240,P16951,Q64471,Q9JJK2,P24270,Q05421,Q04857,Q8BKC5,Q8BMJ2,O08529,P09803,Q9JLN9,P11087,P16460,P13864,Q60668,Q01149,Q01279,Q64430,Q99K70,Q3U962,P08121,Q80X95,Q9JHS3,P26618,P33434,P02463,Q8K4Q0,O88653,Q9CQ22,O88508,Q9D1L9,Q7TN98,Q99JN2,Q64373,Q8CI19,Q61024,P00375,Q8VI47,Q07113,P00329,P51658,O88735,P56528,Q8CHC4,P49935,P05622,Q00724,O35609,P28704,Q9D7E3,P28700,P23242,Q8VCA6,…	0.0436984	0.373404	0.0225989
GO:2001204	regulation of osteoclast development	P	1	6	57	7572	0.0175439	0.000792393	over	Q61554	Q61554,Q9Z0U1,Q9R1Q9,O54885,O35235,O35516	0.0443393	0.373404	0.166667
GO:0030206	chondroitin sulfate biosynthetic process	P	1	6	57	7572	0.0175439	0.000792393	over	Q91Z92	O70475,Q9EPL0,A2AKQ0,Q91Z92,Q99LL3,Q6IQX7	0.0443393	0.373404	0.166667
GO:0002921	negative regulation of humoral immune response	P	1	6	57	7572	0.0175439	0.000792393	over	Q61475	P97290,O55186,P29351,P08101,Q64735,Q61475	0.0443393	0.373404	0.166667
GO:0070813	hydrogen sulfide metabolic process	P	1	6	57	7572	0.0175439	0.000792393	over	Q99J99	Q99J99,Q91WT9,Q8VCN5,O89090,Q9R112,Q9DCM0	0.0443393	0.373404	0.166667
GO:0010032	meiotic chromosome condensation	P	1	6	57	7572	0.0175439	0.000792393	over	Q8BSP2	Q8CG48,Q8CG47,Q8K2Z4,Q8C156,Q8BSP2,Q6ZQK0	0.0443393	0.373404	0.166667
GO:1904776	regulation of protein localization to cell cortex	P	1	6	57	7572	0.0175439	0.000792393	over	Q6R891	Q6R891,E9Q7G0,O70318,P48193,B2RSH2,Q9D279	0.0443393	0.373404	0.166667
GO:0042448	progesterone metabolic process	P	1	6	57	7572	0.0175439	0.000792393	over	Q61542	P32020,Q61542,Q8K023,Q6P5E8,Q8VC28,P42232	0.0443393	0.373404	0.166667
GO:0043588	skin development	P	3	109	57	7572	0.0526316	0.0143951	over	P11087,Q01149,P08121	Q61001,Q80W54,Q9R1J0,Q01279,Q8R422,Q04207,P31786,Q61315,Q8VI56,P27090,P70662,Q8R418,Q61271,Q04887,Q62245,A2ARI4,Q7TMD7,Q5MPP0,Q80X90,Q9ET54,O70456,P02535,Q3TTY5,Q61207,E9Q557,P10107,Q3TKT4,Q08189,Q9WV54,Q9JI11,P22437,P31938,Q9Z2K1,P70677,Q9QYB1,P56677,Q61187,P97431,Q8BG60,Q925J9,P46938,Q6PAJ1,Q4G0F8,P31266,Q02248,Q9QWL7,Q64430,P06797,P10417,Q8BRM2,P50446,Q9R269,Q91WA6,P10287,Q8K2H1,A2A863,Q61739,…	0.0484872	0.385618	0.0275229
GO:0055123	digestive system development	P	2	48	57	7572	0.0350877	0.00633914	over	P08121,Q2KHK6	P16460,Q62148,P11725,Q01279,Q8C196,Q6DID7,P15208,Q91X79,O88312,P54754,Q00262,Q8C4U3,P10417,Q6KCD5,P26618,Q924A0,Q8VC52,P08121,P05532,Q5NBX1,Q62312,Q09XV5,Q8R418,P13405,Q8CI19,A2ARI4,P24860,P03958,Q9DD06,P27090,Q8C754,Q02248,P28660,Q62432,Q8BUN5,Q8BGS1,P47941,P07607,P43241,Q64434,Q2KHK6,P09803,Q9JJ06,Q8BZA9,Q8BR70,Q9Z0Z7,Q9JKY5,Q3UGF1	0.0503675	0.385618	0.0416667
GO:0099022	vesicle tethering	P	1	7	57	7572	0.0175439	0.000924459	over	Q61542	O35382,Q8K1X1,Q8K0F1,Q3UVG3,Q9CYI0,Q61542,Q9DCI3	0.0515389	0.385618	0.142857
GO:0097278	complement-dependent cytotoxicity	P	1	7	57	7572	0.0175439	0.000924459	over	Q61475	P06909,Q64735,O55186,Q61475,P11499,P01027,Q9ERI2	0.0515389	0.385618	0.142857
GO:0061430	bone trabecula morphogenesis	P	1	7	57	7572	0.0175439	0.000924459	over	P11087	P11087,P33434,Q05895,Q8C4U3,O70326,Q8CJH3,Q7TNB8	0.0515389	0.385618	0.142857
GO:0009886	post-embryonic animal morphogenesis	P	1	7	57	7572	0.0175439	0.000924459	over	Q61554	Q61687,P63094,Q61554,Q8BPB5,Q07813,O08734,P18608	0.0515389	0.385618	0.142857
GO:0006833	water transport	P	1	7	57	7572	0.0175439	0.000924459	over	Q8VHL0	Q02013,P26361,P55088,Q8C5L6,Q8VCR8,Q62011,Q8VHL0	0.0515389	0.385618	0.142857
GO:0019732	antifungal humoral response	P	1	7	57	7572	0.0175439	0.000924459	over	P21570	P12023,Q9D8T0,Q9DD06,P32648,P41539,P57774,P21570	0.0515389	0.385618	0.142857
GO:0032429	regulation of phospholipase A2 activity	P	1	7	57	7572	0.0175439	0.000924459	over	P21570	P27612,P28652,P21570,P10107,O35640,Q91ZX7,O88531	0.0515389	0.385618	0.142857
GO:1902857	positive regulation of non-motile cilium assembly	P	1	7	57	7572	0.0175439	0.000924459	over	Q6P5D4	Q80UG5,O55131,P42859,P63168,Q91VJ5,Q6P5D4,O35668	0.0515389	0.385618	0.142857
GO:1901339	regulation of store-operated calcium channel activity	P	1	7	57	7572	0.0175439	0.000924459	over	Q3UP38	Q8BSY0,P70302,Q8CIH5,P83093,Q3UP38,Q8R317,Q62077	0.0515389	0.385618	0.142857
GO:1990314	cellular response to insulin-like growth factor stimulus	P	1	7	57	7572	0.0175439	0.000924459	over	Q61554	Q61554,Q02248,P18760,Q64010,Q9D5V6,Q01147,O08586	0.0515389	0.385618	0.142857
GO:0060179	male mating behavior	P	1	7	57	7572	0.0175439	0.000924459	over	Q6R891	P20060,Q9R244,P70288,P28798,Q6R891,O08586,P70365	0.0515389	0.385618	0.142857
GO:0051307	meiotic chromosome separation	P	1	7	57	7572	0.0175439	0.000924459	over	Q8BSP2	Q64511,Q01320,Q9QZD4,Q8BGE5,Q8C156,Q8BSP2,Q6ZQK0	0.0515389	0.385618	0.142857
GO:0038065	collagen-activated signaling pathway	P	1	7	57	7572	0.0175439	0.000924459	over	P11087	P11087,P48025,P08122,P02463,Q03146,Q62469,P61622	0.0515389	0.385618	0.142857
GO:0010863	positive regulation of phospholipase C activity	P	1	7	57	7572	0.0175439	0.000924459	over	P21570	P21279,O54834,P61793,P21570,P05622,P26618,P15655	0.0515389	0.385618	0.142857
GO:0019755	one-carbon compound transport	P	1	7	57	7572	0.0175439	0.000924459	over	Q8VHL0	P00920,Q64444,P55088,Q8CI85,Q9WVT6,Q02013,Q8VHL0	0.0515389	0.385618	0.142857
GO:0006700	C21-steroid hormone biosynthetic process	P	1	7	57	7572	0.0175439	0.000924459	over	Q61542	P32020,Q61542,Q9R0A1,Q9QUN9,P98078,Q6P5E8,Q9DBG1	0.0515389	0.385618	0.142857
GO:0035116	embryonic hindlimb morphogenesis	P	1	7	57	7572	0.0175439	0.000924459	over	P51827	Q02248,Q3TKT4,P63094,Q925J9,Q8R418,P14404,P51827	0.0515389	0.385618	0.142857
GO:0090263	positive regulation of canonical Wnt signaling pathway	P	2	50	57	7572	0.0350877	0.00660328	over	P11087,Q8VEJ4	P31266,Q01853,Q62167,O55222,Q9EQH3,Q8BY87,P60122,Q8VDP4,P11087,Q7TN37,P49817,Q8BKG3,P49443,P05480,P36993,O54784,P25799,Q01279,Q80TP3,Q8BHJ5,P83741,Q9QXE7,Q9DC28,Q6DID7,Q80U87,Q8C4X2,Q9Z138,Q8BUN5,Q9D7M1,Q9QUR7,Q8VEJ4,Q80U19,Q3UH66,Q3TP92,Q8C4U3,Q8BTH8,Q60989,P46938,P10287,P63147,Q8BGR8,Q6ZQ93,P15655,Q91ZV8,Q9CZW6,Q9Z0J1,Q6PFX9,Q9WTL8,A2ARI4,P63058	0.0541831	0.400347	0.04
GO:0098655	cation transmembrane transport	P	5	274	57	7572	0.0877193	0.0361859	over	P56382,Q91VA1,Q3UP38,A2ASZ8,Q9QZ03	Q9Z2I0,Q60932,Q99JB2,Q3UMR5,Q8VCX5,Q8CD10,Q9CXD6,Q810S1,Q9CTY5,Q9DB10,Q6GQS1,Q99KR7,P11531,O09131,Q6PHZ2,P0DP27,Q80W21,Q9D1X0,O09161,Q01063,Q8C8R3,P70414,Q9DAV9,Q01815,Q8VDN2,P56480,Q61941,Q6PIE5,Q6PIC6,Q9Z1W8,P62814,P50518,Q810Q5,Q9D3D9,Q8BJ03,Q61165,Q8K4D3,Q3U2S8,P49282,Q9ET37,Q03265,Q9CQQ7,Q91VR2,Q9DCX2,Q9CPQ8,P56382,P03930,Q9CR84,P00848,Q9DC70,P03911,P00397,P00158,Q91VA1,Q8BSY0,Q99104,P42859,…	0.0543602	0.400347	0.0182482
GO:0032963	collagen metabolic process	P	2	51	57	7572	0.0350877	0.00673534	over	P11087,Q01149	P09055,P21460,Q9D1H9,Q99P87,Q11136,P10605,O70370,Q64449,P33434,P53690,P07146,O54732,P33435,P19324,P11087,Q8BH97,O88207,Q8K2B0,Q8CG70,Q924Z5,Q61176,P11276,Q99K41,P05201,P62835,Q9CX80,O54750,P20152,Q62469,P99029,P19221,P05622,B2RWS6,Q61247,Q63961,P70380,Q9QXV1,Q8CG19,Q9D659,P48441,P28867,Q8CGB6,P59016,Q01149,Q9JJY3,Q9R0E1,Q8BGQ1,O88393,Q9Z1M0,Q8CG71,Q3V1T4	0.0561284	0.40223	0.0392157
GO:0030282	bone mineralization	P	2	52	57	7572	0.0350877	0.00686741	over	Q8K4L6,Q01149	Q80W54,P06802,Q61508,Q91Z96,P23242,Q8BHN1,Q8R2H9,Q9JHZ2,Q8BI84,G5E829,Q6P9J9,Q64339,Q8BUN5,P70414,P48999,Q9Z1M0,Q6PGD0,P35803,P63089,Q8R138,Q8CFN5,P18406,P23359,Q8VE98,Q7TN37,P29699,Q9QVP9,P51675,O70326,Q8K4L6,Q8CGN4,Q04887,Q5SVD0,O88990,Q99MQ4,P70122,Q01149,Q9JJY3,P39654,Q9Z138,P43025,Q7TNB8,O08811,Q99P91,Q8R1S4,Q9DAV9,Q924A0,P14234,Q99PD7,Q91W61,A2ARI4,P33435	0.0580982	0.40223	0.0384615
GO:0060576	intestinal epithelial cell development	P	1	8	57	7572	0.0175439	0.00105652	over	Q2KHK6	P07607,Q2KHK6,P09803,Q9JJ06,Q8BZA9,Q8BR70,Q9Z0Z7,Q8R418	0.0586853	0.40223	0.125
GO:0035137	hindlimb morphogenesis	P	1	8	57	7572	0.0175439	0.00105652	over	P51827	Q02248,Q3TKT4,P63094,Q925J9,Q8R418,P14404,P51827,Q05860	0.0586853	0.40223	0.125
GO:0001878	response to yeast	P	1	8	57	7572	0.0175439	0.00105652	over	P21570	Q64010,Q09014,P12023,P32648,P41539,P11247,P57774,P21570	0.0586853	0.40223	0.125
GO:0010457	centriole-centriole cohesion	P	1	8	57	7572	0.0175439	0.00105652	over	Q6P5D4	Q02248,O08788,Q8CJ40,P28741,Q6P5D4,Q61043,Q8R4Y8,A2AM05	0.0586853	0.40223	0.125
GO:0017185	peptidyl-lysine hydroxylation	P	1	8	57	7572	0.0175439	0.00105652	over	Q9R0B9	Q9ERI5,P59016,Q9R0E1,Q9R0E2,Q8BGQ1,Q8K2B0,Q8CG70,Q9R0B9	0.0586853	0.40223	0.125
GO:0072697	protein localization to cell cortex	P	1	8	57	7572	0.0175439	0.00105652	over	Q6R891	Q6R891,Q9D279,E9Q7G0,O70318,P48193,B2RSH2,P26040,Q9R060	0.0586853	0.40223	0.125
GO:0048569	post-embryonic animal organ development	P	1	8	57	7572	0.0175439	0.00105652	over	Q61554	E9Q634,P07903,Q62120,Q61554,Q8BPB5,Q07813,O08734,P18608	0.0586853	0.40223	0.125
GO:0035082	axoneme assembly	P	1	8	57	7572	0.0175439	0.00105652	over	Q91XQ0	Q62036,P63147,A2ARZ3,B9EJR8,Q91XQ0,B2RY50,Q80W93,Q8BS45	0.0586853	0.40223	0.125
GO:0030449	regulation of complement activation	P	1	8	57	7572	0.0175439	0.00105652	over	Q61475	P97290,P01027,O55186,Q61475,Q64735,P67778,P06909,O35658	0.0586853	0.40223	0.125
GO:0050650	chondroitin sulfate proteoglycan biosynthetic process	P	1	8	57	7572	0.0175439	0.00105652	over	Q91Z92	O70475,Q9EPL0,A2AKQ0,Q91Z92,Q99LL3,Q6IQX7,Q8BHA9,P58158	0.0586853	0.40223	0.125
GO:0048736	appendage development	P	2	54	57	7572	0.0350877	0.00713154	over	P51827,Q9QZ03	Q62148,Q99JI1,P49769,Q8VI56,O35516,O70326,P27090,Q8R418,Q3UGF1,Q45VK7,P41778,P23359,Q8BSY0,Q07813,O08734,Q6P4S6,E9PY46,P48725,P48441,Q6PCQ0,Q05860,Q02248,Q6KCD5,Q8VCH7,Q7TQ95,Q9Z0J1,Q01815,Q08775,P14404,Q3TKT4,P63094,Q925J9,P51827,Q61687,A2A863,Q61739,Q9R078,O09106,P21279,P70288,Q4PZA2,Q9ESL4,P97471,Q80V26,P35288,Q9Z138,P27600,Q01721,P23242,Q8CE72,Q9QZ03,P70207,Q6IQX8,Q04887	0.062109	0.421085	0.037037
GO:0030509	BMP signaling pathway	P	2	54	57	7572	0.0350877	0.00713154	over	O88273,Q61554	O35465,Q62470,Q62356,Q9EP52,E9Q7G0,O55222,Q80X73,P97471,Q6ZPJ3,Q62432,Q63961,O88393,P97798,P55284,O35516,Q91W61,Q9D659,P18406,P31266,P49817,P49443,Q6DVA0,O88307,Q8R1X6,Q9WU40,Q99PP7,O88273,Q8C4U3,O70421,Q924A0,A2A5Z6,Q8VC52,O70326,A2ARV4,P00520,Q61554,P70398,Q61656,Q61823,Q63844,Q8R5H1,Q9JJY3,Q99J27,Q9Z138,P70340,Q9QZH6,Q7TQ33,Q5SWY7,P27090,P70387,Q9D856,Q08775,Q7TMD7,P23359	0.062109	0.421085	0.037037
GO:0060173	limb development	P	2	54	57	7572	0.0350877	0.00713154	over	P51827,Q9QZ03	Q62148,Q99JI1,P49769,Q8VI56,O35516,O70326,P27090,Q8R418,Q3UGF1,Q45VK7,P41778,P23359,Q8BSY0,Q07813,O08734,Q6P4S6,E9PY46,P48725,P48441,Q6PCQ0,Q05860,Q02248,Q6KCD5,Q8VCH7,Q7TQ95,Q9Z0J1,Q01815,Q08775,P14404,Q3TKT4,P63094,Q925J9,P51827,Q61687,A2A863,Q61739,Q9R078,O09106,P21279,P70288,Q4PZA2,Q9ESL4,P97471,Q80V26,P35288,Q9Z138,P27600,Q01721,P23242,Q8CE72,P70207,Q6IQX8,Q04887,Q9QZ03	0.062109	0.421085	0.037037
GO:0015669	gas transport	P	1	9	57	7572	0.0175439	0.00118859	over	P04247	P00920,Q64444,P55088,Q8CI85,Q9WVT6,Q02013,P02088,P04247,Q9ER97	0.0657787	0.42451	0.111111
GO:0015012	heparan sulfate proteoglycan biosynthetic process	P	1	9	57	7572	0.0175439	0.00118859	over	Q91Z92	Q02248,Q8BHA9,Q924A0,O70475,Q9EPS3,Q9EPL0,Q91Z92,P58158,Q9WVL6	0.0657787	0.42451	0.111111
GO:2000257	regulation of protein activation cascade	P	1	9	57	7572	0.0175439	0.00118859	over	Q61475	P97290,P01027,O55186,P06909,O35658,Q64735,Q61475,P67778,P32261	0.0657787	0.42451	0.111111
GO:0035909	aorta morphogenesis	P	1	9	57	7572	0.0175439	0.00118859	over	P08121	P27090,Q63961,P31266,Q6PDN3,P08121,P54761,P52800,Q91ZX7,P05622	0.0657787	0.42451	0.111111
GO:0002021	response to dietary excess	P	1	9	57	7572	0.0175439	0.00118859	over	A2ASZ8	Q8K3G9,Q8BXK9,O88307,Q9D8H7,P06909,P08226,Q9QXV0,Q8BHJ5,A2ASZ8	0.0657787	0.42451	0.111111
GO:0042044	fluid transport	P	1	9	57	7572	0.0175439	0.00118859	over	Q8VHL0	Q02013,P55088,Q8VCR8,Q62011,P26361,Q8VHL0,P11881,Q80SW1,Q8C5L6	0.0657787	0.42451	0.111111
GO:0010172	embryonic body morphogenesis	P	1	9	57	7572	0.0175439	0.00118859	over	O88273	Q80TV8,Q6PDH0,Q8BRT1,Q62165,Q8K1N2,P28660,Q8CHY6,O88273,Q8BPP1	0.0657787	0.42451	0.111111
GO:0034505	tooth mineralization	P	1	9	57	7572	0.0175439	0.00118859	over	P11087	Q69ZF7,P70302,Q9R1E0,Q9JKF6,Q99MQ4,Q8CGN4,Q8R418,P09242,P11087	0.0657787	0.42451	0.111111
GO:1902855	regulation of non-motile cilium assembly	P	1	9	57	7572	0.0175439	0.00118859	over	Q6P5D4	P27546,P39054,Q80UG5,O55131,P42859,P63168,Q91VJ5,Q6P5D4,O35668	0.0657787	0.42451	0.111111
GO:0048048	embryonic eye morphogenesis	P	1	9	57	7572	0.0175439	0.00118859	over	Q61554	P24549,Q9JHW9,A2BH40,P24529,O89090,P23359,Q501J7,Q61554,Q8BPB5	0.0657787	0.42451	0.111111
GO:0030198	extracellular matrix organization	P	3	124	57	7572	0.0526316	0.0163761	over	P11087,Q01149,P08121	Q03146,P21460,P28843,P02468,Q61233,O08917,P20918,Q6PGF7,Q63961,P21844,Q8VDD8,A2AAY5,P33435,Q8VCM2,Q8BI84,P07356,Q80X19,P19324,P51885,P11087,Q3UQ28,P59016,Q60715,Q01149,Q9QZZ6,Q64430,Q3U962,Q04690,P08121,Q61247,Q9R0E1,O88207,Q8BGQ1,Q8K2B0,O70326,P27090,Q3V1T4,Q64739,P10493,E9Q634,P19258,O70370,O08638,Q99K41,Q9WVH9,Q9D1H9,Q9WVJ9,Q9DAV9,Q61292,P02469,Q61087,Q9WUP0,P09055,P59113,P49817,Q3TIR3,Q62165,…	0.0662623	0.426167	0.0241935
GO:0071773	cellular response to BMP stimulus	P	2	57	57	7572	0.0350877	0.00752773	over	O88273,Q61554	P70398,Q61656,Q61823,Q63844,Q8R5H1,P97471,Q9JJY3,Q99J27,Q9Z138,P70340,O88393,Q9QZH6,Q7TQ33,Q5SWY7,P27090,Q9EP52,P70387,Q9D659,Q9D856,Q08775,Q7TMD7,P23359,O35465,Q62470,Q62356,E9Q7G0,O55222,Q80X73,Q6ZPJ3,Q62432,Q63961,P97798,P55284,O35516,Q91W61,P18406,P31266,P49817,P49443,Q6DVA0,O88307,Q8R1X6,Q9WU40,Q99PP7,O88273,Q8C4U3,O70421,Q924A0,A2A5Z6,Q8VC52,O70326,A2ARV4,P00520,Q61554,Q9R097,Q9WU03,Q04887	0.0682968	0.434784	0.0350877
GO:0090288	negative regulation of cellular response to growth factor stimulus	P	2	57	57	7572	0.0350877	0.00752773	over	O88273,Q61554	P20029,Q61543,P39054,Q99K41,Q99MQ4,Q9WV80,Q62219,Q6P8X1,Q9Z1Z2,P49817,P49443,Q9WUD1,Q8R422,Q9WVC3,O88939,Q9WU40,Q9QUR7,Q9Z0F8,Q9Z2A0,O88393,A2A5Z6,Q923E4,Q9CZT5,Q7TSK7,Q6DVA0,O88307,Q8R1X6,Q99PP7,O88273,Q8C4U3,O70421,Q924A0,Q8VC52,O70326,Q9EP52,A2ARV4,P00520,P46935,Q99LI8,P12815,P35821,Q3UHC7,O55186,Q8CHU3,Q8R464,Q61554,Q8CG19,Q9QZF2,P35441,A2A8L5,Q00519,P28654,Q9ESB3,Q91ZV8,Q6Q477,O70589,Q9R1B9	0.0682968	0.434784	0.0350877
GO:0071772	response to BMP	P	2	57	57	7572	0.0350877	0.00752773	over	O88273,Q61554	P70398,Q61656,Q61823,Q63844,Q8R5H1,P97471,Q9JJY3,Q99J27,Q9Z138,P70340,O88393,Q9QZH6,Q7TQ33,Q5SWY7,P27090,Q9EP52,P70387,Q9D659,Q9D856,Q08775,Q7TMD7,P23359,O35465,Q62470,Q62356,E9Q7G0,O55222,Q80X73,Q6ZPJ3,Q62432,Q63961,P97798,P55284,O35516,Q91W61,P18406,P31266,P49817,P49443,Q6DVA0,O88307,Q8R1X6,Q9WU40,Q99PP7,O88273,Q8C4U3,O70421,Q924A0,A2A5Z6,Q8VC52,O70326,A2ARV4,P00520,Q61554,Q9R097,Q9WU03,Q04887	0.0682968	0.434784	0.0350877
GO:0001822	kidney development	P	3	126	57	7572	0.0526316	0.0166403	over	Q61554,Q99J99,Q8VEJ4	Q61554,Q6A026,P49935,Q04690,Q8BVF7,A2ARA8,Q8VCH7,Q8C3K6,P10417,Q9R1B9,P24270,Q811D0,Q99JW5,Q62059,P30115,Q62432,Q8BUN5,O08691,P70340,O35988,Q8C4U3,P18828,P35546,P23359,Q61001,Q02248,O55222,P97471,O35245,P15379,P15655,Q04887,Q9R1X4,P41778,O70326,P42225,P06909,P16406,E9Q612,P10493,E9Q634,P19258,P59598,P05622,P61620,Q6A078,P61148,Q91YU6,Q5JCT0,Q80W54,Q09324,A2ARI4,P97333,Q8R0G9,Q8BH74,Q62470,Q9Z0W3,…	0.0688314	0.435527	0.0238095
GO:0002250	adaptive immune response	P	4	210	57	7572	0.0701754	0.0277338	over	Q61475,Q3UP38,Q3U1F9,P15530	P01865,P08508,P01869,P01027,P01867,P20491,P08101,P06339,P00493,P97821,P23591,P49935,P04187,O88662,Q9QZL0,P06800,P48453,P31809,P63017,P01900,P23492,P01902,P01897,P36371,Q921M7,O70439,P14430,P01898,Q61559,P01901,P04223,P14432,P01887,Q61160,Q64726,Q9Z1M0,P11609,P70387,P43247,Q9JLN9,P52633,P01872,P63038,Q811D0,Q99JH8,Q91XB0,Q00196,P01921,P06346,P12804,Q5JCT0,P35762,Q5SUA5,P13597,Q6A0D4,Q9WTK5,B2RUP2,…	0.0727422	0.435527	0.0190476
GO:0007099	centriole replication	P	1	10	57	7572	0.0175439	0.00132066	over	Q6P5D4	Q61937,Q0VEJ0,Q8C2Q3,Q63850,Q9DB34,P46467,P97377,Q9R1K9,Q6P5D4,Q8R4Y8	0.0728197	0.435527	0.1
GO:0007076	mitotic chromosome condensation	P	1	10	57	7572	0.0175439	0.00132066	over	Q8BSP2	Q8CG48,Q8CG47,Q9DBR0,Q921W0,Q6KCD5,Q8K2Z4,Q8C156,Q9R0L7,Q8BSP2,Q6ZQK0	0.0728197	0.435527	0.1
GO:0048745	smooth muscle tissue development	P	1	10	57	7572	0.0175439	0.00132066	over	P08121	Q6PDN3,P08121,Q04887,O35245,Q811D0,P05622,Q04690,Q63961,A2ARA8,P58462	0.0728197	0.435527	0.1
GO:2001267	regulation of cysteine-type endopeptidase activity involved in apoptotic signaling pathway	P	1	10	57	7572	0.0175439	0.00132066	over	Q8VEJ4	Q07813,Q8BUN5,Q62120,Q99LX0,Q8VEJ4,Q9CQJ2,Q8VDY9,P13020,Q9JIY5,Q80TY4	0.0728197	0.435527	0.1
GO:0071577	zinc ion transmembrane transport	P	1	10	57	7572	0.0175439	0.00132066	over	Q9QZ03	Q78IQ7,Q6P5F6,Q8C145,Q75N73,Q9D856,Q61194,Q60738,Q31125,Q8BWY7,Q9QZ03	0.0728197	0.435527	0.1
GO:0030204	chondroitin sulfate metabolic process	P	1	10	57	7572	0.0175439	0.00132066	over	Q91Z92	P28653,P28654,Q8CG85,O70475,Q9EPL0,A2AKQ0,Q91Z92,Q99LL3,Q6IQX7,Q80V26	0.0728197	0.435527	0.1
GO:1900274	regulation of phospholipase C activity	P	1	10	57	7572	0.0175439	0.00132066	over	P21570	P21279,O54834,P61793,P21570,P05622,P26618,P15655,Q61548,P00520,Q8R3B1	0.0728197	0.435527	0.1
GO:0036035	osteoclast development	P	1	10	57	7572	0.0175439	0.00132066	over	Q61554	O35516,O54885,Q61554,Q9Z0U1,Q9R1Q9,O35235,P07356,P63005,P05480,P58462	0.0728197	0.435527	0.1
GO:0033197	response to vitamin E	P	1	10	57	7572	0.0175439	0.00132066	over	P11087	P11087,P24270,P10518,P03958,Q64471,Q8JZK9,Q03963,Q62093,O88597,Q61176	0.0728197	0.435527	0.1
GO:0060575	intestinal epithelial cell differentiation	P	1	10	57	7572	0.0175439	0.00132066	over	Q2KHK6	P07607,Q2KHK6,P09803,Q9JJ06,Q8BZA9,Q8BR70,Q9Z0Z7,Q8R418,P43241,Q64434	0.0728197	0.435527	0.1
GO:0035025	positive regulation of Rho protein signal transduction	P	1	10	57	7572	0.0175439	0.00132066	over	P08121	Q00623,E9Q394,O88792,Q8BWG8,P05622,P08121,Q64096,P61793,Q571I4,Q8BUD0	0.0728197	0.435527	0.1
GO:0072001	renal system development	P	3	130	57	7572	0.0526316	0.0171685	over	Q61554,Q99J99,Q8VEJ4	Q61554,Q6A026,P49935,Q04690,Q8BVF7,A2ARA8,Q8VCH7,Q8C3K6,P10417,Q9R1B9,P24270,Q811D0,Q99JW5,Q62059,P30115,Q62432,Q8BUN5,O08691,P70340,O35988,Q8C4U3,P18828,P35546,P23359,Q61001,Q02248,O55222,P97471,O35245,P15379,P15655,Q04887,Q9R1X4,P41778,P30999,P97429,P06909,E9Q634,P16460,P00920,Q99J99,Q9JJ06,P28654,Q9Z1R2,P70403,Q8R0X7,P09470,Q62148,P53564,Q9D1D4,Q07813,Q8CGB6,P52503,Q9WUL7,Q8VCC1,P56695,P05622,…	0.0741047	0.440407	0.0230769
GO:0048513	animal organ development	P	16	1477	57	7572	0.280702	0.195061	over	Q61554,Q99J99,Q8VEJ4,P11087,Q8BGZ7,Q61092,P04247,P08121,Q6R891,P15530,Q01149,Q8K4L6,Q91VA1,Q8BSP2,A2ASZ8,Q9QZ03	P47811,Q9Z138,P27090,Q04887,P63058,P26231,P61979,P67778,O08759,P08228,Q07813,Q3UVK0,P97471,Q61749,Q8CHW4,Q99LD9,P33434,Q9JKV1,P05532,P53690,P10417,Q8R1N0,Q62388,Q64373,P47713,P70313,Q923E4,P05480,P19246,Q8R0X7,P42230,Q60673,P42232,P26618,P20029,P70677,P29594,P63158,P35293,Q00724,Q8VCL2,G3X9J0,P21460,Q8BPP1,Q5U5M8,A2AAY5,Q9DB90,Q9D856,P23359,Q61554,Q6A026,P49935,Q04690,Q8BVF7,A2ARA8,Q8VCH7,Q8C3K6,…	0.0750284	0.441196	0.0108328
GO:0071417	cellular response to organonitrogen compound	P	5	301	57	7572	0.0877193	0.0397517	over	P11087,Q01149,P08121,Q6R891,Q61554	Q62417,Q8K3H0,P97496,Q9WV60,P31750,Q60631,P26450,P35821,Q60823,Q9WVC3,Q2NL51,Q9JK42,P84104,P18052,Q06180,P98083,Q9Z1B3,P15208,Q61140,Q8VDD9,Q9DD06,Q9ERR1,Q8R527,Q9QZK2,Q9R1E0,Q61315,O08908,Q75N73,P35569,P81122,Q60876,Q04857,Q8BKC5,Q8BMJ2,O08529,P09803,Q9JLN9,P11087,P16460,P13864,Q60668,Q01149,Q01279,Q64430,Q99K70,Q3U962,P08121,Q80X95,Q9JHS3,P26618,P33434,P02463,Q8K4Q0,O88653,Q9CQ22,O88508,Q9D1L9,…	0.0750315	0.441196	0.0166113
GO:0044272	sulfur compound biosynthetic process	P	2	61	57	7572	0.0350877	0.008056	over	Q91Z92,Q99J99	Q91V92,Q8QZT1,Q9QXG4,Q99NB1,Q99J39,Q8VDG5,P35486,O08749,Q9D051,Q8BMF4,Q91WT9,Q3THS6,Q99LB6,P51855,P97494,Q9Z2A9,O09172,Q99KB8,O55042,Q922D8,A6H5Y3,Q8C1A3,D3YZG8,Q9WU20,Q99M04,Q9R0M5,Q8BFP9,Q922H2,Q9JK42,Q9R1I1,Q9WVQ5,Q9CQT1,Q8BGB7,Q8VCN5,Q9CQ65,Q99JT9,O70475,Q9EPL0,A2AKQ0,Q91Z92,Q99LL3,Q6IQX7,Q9EPS3,P41216,Q8JZR0,Q9QUJ7,Q91WC3,Q8BHI7,Q9D2Y9,Q9DBE0,Q60759,O88428,Q60967,Q8BKZ9,Q9D023,P63030,Q99J99,…	0.076849	0.449603	0.0327869
GO:0030177	positive regulation of Wnt signaling pathway	P	2	62	57	7572	0.0350877	0.00818806	over	P11087,Q8VEJ4	Q01853,Q62167,O55222,Q9EQH3,Q8BY87,P60122,Q8VDP4,P11087,Q7TN37,P49817,Q8BKG3,P49443,P05480,P36993,O54784,P25799,Q01279,Q80TP3,Q8BHJ5,P83741,Q9QXE7,Q9DC28,Q6DID7,Q80U87,Q8C4X2,Q9Z138,Q8BUN5,Q9D7M1,Q9QUR7,Q8VEJ4,Q80U19,Q3UH66,Q3TP92,Q8C4U3,Q8BTH8,Q60989,P46938,P10287,P63147,Q8BGR8,Q6ZQ93,P15655,Q91ZV8,Q9CZW6,Q9Z0J1,Q6PFX9,Q9WTL8,A2ARI4,P63058,P31266,P98078,P00520,Q9QXZ0,Q3TKT4,Q60737,Q8JZM7,Q9Z2E1,…	0.0790381	0.454183	0.0322581
GO:0044550	secondary metabolite biosynthetic process	P	1	11	57	7572	0.0175439	0.00145272	over	Q99J99	Q99104,O35215,P57757,Q8CHG7,Q8K3H0,Q9Z0G0,P10287,Q99J99,Q91WT9,Q8VCN5,O89090	0.0798085	0.454183	0.0909091
GO:0055093	response to hyperoxia	P	1	11	57	7572	0.0175439	0.00145272	over	P11087	P49817,Q9D906,Q9R1E0,P24270,P11087,P09671,P05622,P30285,Q8K409,P00158,P00848	0.0798085	0.454183	0.0909091
GO:0045724	positive regulation of cilium assembly	P	1	11	57	7572	0.0175439	0.00145272	over	Q6P5D4	Q80UG5,O55131,P42859,P63168,Q91VJ5,Q6P5D4,O35668,Q91YM2,Q8CJ40,Q4VBD2,Q61884	0.0798085	0.454183	0.0909091
GO:0032148	activation of protein kinase B activity	P	1	11	57	7572	0.0175439	0.00145272	over	P21570	P05480,B9EJ86,P15208,P61148,Q9Z2A0,P28184,P70380,Q61592,P21570,Q02956,Q01338	0.0798085	0.454183	0.0909091
GO:0098534	centriole assembly	P	1	11	57	7572	0.0175439	0.00145272	over	Q6P5D4	P97377,Q9R1K9,Q6P5D4,Q8R4Y8,Q61937,Q0VEJ0,Q8C2Q3,Q63850,Q9DB34,P46467,Q8R0K9	0.0798085	0.454183	0.0909091
GO:0030201	heparan sulfate proteoglycan metabolic process	P	1	11	57	7572	0.0175439	0.00145272	over	Q91Z92	Q02248,Q8BHA9,Q924A0,O70475,Q9EPS3,Q9EPL0,Q91Z92,P58158,Q9WVL6,Q9QZF2,Q6YGZ1	0.0798085	0.454183	0.0909091
GO:0030502	negative regulation of bone mineralization	P	1	11	57	7572	0.0175439	0.00145272	over	Q8K4L6	Q5SVD0,O70326,Q7TN37,P06802,P29699,Q9QVP9,Q61508,P51675,Q8K4L6,Q8CGN4,Q04887	0.0798085	0.454183	0.0909091
GO:0002683	negative regulation of immune system process	P	4	218	57	7572	0.0701754	0.0287903	over	Q61554,Q61475,P08121,Q3U1F9	P08101,P97290,P06800,P48453,P31809,O55186,P35441,Q8VD31,P31996,P12804,P70387,P03958,Q9JM13,O70326,Q9R1B9,Q5SSL4,Q6PAJ1,Q9D659,Q8R2Q8,Q00623,P09813,P15532,Q01768,P25911,P39654,P52633,O08691,Q8JZM8,Q9R1P4,P99026,P11352,Q91WS2,Q9JHC0,Q9BCZ4,P04441,P34884,P15379,Q9Z0H7,P29351,O35215,P06684,Q8K4B2,P27090,Q3TCH7,Q9ES52,Q60994,Q02105,Q61470,P70268,P70677,Q925B0,O54885,Q62388,P14901,O08573,P14234,O88593,…	0.0809786	0.458203	0.0183486
GO:0032355	response to estradiol	P	2	63	57	7572	0.0350877	0.00832013	over	Q6R891,P11087	Q9Z0X1,Q9WTM5,Q62469,Q60668,Q63886,Q9QUH0,Q01279,Q6R891,Q8K363,P33434,Q8C4U3,Q9D8B6,P58252,Q62009,Q02248,P06745,P14211,P10107,P14873,P24270,O08599,P19157,P42227,P11087,P16460,Q9WV32,Q62148,P17918,Q64669,P70677,P56528,O70325,Q9ERG2,P28798,Q9Z2A9,P42232,Q8VCC1,P20444,Q9Z2E1,P05622,Q9Z2D8,P23927,P24529,O08600,Q8BG60,P21460,P46414,Q8C3Q9,P70444,P70313,O08586,O88508,O54732,P63089,O08580,P23242,E9Q414,…	0.0812468	0.458203	0.031746
GO:0009790	embryo development	P	7	506	57	7572	0.122807	0.0668251	over	Q9QZ03,Q8VEJ4,O88273,Q91VA1,P51827,Q61554,P11087	Q02248,Q5NBX1,Q8VDD5,Q61879,P17182,P70398,P58771,Q02566,P09055,P06745,P28660,Q62318,Q99LF4,P52825,Q1HFZ0,Q9JLV5,Q3TKT4,P09803,O08795,Q9QYC0,P27046,E9Q634,P22599,P27601,Q6PDM2,P01942,P03958,O70310,Q60520,Q9JIF0,P62960,Q9QXS6,P43247,Q3TCH7,Q8VEE4,P53811,P51658,Q9Z2Z6,Q99L45,Q9R0Q3,Q9D8V0,A2ASS6,Q3TIR3,P97346,Q9EQG9,O88543,P97471,Q99MU3,O35598,Q64735,P98078,Q91VR8,Q9JKB3,Q9D7X3,Q6ZPR5,P05622,P06684,…	0.0837921	0.461496	0.013834
GO:0007275	multicellular organism development	P	22	2226	57	7572	0.385965	0.293978	over	Q61554,P11087,Q01149,P08121,Q8K4L6,P21570,Q9QZ03,Q8VEJ4,Q99J99,Q8BGZ7,Q61092,O70161,P04247,O88273,Q6R891,P15530,Q91VA1,Q8BSP2,P51827,A2ASZ8,P43407,Q2KHK6	Q02248,Q5NBX1,Q61554,P20060,P11087,P63094,P29416,P16110,P21279,P21278,Q01149,Q80V26,P61965,Q62059,Q9JJY3,Q9JJI8,Q3U962,Q9Z138,Q9QUP5,P48281,Q8BUN5,P08121,P43025,P24638,Q9CQP2,Q8BMS9,P53690,A2AAY5,P27090,Q9D6H2,Q8K4L6,Q04887,Q02789,P63002,Q64739,Q08775,P47811,P63058,Q8BTM8,Q8VDD5,Q05793,P56480,P11276,E9Q555,P09405,P07356,Q9ESD7,Q8VHY0,P32921,P63101,P43406,P82198,P97449,Q80UM3,O89110,P06909,P27601,…	0.0854076	0.461496	0.0098832
GO:0021987	cerebral cortex development	P	2	65	57	7572	0.0350877	0.00858426	over	Q6R891,P08121	Q9QUI0,Q01279,O09012,P49769,Q9D0K1,Q80Y83,P62996,Q60632,Q9D5V5,P63001,Q9ERR1,Q9WTZ1,P31361,Q99P72,P02469,Q3UHC7,Q91Z67,Q6ZWQ0,Q8BJS4,Q9D666,Q02248,P63005,Q8CHK3,P49615,O35375,P97333,Q9R1B9,Q60987,Q9WV60,P11531,Q9CWJ9,P62259,Q9QZQ1,Q6PIC6,Q64737,P61979,Q60737,Q64010,P47941,Q07813,O54833,Q9DCD2,P08551,Q6Y685,P27661,Q9D906,Q6R891,Q9DAS9,Q04690,Q3U0M1,P08121,P24529,Q9Z1B3,Q9JJG0,P17809,E9Q6B2,P15116,…	0.0857214	0.461496	0.0307692
GO:0071392	cellular response to estradiol stimulus	P	1	12	57	7572	0.0175439	0.00158479	over	Q6R891	Q9Z0X1,Q9WTM5,Q62469,Q60668,Q63886,Q9QUH0,Q01279,Q6R891,Q8K363,P33434,Q8C4U3,Q9D8B6	0.0867455	0.461496	0.0833333
GO:0035902	response to immobilization stress	P	1	12	57	7572	0.0175439	0.00158479	over	Q6R891	P06745,O70423,P67778,P61161,P05201,Q9QVP9,P09671,Q6R891,P24529,Q91VF2,P47212,P07903	0.0867455	0.461496	0.0833333
GO:0045671	negative regulation of osteoclast differentiation	P	1	12	57	7572	0.0175439	0.00158479	over	Q61554	Q61554,Q9Z0U1,Q02248,P31809,Q9ES52,P26450,Q04690,Q91V08,Q8C4U3,Q9CXD9,P56388,Q6P1Y8	0.0867455	0.461496	0.0833333
GO:0034695	response to prostaglandin E	P	1	12	57	7572	0.0175439	0.00158479	over	Q6R891	Q5SWU9,P63094,Q5EG47,P31750,Q8BRK8,Q9DBR0,Q01341,Q8C4U3,P16054,Q6R891,O88393,P84444	0.0867455	0.461496	0.0833333
GO:1900120	regulation of receptor binding	P	1	12	57	7572	0.0175439	0.00158479	over	O88273	O88273,Q9WTM5,O55143,Q64518,A2A8L5,Q60994,P01887,P70387,P12023,Q8K394,Q3USB7,P07356	0.0867455	0.461496	0.0833333
GO:0050654	chondroitin sulfate proteoglycan metabolic process	P	1	12	57	7572	0.0175439	0.00158479	over	Q91Z92	P28653,P28654,Q8CG85,Q80V26,O70475,Q9EPL0,A2AKQ0,Q91Z92,Q99LL3,Q6IQX7,Q8BHA9,P58158	0.0867455	0.461496	0.0833333
GO:0045185	maintenance of protein location	P	2	66	57	7572	0.0350877	0.00871632	over	O70161,Q61554	Q6P069,Q9Z2X8,O35245,Q9JJ11,Q9Z1E3,P63058,Q60604,P13020,P62962,Q91YR1,Q9Z0P5,P20065,Q8K2C7,Q9CQU3,Q99JH8,P26039,Q71LX4,Q9WV92,Q62165,O70161,Q9JIG7,P54731,Q9Z2X2,P97434,P49817,Q9QXS6,P06332,P20029,P23242,Q4VBD2,Q61554,Q8CG19,Q8BH60,Q8BX70,Q9CRA5,Q5H8C4,O88307,Q99LX0,P46061,P10639,P49615,O35892,O88895,Q8BTM8,Q9CQV8,Q9D1H7,Q8VEK3,Q60953,Q9WTX5,Q99MK8,Q9D0J4,F7BJB9,Q9D385,Q9CZV5,P17710,O08528,P31750,…	0.0879864	0.465792	0.030303
GO:0048880	sensory system development	P	3	140	57	7572	0.0526316	0.0184892	over	Q91VA1,Q61554,A2ASZ8	P63158,P35293,Q00724,Q8VCL2,G3X9J0,P21460,Q8BPP1,Q5U5M8,A2AAY5,Q9DB90,P27090,Q9D856,P23359,P42227,P24549,Q9JHW9,Q62234,Q02789,Q6A026,Q811D0,Q4VA53,P23927,P30285,Q925J9,Q9D9I4,Q62312,P23242,P57757,Q02248,Q8K1H1,A2ALU4,Q9QZK2,Q9JKF6,P06909,Q6Q477,G5E829,Q9Z2N8,P49769,P29594,A2BH40,Q8CEE7,P28828,O54990,Q3UH53,O88848,Q8BNA6,Q6V4S5,Q62148,Q6P5H2,Q8VCH7,E9PY46,Q3UGF1,Q91VA1,P24529,Q62074,Q6A078,Q9R0X5,…	0.088049	0.465792	0.0214286
GO:0009617	response to bacterium	P	5	318	57	7572	0.0877193	0.0419968	over	Q2KHK6,Q8CB12,Q9EST1,P21570,P15530	P36371,P01887,P10810,Q9EQU3,Q2KHK6,P62821,O35639,Q91V41,P01902,Q9QUK4,Q8CB12,P01872,Q61646,P28867,P49290,Q9D8T2,P01837,B9EKI3,P01865,Q3TR54,P26339,P01867,P48025,Q09014,Q99NH0,Q8R4Y4,A1L314,P01901,P06330,Q3UP24,Q8VCF0,P01869,P04223,Q64339,P98083,Q9D2Q8,P01801,P01807,Q3TMQ6,P18525,P01845,P20491,P22366,Q8K4Q8,P23611,P08905,P01749,P01791,P01786,Q61878,P60603,P11247,P06327,P18531,Q62507,O35516,Q9EST1,…	0.0899888	0.474716	0.0157233
GO:0085029	extracellular matrix assembly	P	1	13	57	7572	0.0175439	0.00171685	over	Q01149	O08638,Q99K41,Q9WVH9,Q64430,Q9D1H9,Q9WVJ9,Q8BUN5,Q04887,Q01149,Q9JJY3,Q8BND5,P35803,Q61592	0.0936312	0.477824	0.0769231
GO:0050667	homocysteine metabolic process	P	1	13	57	7572	0.0175439	0.00171685	over	Q99J99	Q922D8,P52196,Q99J99,Q91WT9,Q8VCN5,Q8R016,Q8C1A3,O88587,P16332,P31428,Q8C196,A6H5Y3,Q9WU20	0.0936312	0.477824	0.0769231
GO:0060343	trabecula formation	P	1	13	57	7572	0.0175439	0.00171685	over	P11087	Q9JHI9,P11087,P33434,Q05895,Q8C4U3,Q3TKT4,P26883,O70433,Q00724,P51637,O88393,Q91YE3,O70326	0.0936312	0.477824	0.0769231
GO:2000269	regulation of fibroblast apoptotic process	P	1	13	57	7572	0.0175439	0.00171685	over	A2AGX3	O35841,O88271,P42337,Q8C4U3,Q9JHG7,Q09XV5,Q61592,Q923E4,P70444,Q8BG48,A2AGX3,P60122,Q9CR20	0.0936312	0.477824	0.0769231
GO:0008207	C21-steroid hormone metabolic process	P	1	13	57	7572	0.0175439	0.00171685	over	Q61542	Q9DBG1,P32020,Q61542,Q8K023,Q08460,Q9R0A1,Q9QUN9,P98078,Q8VC28,P42232,Q6P5E8,P26150,Q61694	0.0936312	0.477824	0.0769231
GO:0001503	ossification	P	3	147	57	7572	0.0526316	0.0194136	over	P11087,Q01149,Q8K4L6	P11087,P31750,P97471,Q99MU3,P84244,P84089,Q04690,O70433,Q08024,Q8BUN5,Q99P91,O88393,Q8C4U3,Q91WL8,Q61666,Q9CQE6,P09450,Q8BKJ9,Q8R138,P23242,Q8CFN5,P18406,P22005,Q63943,Q64739,O70624,Q08775,A2ARI4,P33434,Q05793,P63094,Q91WT9,Q6P549,Q80V26,Q9JJY3,P09242,Q6P4S6,P53690,P97865,Q61122,Q8R2H9,P33435,P70340,A2AAY5,O88559,Q8VI24,Q9QXD8,P15066,P63085,Q63844,P47811,O88876,O08580,Q3V1T4,P07141,P41778,P06802,…	0.0984254	0.488795	0.0204082
GO:0048731	system development	P	20	2016	57	7572	0.350877	0.266244	over	Q61554,P11087,Q01149,P08121,Q8K4L6,P21570,Q99J99,Q8VEJ4,Q8BGZ7,Q61092,O70161,P04247,Q6R891,P15530,Q91VA1,Q8BSP2,A2ASZ8,Q9QZ03,P43407,Q2KHK6	Q61554,Q02248,P20060,P11087,P63094,P29416,P16110,P21279,P21278,Q01149,Q80V26,P61965,Q62059,Q9JJY3,Q9JJI8,Q3U962,Q9Z138,Q9QUP5,P48281,Q8BUN5,P08121,P43025,P24638,Q9CQP2,Q8BMS9,P53690,A2AAY5,P27090,Q9D6H2,Q8K4L6,Q04887,Q02789,P63002,Q64739,Q08775,P47811,P63058,Q8BTM8,Q8VDD5,Q05793,P56480,P11276,E9Q555,P09405,P07356,Q9ESD7,Q8VHY0,P32921,P63101,P43406,P82198,P97449,Q80UM3,O89110,P06909,P27601,Q8R2Y2,…	0.0988933	0.488795	0.00992063
GO:0046339	diacylglycerol metabolic process	P	1	14	57	7572	0.0175439	0.00184892	over	P21570	Q8VEB4,P21570,P54310,Q91WC9,P09813,O88398,Q9Z2A7,Q80UP3,Q8BHF7,O88673,Q8K2C8,D3YXJ0,Q9R1C6,Q6P5E8	0.100466	0.488795	0.0714286
GO:0001975	response to amphetamine	P	1	14	57	7572	0.0175439	0.00184892	over	Q6R891	O08553,Q9ERU9,O09106,P0DP27,P63328,P08228,P00493,Q60829,Q6R891,Q9CQE5,P24529,Q64237,Q01065,Q8BRU6	0.100466	0.488795	0.0714286
GO:0042407	cristae formation	P	1	14	57	7572	0.0175439	0.00184892	over	Q91VN4	Q9D0L4,Q8CAQ8,Q9Z2I0,Q8JZQ2,Q8BGH2,Q9CRB9,Q78IK4,Q5U458,Q91VN4,Q920A7,Q9D8H7,Q8R404,Q9DCZ4,Q8K2T4	0.100466	0.488795	0.0714286
GO:0070168	negative regulation of biomineral tissue development	P	1	14	57	7572	0.0175439	0.00184892	over	Q8K4L6	Q7TN37,P06802,P29699,Q9QVP9,Q61508,P51675,O70326,Q8K4L6,Q8CGN4,Q04887,Q99MQ4,Q5SVD0,P70313,Q61592	0.100466	0.488795	0.0714286
GO:0002920	regulation of humoral immune response	P	1	14	57	7572	0.0175439	0.00184892	over	Q61475	P97290,P01027,O55186,P28078,P06800,P29351,P08101,Q91X72,P06909,O35658,Q64735,Q61475,P67778,Q61470	0.100466	0.488795	0.0714286
GO:0072348	sulfur compound transport	P	1	14	57	7572	0.0175439	0.00184892	over	Q91VA1	Q9QZD8,Q62273,Q9WVM1,Q80WG5,Q8R502,O35316,Q8BGR2,P57757,Q7TMS5,Q5U4D8,Q91VA1,P70441,O35379,Q91ZN5	0.100466	0.488795	0.0714286
GO:1903010	regulation of bone development	P	1	14	57	7572	0.0175439	0.00184892	over	Q61554	P37040,Q9WVG6,Q5SVD0,O70326,O88990,Q64374,Q8R138,Q4VBD2,O35516,O54885,Q61554,Q9Z0U1,Q9R1Q9,O35235	0.100466	0.488795	0.0714286
GO:0070206	protein trimerization	P	1	14	57	7572	0.0175439	0.00184892	over	Q01149	Q8K1R3,Q8R4N0,P51912,Q9D2Y4,P34884,O88310,P30355,O55242,P39039,Q8K299,Q923B6,Q01149,P04441,P12023	0.100466	0.488795	0.0714286
GO:0008045	motor neuron axon guidance	P	1	14	57	7572	0.0175439	0.00184892	over	Q61092	P97333,Q7TPH6,A2ASQ1,Q61490,P84096,P63001,P70424,Q05144,P49615,Q61092,P58462,Q03137,Q9R1B9,Q91V57	0.100466	0.488795	0.0714286
GO:0060325	face morphogenesis	P	1	14	57	7572	0.0175439	0.00184892	over	P11087	Q8BSY0,P35235,P11087,P10833,Q8R0X7,Q2KN98,Q80UJ7,Q6KCD5,B2RWS6,P26618,P33434,Q924A0,E9Q4F7,P27090	0.100466	0.488795	0.0714286
GO:0071295	cellular response to vitamin	P	1	14	57	7572	0.0175439	0.00184892	over	P11087	P48281,Q9CSN1,Q925J9,Q64127,Q8BX02,Q80YX1,P27773,G5E829,Q8C4U3,P63089,P22005,P11087,Q62009,Q61592	0.100466	0.488795	0.0714286
GO:0009719	response to endogenous stimulus	P	9	742	57	7572	0.157895	0.0979926	over	Q01149,P08121,P04247,P21570,P11087,O88273,Q6R891,Q61554,Q00897	Q925J9,P63058,Q7TMR0,Q60974,P70365,O35245,P70398,Q8CIB5,Q8K3G9,P11103,Q8K4G1,Q8K3H0,Q8R5H1,Q62219,Q60953,Q8VI36,P05480,Q4LDD4,Q62523,Q9WTS2,Q01149,P97471,Q8VCC1,P35822,P34152,Q8CF89,Q62432,Q8BUN5,P08121,P70340,O70309,Q63961,Q61072,Q91YD3,O88393,Q01147,P55284,Q62073,Q6P1E1,Q62312,P27090,Q9EP52,Q923E4,Q8CG19,Q9ERZ4,P08752,Q9CQE5,Q9Z1B3,Q62417,P97496,Q9WV60,P31750,Q60631,P26450,P35821,Q60823,Q9WVC3,…	0.101133	0.49077	0.0121294
GO:0048568	embryonic organ development	P	3	149	57	7572	0.0526316	0.0196778	over	Q91VA1,Q61554,Q9QZ03	Q9R0Q3,Q01279,Q9R097,Q69ZR2,O35245,P70414,Q925J9,O89090,Q62148,Q8BUN5,Q63961,P49769,Q8BML1,P28741,Q80SY4,Q62312,O35516,P23242,Q8CFN5,P59997,P31266,Q8BXG3,P24549,Q9JHW9,Q80U72,P63001,P46938,A2BH40,Q6ZQ88,Q9Z138,Q924A0,P28660,Q5NBX1,Q04887,Q6A078,Q6P5H2,Q8VCH7,E9PY46,Q3UGF1,Q8R015,Q91VA1,Q02248,P48725,Q8C7V8,P05532,P41778,Q6KCD5,Q64331,Q9ES64,Q5SSL4,P54763,A2ARA8,Q6PAJ1,Q60987,Q80T11,P63085,Q63844,…	0.101479	0.491178	0.0201342
GO:0043062	extracellular structure organization	P	3	150	57	7572	0.0526316	0.0198098	over	P11087,Q01149,P08121	Q03146,P21460,P28843,Q00623,P09813,P02468,Q61233,O08917,P20918,Q6PGF7,Q63961,P21844,Q8VDD8,A2AAY5,P33435,Q8VCM2,Q05793,P11276,P10493,Q62009,A2AX52,P82198,P70124,Q3TKT4,P03995,Q99K41,P11087,P16110,Q8R180,Q08879,Q3UQ28,O35206,P39061,O08807,Q9WVH9,Q9WTK5,O70503,Q01149,Q61702,Q9R097,P34152,Q64430,Q9ERA6,P12023,Q8R2Z5,Q06335,Q3U962,Q04690,P08122,O54946,P08121,P26618,P33434,P02463,O88207,P29788,O08811,…	0.10302	0.493665	0.02
GO:0001655	urogenital system development	P	3	150	57	7572	0.0526316	0.0198098	over	Q61554,Q99J99,Q8VEJ4	Q61554,Q6A026,P49935,Q04690,Q8BVF7,A2ARA8,Q8VCH7,Q8C3K6,P10417,Q9R1B9,P24270,Q811D0,Q99JW5,Q62059,P30115,Q62432,Q8BUN5,O08691,P70340,O35988,Q8C4U3,P18828,P35546,P23359,Q61001,Q02248,O55222,P97471,O35245,P15379,P15655,Q04887,Q9R1X4,P41778,P30999,P97429,P06909,E9Q634,P16460,P00920,Q99J99,Q9JJ06,P28654,Q9Z1R2,P70403,Q8R0X7,P09470,Q62148,P53564,Q9D1D4,Q07813,Q8CGB6,P52503,Q9WUL7,Q8VCC1,P56695,P05622,…	0.10302	0.493665	0.02
GO:0098542	defense response to other organism	P	4	238	57	7572	0.0701754	0.0314316	over	Q2KHK6,Q8CB12,Q9EST1,P21570	P49290,Q80ZA0,Q61878,P42225,Q8CAS9,Q6Q899,Q9EPB4,Q60953,Q60520,Q3UIR3,Q91VJ1,Q8VCF0,Q91VJ5,Q3TBT3,Q9JLJ1,Q9QZ05,Q2KHK6,P62821,O35639,Q91V41,P01902,Q9QUK4,Q8CB12,P01872,Q61646,P28867,Q9D8T2,P01837,B9EKI3,P01865,Q3TR54,P26339,P01867,P48025,Q09014,Q99NH0,Q8R4Y4,A1L314,P01901,P06330,Q3UP24,P01869,P04223,Q64339,P98083,Q9D2Q8,P01801,P01807,Q3TMQ6,P18525,P01845,P20491,P22366,Q8K4Q8,P23611,P08905,P01749,…	0.103503	0.493665	0.0168067
GO:0009653	anatomical structure morphogenesis	P	13	1194	57	7572	0.22807	0.157686	over	P21570,Q8VEJ4,P11087,Q61092,O70161,O88273,Q91VA1,P51827,Q01149,Q61554,Q9QZ03,P43407,P08121	P40124,P28660,Q9R100,Q9Z1T1,Q7TMB8,Q9JLV5,Q3TKT4,P47757,P09803,Q8BRF7,Q9QYC0,Q9JLI8,Q06890,B1AZI6,Q9JI11,Q9CYT6,Q5SQX6,Q60875,O88735,Q9QUI0,Q9WTR5,O35955,Q8BK63,Q9EQG9,Q01279,Q8K1X4,P47811,Q8BKT7,P55288,P54763,Q9EPK2,Q9Z0M5,Q9QXN0,P48281,Q8VCN9,E9Q8I9,P15116,P55284,Q9Z1M0,Q8VCW4,Q925J9,P10417,P46938,Q62011,P10287,Q8CIF6,O70326,P27090,E9Q612,Q62280,Q3UGF1,P48441,O08983,P59598,Q8VDD5,P11679,Q61292,…	0.103545	0.493665	0.0108878
GO:0050777	negative regulation of immune response	P	2	73	57	7572	0.0350877	0.00964078	over	Q61475,P08121	P08101,P97290,P06800,P48453,P31809,O55186,P70387,Q9D659,Q8R2Q8,Q00623,P09813,P39654,P52633,O08691,Q8JZM8,Q9R1P4,P99026,P11352,Q91WS2,Q9JHC0,Q9BCZ4,P29351,Q8K4B2,P27090,P14901,O88593,Q8VCS0,Q6DYE8,P70451,P21958,P36371,P06339,Q91V08,Q9JM13,Q5SSL4,Q6PAJ1,O08573,P12804,P10107,Q3TL44,P28798,Q99J87,O35309,P58242,Q3UDK1,P51675,Q9R002,Q3ULW8,Q64735,Q61475,Q64010,P56213,Q149M0,Q8R3N6,Q9CZX8,Q2EMV9,Q99M87,…	0.104324	0.493665	0.0273973
GO:0007143	female meiotic nuclear division	P	1	15	57	7572	0.0175439	0.00198098	over	Q8BSP2	P42209,P97477,Q3UA06,A2AG06,Q8C2E7,Q8VDD8,Q9JL04,Q01320,Q8C156,Q8BSP2,Q76MZ3,Q9DBC7,Q61142,Q7TSY8,Q62388	0.10725	0.493665	0.0666667
GO:0051291	protein heterooligomerization	P	1	15	57	7572	0.0175439	0.00198098	over	Q01149	Q9WUA2,Q8C0C7,P02535,P50171,P07742,P04104,Q6NVF9,Q9CQF3,Q91VT4,Q8BTV2,O35245,Q01149,Q3THS6,P46096,Q8C1E7	0.10725	0.493665	0.0666667
GO:0044346	fibroblast apoptotic process	P	1	15	57	7572	0.0175439	0.00198098	over	A2AGX3	P60122,Q9CR20,O35841,O88271,P42337,Q8C4U3,Q9JHG7,Q09XV5,Q61592,Q923E4,P70444,Q8BG48,A2AGX3,Q9JLV5,O08734	0.10725	0.493665	0.0666667
GO:0018149	peptide cross-linking	P	1	15	57	7572	0.0175439	0.00198098	over	P08121	P21981,P28653,P28654,Q8CG85,E9Q557,P11276,P10107,Q08189,Q3TTY5,Q8BH61,P04104,P08121,P35441,Q8BZH1,Q91V24	0.10725	0.493665	0.0666667
GO:0010518	positive regulation of phospholipase activity	P	1	15	57	7572	0.0175439	0.00198098	over	P21570	P21279,O54834,P61793,P21570,P05622,P26618,P15655,P27601,P61750,P61211,Q02956,P27612,P28652,Q9Z2A0,P18406	0.10725	0.493665	0.0666667
GO:0002115	store-operated calcium entry	P	1	15	57	7572	0.0175439	0.00198098	over	Q3UP38	P70302,P09036,Q99JP6,Q8R3Q0,Q80ZJ8,Q9Z2Y3,P97305,Q9QWW1,P83093,Q8BWG9,Q3UP38,Q7TQ48,P19437,Q8BH10,Q6P8G8	0.10725	0.493665	0.0666667
GO:0050832	defense response to fungus	P	1	15	57	7572	0.0175439	0.00198098	over	P21570	P12023,Q9D8T0,Q9DD06,P32648,P41539,P57774,P21570,Q09014,Q61176,P16858,Q9CQI6,Q9ESB3,O35904,P11247,Q5XKN4	0.10725	0.493665	0.0666667
GO:0006534	cysteine metabolic process	P	1	15	57	7572	0.0175439	0.00198098	over	Q99J99	Q91WT9,Q9WVQ5,Q9CQT1,Q8BGB7,Q8VCN5,Q922D8,P52196,Q99J99,Q9DBE0,P50247,Q68FL4,Q80SW1,Q8C1A3,P97494,O09172	0.10725	0.493665	0.0666667
GO:0015695	organic cation transport	P	1	15	57	7572	0.0175439	0.00198098	over	Q91VA1	Q8CFJ7,O08966,Q9D0J4,Q6X893,Q91VA1,Q8BY89,P49769,A8Y5H7,Q8JZQ5,Q8CFE6,P21447,O70579,Q8R0Y8,Q62172,Q9Z2Z6	0.10725	0.493665	0.0666667
GO:0030166	proteoglycan biosynthetic process	P	1	15	57	7572	0.0175439	0.00198098	over	Q91Z92	Q02248,Q8BHA9,Q924A0,O70475,Q9EPS3,Q9EPL0,Q91Z92,P58158,Q9WVL6,A2AKQ0,Q99LL3,Q6IQX7,Q99JI1,Q8VCF1,Q8VCS3	0.10725	0.493665	0.0666667
GO:0015893	drug transport	P	2	75	57	7572	0.0350877	0.00990491	over	P04247,Q91VA1	P42208,Q8R5J9,P49769,Q9JKW0,Q8JZU2,Q8BH59,Q9QXX4,Q9D6M3,Q148W0,E9Q236,Q8VEK0,O08691,Q61176,P63011,Q9Z0F7,P68404,P46096,O55042,Q91WZ8,Q9R0N7,P00920,Q64444,P55088,Q8CI85,Q9WVT6,Q02013,P02088,P04247,Q9ER97,Q8BYF6,Q9QZD8,Q925N0,Q8K4D3,P28571,Q8BMD8,O70579,P23242,Q8R0Y8,Q9D0J4,O08966,Q7TMS5,Q5U4D8,Q62011,O88968,Q8JZQ5,P61922,P55772,Q99P72,P63054,Q99JR1,O54910,P21447,P35235,P47212,Q99LX0,O55192,Q9ER39,…	0.109136	0.499326	0.0266667
GO:0045861	negative regulation of proteolysis	P	3	154	57	7572	0.0526316	0.0203381	over	Q00897,Q61475,Q8VEJ4	P97290,O55186,P51125,Q62426,Q61508,P09036,P21460,Q07235,Q9WUU7,Q61247,P35441,P16858,Q9D154,P07759,Q60854,P32261,P70124,P19324,P07758,P22599,Q00897,O08677,Q91WP6,Q5I2A0,P31750,P29699,P82343,P97298,Q9ESB3,P49182,Q9QXC1,Q06770,O08800,P29788,Q8R121,Q9Z0J1,Q61543,P09803,P35922,O70493,Q9QY73,Q01721,P11499,Q8VDP4,Q99LX0,Q8CGY8,Q6A4J8,Q9Z1R2,P97496,Q9QYR6,Q8CI32,Q9Z2C5,Q9WUP7,Q922Y1,Q9Z0G0,Q9CXW4,Q80WW9,…	0.109277	0.499326	0.0194805
GO:0008154	actin polymerization or depolymerization	P	3	154	57	7572	0.0526316	0.0203381	over	Q6R891,Q9JLC3,P21570	Q62468,P26043,P13020,P47757,Q9QYC0,Q9QYB5,P47754,Q91YR1,P47753,Q9Z0P5,P24452,Q08509,P70429,Q9QYB8,O88342,P18760,Q9R0P5,Q8VDP3,P45591,Q6R891,Q8CJ19,Q8BML1,Q60604,P62962,P20065,O89053,Q6A028,Q91YM2,Q91VR8,P70315,P49025,O08808,Q60598,Q9CVB6,Q9D2V7,P63001,P49710,O70566,P59999,Q60780,Q91YD9,O70200,Q5NBX1,Q9CR27,Q8R1S4,Q9JLC3,Q3TN34,P21570,Q78J03,Q62418,Q9QXS6,Q9CQI6,Q3USJ8,Q8K0Q5,Q9JJV2,Q925F2,Q8VDD8,…	0.109277	0.499326	0.0194805
GO:1901699	cellular response to nitrogen compound	P	5	339	57	7572	0.0877193	0.0447702	over	P11087,Q01149,P08121,Q6R891,Q61554	Q9ERZ4,P08752,Q9CQE5,Q9Z1B3,Q62417,Q8K3H0,P97496,Q9WV60,P31750,Q60631,P26450,P35821,Q60823,Q9WVC3,Q2NL51,Q9JK42,P84104,P18052,Q06180,P98083,P15208,Q61140,Q8VDD9,Q9DD06,Q9ERR1,Q8R527,Q9QZK2,Q9R1E0,Q61315,O08908,Q75N73,P35569,P81122,Q60876,Q04857,Q8BKC5,Q8BMJ2,O08529,P09803,Q9JLN9,P11087,P16460,P13864,Q60668,Q01149,Q01279,Q64430,Q99K70,Q3U962,P08121,Q80X95,Q9JHS3,P26618,P33434,P02463,Q8K4Q0,O88653,…	0.11047	0.501314	0.0147493
GO:0007266	Rho protein signal transduction	P	2	76	57	7572	0.0350877	0.010037	over	P08121,Q01149	Q8K2Q9,P60766,P70315,Q00623,P08226,P97333,P00520,Q8BX02,O08917,Q99K30,Q99PT1,Q91WL0,Q60875,Q08509,Q61599,Q9QY06,Q9CWR0,P15116,A2CG49,Q99J31,Q6PAJ1,P70392,P09055,Q9JLV5,P54227,Q62470,Q91YM2,Q3U0S6,Q922M3,B2RQE8,O70479,P16056,Q8C8N2,O70624,Q68FE6,E9Q394,O88792,Q8BWG8,P05622,P08121,Q64096,P61793,Q571I4,Q8BUD0,P70336,P70335,P27601,Q8JZN7,Q9QUI0,Q9WTR5,Q62159,P84096,Q08481,Q01149,P63001,Q05144,Q8R4H2,…	0.111564	0.501314	0.0263158
GO:0042776	mitochondrial ATP synthesis coupled proton transport	P	1	16	57	7572	0.0175439	0.00211305	over	P56382	P56480,Q03265,Q9DB20,Q99JB2,Q9CQQ7,Q91VR2,Q9DCX2,P19536,Q9D0M3,P97450,Q06185,P56135,Q9D3D9,Q9CPQ8,P56382,P00848	0.113984	0.501314	0.0625
GO:0009067	aspartate family amino acid biosynthetic process	P	1	16	57	7572	0.0175439	0.00211305	over	Q9R0B9	Q61024,P05202,P05201,Q922D8,A6H5Y3,Q8C1A3,D3YZG8,Q9WU20,Q9WVQ5,Q9CQT1,Q8BGB7,Q9CQ65,Q99JT9,Q9CQF6,Q9R0E1,Q9R0B9	0.113984	0.501314	0.0625
GO:0043278	response to morphine	P	1	16	57	7572	0.0175439	0.00211305	over	Q6R891	Q6R891,O70200,P06745,P05202,Q9JLN9,Q60676,P03958,Q6P1F6,Q60829,Q62048,Q04207,Q61160,P41539,Q91VR7,P16054,P22005	0.113984	0.501314	0.0625
GO:0010718	positive regulation of epithelial to mesenchymal transition	P	1	16	57	7572	0.0175439	0.00211305	over	P11087	Q02248,Q924A0,Q63961,Q62312,P27090,Q9JLN9,Q62219,P11087,P70288,P97471,P98078,Q9CYL5,Q62432,Q8BUN5,Q62011,P23359	0.113984	0.501314	0.0625
GO:0034694	response to prostaglandin	P	1	16	57	7572	0.0175439	0.00211305	over	Q6R891	Q6R891,O88393,P84444,Q00899,Q8K023,E9Q414,Q5SWU9,P63094,Q5EG47,P31750,Q8BRK8,Q9DBR0,Q01341,Q8C4U3,P16054,Q80YX1	0.113984	0.501314	0.0625
GO:0010737	protein kinase A signaling	P	1	16	57	7572	0.0175439	0.00211305	over	Q61554	Q9WTQ5,O08915,O08715,Q7TN79,P34884,Q60994,Q61554,P26040,Q61233,P68181,P55095,P05132,A2ASS6,Q9DD03,Q62234,P47212	0.113984	0.501314	0.0625
GO:0097435	supramolecular fiber organization	P	6	445	57	7572	0.105263	0.0587691	over	Q6R891,Q9JLC3,P21570,P11087,Q01149,P08121	Q7TPR4,P57780,Q61879,P26040,Q61233,Q9ERG0,Q62188,Q3V0K9,P46735,Q99K51,Q9QYC0,Q9QYB5,Q6A028,Q9WUM3,Q99KW3,Q9DBJ3,Q61553,Q9QUI0,Q9ES64,P26645,Q62159,Q08509,Q925B0,P62746,Q60780,Q9WV69,O70200,Q80Y61,Q8BKX1,P97348,Q9QYB8,Q9ET47,Q9JL04,Q62468,P26043,P13020,P47757,P47754,Q91YR1,P47753,Q9Z0P5,P24452,P70429,O88342,P18760,Q9R0P5,Q8VDP3,P45591,Q6R891,Q8CJ19,Q8BML1,Q60604,P62962,P20065,Q921I1,Q5SYD0,Q99MZ6,…	0.116155	0.504707	0.0134831
GO:0006812	cation transport	P	6	446	57	7572	0.105263	0.0589012	over	Q3UP38,Q9QZ03,Q91W98,Q91VA1,P56382,A2ASZ8	P49282,P48025,P08508,P03958,Q8VDN2,Q9Z0J4,P68510,Q6PHZ2,P54265,P83741,Q9JJX6,G3X939,P70414,P70313,P70302,P83093,Q8BWG9,Q3UP38,Q80ZJ8,Q7TQ48,P19437,Q8BH10,Q6P8G8,P63101,O09044,P25911,P20491,P70441,Q9JI91,P21279,Q9QVP9,P32648,O09161,Q6PIE5,P46460,P55012,Q6PIC6,P14094,P46467,P36552,P97370,Q08460,P97377,P70170,P46414,Q9EP53,P97414,O89109,Q02013,P58390,Q9Z239,Q63829,Q8K2Q0,Q61165,O88343,Q8K596,Q9D869,…	0.117075	0.504707	0.0134529
GO:0016358	dendrite development	P	3	160	57	7572	0.0526316	0.0211305	over	P43407,Q6R891,Q61092	O08746,P63089,P70336,P09055,Q7M6Y3,F8VPU2,Q61301,Q8CBW3,P00493,P63001,Q7TSJ2,Q64430,P49615,Q9JLM8,Q91Y86,Q9JM52,P11798,P43407,Q05860,Q8VI56,Q61701,Q80TZ9,Q80X71,Q80ZQ9,P20357,Q91WZ8,Q3LAC4,P49282,Q8BP71,P46935,Q6ZWR6,Q8CFI0,Q9WV60,Q80ZJ1,Q91VJ5,Q8C0T5,B9EKR1,Q6PDS3,P60853,Q64010,Q9QUI0,P47941,Q8BW96,Q8VHJ5,Q924D0,Q69ZK0,A2CG49,Q8C1B1,Q9EQZ6,P68510,P63328,Q91X51,Q8CHG7,P49025,O55222,Q9QZQ1,Q99JY9,…	0.118936	0.504707	0.01875
GO:0010955	negative regulation of protein processing	P	1	17	57	7572	0.0175439	0.00224511	over	Q61475	P97290,O55186,Q9WUU7,Q61247,P35441,Q07235,Q64735,Q61475,P51125,Q9D1X0,Q60989,Q61543,P09803,P35922,O70493,Q9QY73,Q01721	0.120667	0.504707	0.0588235
GO:0006829	zinc ion transport	P	1	17	57	7572	0.0175439	0.00224511	over	Q9QZ03	Q31125,Q8BWY7,Q9QZ03,Q8C145,Q75N73,Q78IQ7,Q6P5F6,Q9D856,Q61194,Q60738,Q9Z1T1,O54774,Q8R4H9,Q9JKN1,Q8BJM5,P28184,Q5IRJ6	0.120667	0.504707	0.0588235
GO:0019731	antibacterial humoral response	P	1	17	57	7572	0.0175439	0.00224511	over	P21570	Q8K0E8,Q60997,E9PV24,P50404,P06339,P12023,P01869,P01887,Q3TMQ6,P62862,P01592,P32648,P41539,P57774,P21570,P11477,Q67E05	0.120667	0.504707	0.0588235
GO:0071312	cellular response to alkaloid	P	1	17	57	7572	0.0175439	0.00224511	over	Q6R891	Q80W21,P70414,O09161,Q9DAV9,Q02789,D3Z2R5,Q9Z148,Q6R891,O70200,Q9Z2D6,P70677,P97864,O08738,Q8VID5,O88533,P24529,Q64373	0.120667	0.504707	0.0588235
GO:0051123	RNA polymerase II preinitiation complex assembly	P	1	17	57	7572	0.0175439	0.00224511	over	Q921D4	P63058,Q91WV0,Q7TT18,Q6ZQ38,O88685,P62196,P46471,P62334,P54775,Q8R0A0,Q01147,P62915,Q8R2K4,Q80ZM7,P29037,Q62311,Q921D4	0.120667	0.504707	0.0588235
GO:0060323	head morphogenesis	P	1	17	57	7572	0.0175439	0.00224511	over	P11087	Q8BSY0,P35235,P11087,P10833,Q8R0X7,Q2KN98,Q80UJ7,Q6KCD5,B2RWS6,P26618,P33434,Q924A0,E9Q4F7,P27090,Q9CYN9,P28028,Q9D032	0.120667	0.504707	0.0588235
GO:1900242	regulation of synaptic vesicle endocytosis	P	1	17	57	7572	0.0175439	0.00224511	over	O70161	Q8K1M6,P39053,P84091,Q7M6Y3,Q62419,Q61548,Q6PCP5,Q9ER39,Q64373,P70335,P0DP27,P48453,O70480,Q9JKD3,Q9R0N7,O70161,Q6P5E8	0.120667	0.504707	0.0588235
GO:0014072	response to isoquinoline alkaloid	P	1	17	57	7572	0.0175439	0.00224511	over	Q6R891	P06745,P05202,Q9JLN9,Q60676,P03958,Q6P1F6,Q60829,Q62048,Q04207,Q61160,P41539,Q91VR7,P16054,P22005,Q6R891,O70200,Q9Z2D6	0.120667	0.504707	0.0588235
GO:0099149	regulation of postsynaptic neurotransmitter receptor internalization	P	1	17	57	7572	0.0175439	0.00224511	over	O70161	P46935,Q6ZWR6,Q80U72,O54890,Q9D5T0,Q9QZS3,Q8CHC4,Q8R0S2,Q8VDQ8,Q61644,Q62083,Q63810,P52800,P62069,Q99J31,O35668,O70161	0.120667	0.504707	0.0588235
GO:0036296	response to increased oxygen levels	P	1	17	57	7572	0.0175439	0.00224511	over	P11087	P50516,P51863,P15920,Q9CR51,Q9R1Q9,Q8VE99,P24270,P11087,P09671,P05622,P30285,Q8K409,P00158,P00848,P49817,Q9D906,Q9R1E0	0.120667	0.504707	0.0588235
GO:1903318	negative regulation of protein maturation	P	1	17	57	7572	0.0175439	0.00224511	over	Q61475	P97290,O55186,Q9WUU7,Q61247,P35441,Q07235,Q61543,P09803,P35922,O70493,Q9QY73,Q01721,Q64735,Q61475,P51125,Q9D1X0,Q60989	0.120667	0.504707	0.0588235
GO:0007617	mating behavior	P	1	17	57	7572	0.0175439	0.00224511	over	Q6R891	Q60829,P20060,Q9R244,P63058,F2Z472,Q8BZH1,Q07235,P70365,P28798,Q6R891,O08586,Q8R2K1,P70288,P12023,Q06335,P24529,Q7TSS2	0.120667	0.504707	0.0588235
GO:0032515	negative regulation of phosphoprotein phosphatase activity	P	1	17	57	7572	0.0175439	0.00224511	over	Q6R891	P70336,P70335,P97434,Q8K1X4,O88351,P08752,Q8R4G6,Q7TT52,P26883,P58389,Q60829,Q8BH58,Q6R891,Q8K1L5,E9Q6J5,Q5SQY2,Q64374	0.120667	0.504707	0.0588235
GO:0006024	glycosaminoglycan biosynthetic process	P	1	17	57	7572	0.0175439	0.00224511	over	Q91Z92	Q9R1I1,O70475,Q9EPL0,A2AKQ0,Q91Z92,Q99LL3,Q6IQX7,Q9EPS3,Q9JJY3,Q68FD5,P17426,P25799,P29416,P05622,Q8BHA9,P58158,Q8R087	0.120667	0.504707	0.0588235
GO:0098662	inorganic cation transmembrane transport	P	4	253	57	7572	0.0701754	0.0334126	over	P56382,Q3UP38,A2ASZ8,Q9QZ03	Q9Z2I0,Q60932,Q99JB2,Q3UMR5,Q8VCX5,Q8CD10,Q9CXD6,Q810S1,Q9CTY5,Q9DB10,Q6GQS1,Q99KR7,P11531,O09131,Q6PHZ2,P0DP27,Q80W21,Q9D1X0,O09161,Q01063,Q8C8R3,P70414,Q9DAV9,Q01815,Q8VDN2,P56480,Q61941,Q6PIE5,Q6PIC6,Q9Z1W8,P62814,P50518,Q810Q5,Q9D3D9,Q8BJ03,Q61165,Q8K4D3,Q3U2S8,P49282,Q9ET37,Q03265,Q9CQQ7,Q91VR2,Q9DCX2,Q9CPQ8,P56382,P03930,Q9CR84,P00848,Q9DC70,P03911,P00397,P00158,Q8BSY0,Q99104,P42859,O35245,…	0.122109	0.509601	0.0158103
GO:0010951	negative regulation of endopeptidase activity	P	2	81	57	7572	0.0350877	0.0106973	over	Q8VEJ4,Q00897	P17879,Q62167,P18653,P06745,Q9QWK5,P18654,P37040,O70456,Q8BY87,Q9QUK4,Q60737,Q8VDP3,P11352,P05480,Q6P4S8,Q99M87,P31428,P31750,Q8BWG8,Q60823,Q61249,P23927,O54946,B2RWS6,P35441,O55042,P15379,Q9D1X0,Q9JKW0,Q60989,Q9D1L9,Q9JJK5,Q9D8Z2,Q8VCH6,P28184,Q9WVS7,Q9R002,Q61592,Q02013,Q7TST5,P51125,P09036,O35640,O08539,O88307,Q7M6Y3,Q9Z0J1,P42859,Q8BFV2,Q99MK8,Q99LX0,Q8VEJ4,Q9CQJ2,Q8VDY9,Q8CIN4,P16858,Q9D154,…	0.123913	0.511932	0.0246914
GO:0003002	regionalization	P	2	82	57	7572	0.0350877	0.0108294	over	Q8VEJ4,O88273	P28660,Q8CBW3,Q9R0Q3,A2ASS6,Q8BYB9,Q9Z138,B2RWS6,Q8BUN5,P49769,Q8VEJ4,A2AGH6,P70207,Q8C4U3,Q91ZW2,Q80SY4,Q8BGS1,Q62388,P31266,Q5NBX1,P61148,P15655,Q8CFN5,A2ARV4,Q62432,Q60838,Q02248,Q3UUQ7,Q6DID7,Q9CQJ4,P43241,P18111,P70662,P97477,O35625,Q99NB9,Q6A026,P42859,Q62148,P47941,P97471,Q00899,Q8C5Q4,O35730,P28741,Q61315,P23798,O35185,P41778,O35465,Q01721,Q8VI56,Q91W61,Q45VK7,Q60987,O70326,P35288,E9PY46,…	0.126422	0.511932	0.0243902
GO:0035094	response to nicotine	P	1	18	57	7572	0.0175439	0.00237718	over	Q6R891	P25799,Q04207,P24529,P01887,Q6PIE5,P61922,P63085,P70677,Q60829,P24472,Q6R891,P00375,P03911,Q01147,P07146,P14901,P10417,P22005	0.127302	0.511932	0.0555556
GO:0051181	cofactor transport	P	1	18	57	7572	0.0175439	0.00237718	over	Q91VA1	Q8CFJ7,Q7TMS5,Q5U4D8,Q9EPR4,Q62011,Q80UU9,Q9DC29,Q9ESB3,O88968,A2ARV4,Q91VA1,P70441,O35379,O70579,Q8R0Y8,Q9Z1M0,Q8BMG8,O88531	0.127302	0.511932	0.0555556
GO:0036075	replacement ossification	P	1	18	57	7572	0.0175439	0.00237718	over	P11087	Q05793,P11087,P63094,Q91WT9,Q6P549,Q80V26,Q9JJY3,P09242,Q6P4S6,P53690,Q8R138,P97865,Q8CFN5,Q61122,Q63943,Q8R2H9,Q08775,P33435	0.127302	0.511932	0.0555556
GO:0001958	endochondral ossification	P	1	18	57	7572	0.0175439	0.00237718	over	P11087	Q05793,P11087,P63094,Q91WT9,Q6P549,Q80V26,Q9JJY3,P09242,Q6P4S6,P53690,Q8R138,P97865,Q8CFN5,Q61122,Q63943,Q8R2H9,Q08775,P33435	0.127302	0.511932	0.0555556
GO:0009404	toxin metabolic process	P	1	18	57	7572	0.0175439	0.00237718	over	Q99J99	Q921H8,Q62087,P30115,O88533,P24529,Q9R112,Q9DCM0,Q99J99,Q91WT9,Q8VCN5,O89090,Q91WU5,Q8K2I3,P61211,P97467,Q6SKR2,P50285,O35126	0.127302	0.511932	0.0555556
GO:0015985	energy coupled proton transport, down electrochemical gradient	P	1	18	57	7572	0.0175439	0.00237718	over	P56382	Q03265,Q9CQQ7,Q91VR2,Q9DCX2,Q9D3D9,Q9CPQ8,P56382,P03930,Q9CR84,P00848,P56480,Q9DB20,Q99JB2,P19536,Q9D0M3,P97450,Q06185,P56135	0.127302	0.511932	0.0555556
GO:0032094	response to food	P	1	18	57	7572	0.0175439	0.00237718	over	A2ASZ8	Q9JLN9,P28184,Q9EPS2,P55095,P81117,Q9CQ45,P56388,P57774,P11588,P51661,P31750,Q8C196,P53986,A2ASZ8,Q9Z0H7,P11247,O35126,Q9CQC2	0.127302	0.511932	0.0555556
GO:0015986	ATP synthesis coupled proton transport	P	1	18	57	7572	0.0175439	0.00237718	over	P56382	P56480,Q03265,Q9DB20,Q99JB2,Q9CQQ7,Q91VR2,Q9DCX2,P19536,Q9D0M3,P97450,Q06185,P56135,Q9D3D9,Q9CPQ8,P56382,P00848,P03930,Q9CR84	0.127302	0.511932	0.0555556
GO:0034220	ion transmembrane transport	P	5	356	57	7572	0.0877193	0.0470153	over	P56382,Q91VA1,Q3UP38,A2ASZ8,Q9QZ03	P42208,Q8R5J9,P49769,Q9JKW0,Q5I012,Q8BWH0,Q8K2P7,Q8K4D3,Q62011,Q8CFE6,Q8CH36,Q8JZU2,Q8BH59,Q9QXX4,Q80WG5,Q8R502,Q9D6M3,Q66JT1,Q8BGR2,Q9D023,P63030,Q9Z2I0,Q60932,Q99JB2,Q3UMR5,Q8VCX5,Q8CD10,Q9CXD6,Q810S1,Q9CTY5,Q9DB10,Q6GQS1,Q07813,O08734,O08966,P17710,Q921K8,Q8BH60,P20444,O70293,Q8JZR0,Q91WC3,P31750,Q60823,P35441,P81122,Q99KR7,P11531,O09131,Q6PHZ2,P0DP27,Q80W21,Q9D1X0,O09161,Q01063,Q8C8R3,P70414,…	0.128597	0.516037	0.0140449
GO:0048701	embryonic cranial skeleton morphogenesis	P	1	19	57	7572	0.0175439	0.00250924	over	Q9QZ03	Q3V3R1,A2AGH6,P27090,Q6KCD5,Q8VCH7,Q8CFN5,Q91VC3,P63094,Q62432,Q8BUN5,P26618,E9PY46,P53690,Q01721,Q62312,Q9QZ03,E9Q5F9,Q3UGF1,Q08775	0.133887	0.522183	0.0526316
GO:0070897	transcription preinitiation complex assembly	P	1	19	57	7572	0.0175439	0.00250924	over	Q921D4	P63058,Q91WV0,Q7TT18,Q6ZQ38,O88685,P62196,P46471,P62334,P54775,Q8R0A0,Q01147,P62915,Q8R2K4,Q80ZM7,P29037,Q62311,Q921D4,Q8CFK2,Q571C7	0.133887	0.522183	0.0526316
GO:0010466	negative regulation of peptidase activity	P	2	85	57	7572	0.0350877	0.0112256	over	Q00897,Q8VEJ4	P16858,Q9D154,P07759,Q60854,P32261,P70124,P19324,P07758,P22599,Q00897,O08677,Q91WP6,Q5I2A0,P31750,P29699,P97290,P82343,P97298,Q9ESB3,P49182,Q61247,Q9QXC1,Q06770,O08800,P29788,Q8R121,Q9Z0J1,Q07235,P17879,Q62167,P18653,P06745,Q9QWK5,P18654,P37040,O70456,Q8BY87,Q9QUK4,Q60737,Q8VDP3,P11352,P05480,Q6P4S8,Q99M87,P31428,Q8BWG8,Q60823,Q61249,P23927,O54946,B2RWS6,P35441,O55042,P15379,Q9D1X0,Q9JKW0,Q60989,…	0.134021	0.522183	0.0235294
GO:0090092	regulation of transmembrane receptor protein serine/threonine kinase signaling pathway	P	2	86	57	7572	0.0350877	0.0113576	over	O88273,Q61554	P97471,P98078,P67871,O08573,Q9WVB0,Q63961,P27090,Q9EP52,P70387,Q61271,P23359,P11103,P49443,Q62470,Q62432,Q8BUN5,Q99PP7,P51637,O35465,Q62356,P11499,P05201,Q62219,P59113,Q9Z0G0,Q9CSN1,B2RWS6,P35441,Q9Z0F8,O88393,A2ARA8,O88559,O35625,P55271,P20029,Q61543,P39054,Q99K41,Q99MQ4,Q9WV80,Q6P8X1,Q9Z1Z2,P49817,Q9WUD1,Q8R422,Q9WVC3,O88939,Q9WU40,Q9QUR7,Q9Z2A0,A2A5Z6,Q923E4,Q9CZT5,Q7TSK7,E9Q7G0,O55222,Q80X73,…	0.136578	0.527764	0.0232558
GO:0060271	cilium assembly	P	2	86	57	7572	0.0350877	0.0113576	over	Q91XQ0,Q6P5D4	Q62036,P63147,A2ARZ3,Q6ZWQ0,Q6ZWR6,Q60931,Q91WG2,Q9CPX6,Q99J83,E9PY46,Q61025,Q8BS45,Q9R0L6,B9EJR8,Q91XQ0,B2RY50,P63168,P28741,Q8R0K9,Q8BXG3,P42859,Q91YM2,Q8CJ40,Q4VBD2,Q61884,P27546,P39054,Q80UG5,O55131,Q91VJ5,Q6P5D4,O35668,Q80W93,O08788,Q3TPX4,Q61166,Q9DC28,Q8BRM2,Q45VK7,Q6A078,Q8BTM8,Q61001,P13020,Q9WVK4,Q99JY9,P61161,Q8C1B7,Q6PB44,Q9R1T4,Q9QXY6,Q9EPC1,P55258,Q8K1X1,P42208,P51863,P28658,Q9WUL7,…	0.136578	0.527764	0.0232558
GO:0030308	negative regulation of cell growth	P	2	86	57	7572	0.0350877	0.0113576	over	Q6R891,A2AGX3	Q99JY9,Q99P72,P49615,P97333,P28184,Q9R1B9,P20357,Q61772,Q8R1X6,Q9WUH7,Q62179,Q01887,Q64151,P18760,E9Q7P9,Q9CZW5,Q00612,O88643,Q00899,Q2NL51,Q7TSG2,P51637,P58462,O08899,Q9ET66,Q9Z2D6,Q61696,Q62167,P68040,P97447,P67778,Q3TKT4,Q8VDP4,Q60953,Q9ERS2,Q6DIC0,Q8VCN5,Q9DCT2,P06802,P54103,Q60973,P29699,Q8BI72,P97471,Q8R1U2,O88531,P56389,P98078,D0QMC3,Q6R891,P23927,Q3UHC7,P60824,Q9ESB3,Q8BUN5,Q9QXD6,Q9Z2L7,…	0.136578	0.527764	0.0232558
GO:0090596	sensory organ morphogenesis	P	2	86	57	7572	0.0350877	0.0113576	over	Q91VA1,Q61554	P42227,P24549,Q9JHW9,Q02248,Q8K1H1,A2ALU4,Q9QZK2,Q9JKF6,Q80U72,P63001,A2BH40,Q8CEE7,P28828,O54990,Q3UH53,O88848,Q8BNA6,Q6V4S5,Q04887,Q6A078,Q8R015,Q91VA1,P24529,Q62074,Q9R0X5,Q6KCD5,Q3UGF1,Q64331,Q9ES64,Q5SSL4,P54763,Q9Z138,A2ARA8,Q6PAJ1,Q60987,Q80T11,P63085,Q63844,Q9WTX2,Q01721,Q9JJI8,P08730,P06909,P01831,Q9JJZ8,Q8BTY2,Q07813,P15655,O08738,P10417,Q61554,Q8BPB5,Q3U962,O88207,Q80U63,Q00899,Q04690,…	0.136578	0.527764	0.0232558
GO:0009725	response to hormone	P	6	467	57	7572	0.105263	0.0616746	over	P11087,Q6R891,Q00897,Q61554,P04247,P21570	Q925J9,P63058,Q7TMR0,Q60974,P70365,Q9ERZ4,P08752,Q9CQE5,Q9Z1B3,Q62417,Q8K3H0,P97496,Q9WV60,P31750,Q60631,P26450,P35821,Q60823,Q9WVC3,Q2NL51,Q9JK42,P84104,P18052,Q06180,P98083,P15208,Q61140,Q8VDD9,Q9DD06,Q9ERR1,Q8R527,Q9QZK2,Q9R1E0,Q61315,O08908,Q75N73,P35569,P81122,Q60876,Q64471,P35235,Q62120,P47750,Q3UV55,Q9JJK2,Q9WVG6,Q8CGU1,Q61656,Q501J6,D3YXK2,A2BH40,Q9QXN3,Q8BP71,P30416,Q9QUI0,O08759,P63037,…	0.137259	0.529306	0.012848
GO:0098660	inorganic ion transmembrane transport	P	4	265	57	7572	0.0701754	0.0349974	over	P56382,Q3UP38,A2ASZ8,Q9QZ03	Q9Z2I0,Q60932,Q99JB2,Q3UMR5,Q8VCX5,Q8CD10,Q9CXD6,Q810S1,Q9CTY5,Q9DB10,Q6GQS1,Q99KR7,P11531,O09131,Q6PHZ2,P0DP27,Q80W21,Q9D1X0,O09161,Q01063,Q8C8R3,P70414,Q9DAV9,Q01815,Q8VDN2,P56480,Q61941,Q6PIE5,Q6PIC6,Q9Z1W8,P62814,P50518,Q810Q5,Q9D3D9,Q8BJ03,Q61165,Q8K4D3,Q3U2S8,P49282,Q9ET37,Q03265,Q9CQQ7,Q91VR2,Q9DCX2,Q9CPQ8,P56382,P03930,Q9CR84,P00848,Q9DC70,P03911,P00397,P00158,Q8BSY0,Q99104,P42859,O35245,…	0.13797	0.530957	0.0150943
GO:0007618	mating	P	1	20	57	7572	0.0175439	0.00264131	over	Q6R891	P12023,Q06335,P24529,Q7TSS2,P61922,Q60829,P20060,Q9R244,P63058,F2Z472,Q8BZH1,Q07235,P70365,P28798,Q6R891,O08586,Q8R2K1,P32648,P03958,P70288	0.140423	0.534918	0.05
GO:0003009	skeletal muscle contraction	P	1	20	57	7572	0.0175439	0.00264131	over	P04247	P70699,P19123,P54265,O88990,P11531,P51637,O35127,Q9Z2E9,Q70IV5,P04247,Q8VCR8,Q6URW6,O55143,P58252,P07901,P50752,Q8BSK8,Q3UZA1,P48787,Q9Z2Y3	0.140423	0.534918	0.05
GO:0021543	pallium development	P	2	89	57	7572	0.0350877	0.0117538	over	Q6R891,P08121	O08586,P28741,Q8K341,Q60597,Q61768,P70398,Q6Q477,P62259,P63005,O35639,P18760,P70296,O09106,Q9DBR1,Q64010,P15532,Q8C7R4,P26150,P62827,P47941,P70288,Q9WV60,P70677,P08551,Q8CHW4,Q9CQ69,P49615,Q6R891,Q8C0J2,Q61694,Q9EP53,P46662,Q60596,P70365,Q9QUI0,Q01279,O09012,P49769,Q9D0K1,Q80Y83,P62996,Q60632,Q9D5V5,P63001,Q9ERR1,Q9WTZ1,P31361,Q99P72,P02469,Q3UHC7,Q91Z67,Q6ZWQ0,Q8BJS4,Q9D666,Q02248,Q8CHK3,O35375,…	0.144312	0.545255	0.0224719
GO:0042445	hormone metabolic process	P	2	89	57	7572	0.0350877	0.0117538	over	Q61542,Q91VA1	Q9CYN9,P24549,Q62148,Q9JHW9,Q00915,Q8VCH7,P10605,Q9WVJ3,P06797,Q925J9,Q9DBG1,P32020,Q61542,P51658,Q3U0B3,P50171,O70503,O88736,P50172,Q8K023,Q9EQ06,Q6ZQM8,P68510,Q8VC28,P26150,Q61694,P51660,Q8R0X7,P52840,O88587,Q64464,P26618,Q9Z2D6,Q00623,P51661,P06537,Q06770,Q91VA1,Q921H8,Q62087,Q4PZA2,P25799,O88455,Q9QXV0,P63239,P12961,P21661,Q00493,Q8R2E9,Q9WUD1,P47212,Q8VDN2,Q08460,Q9R0A1,Q9QUN9,P98078,Q80W54,…	0.144312	0.545255	0.0224719
GO:0032502	developmental process	P	24	2619	57	7572	0.421053	0.34588	over	Q61554,P11087,Q01149,P08121,Q8K4L6,P21570,Q9QZ03,Q8VEJ4,Q99J99,Q8BGZ7,Q6R891,Q61092,O70161,P04247,O88273,Q921D4,Q7TSC1,P15530,Q91VA1,Q8BSP2,P51827,A2ASZ8,P43407,Q2KHK6	Q02248,Q5NBX1,P40124,P28660,Q9R100,Q9Z1T1,Q7TMB8,Q9JLV5,Q3TKT4,P47757,P09803,Q8BRF7,Q9QYC0,Q9JLI8,Q06890,B1AZI6,Q9JI11,Q9CYT6,Q5SQX6,Q60875,O88735,Q9QUI0,Q9WTR5,O35955,Q8BK63,Q9EQG9,Q01279,Q8K1X4,P47811,Q8BKT7,P55288,P54763,Q9EPK2,Q9Z0M5,Q9QXN0,P48281,Q8VCN9,E9Q8I9,P15116,P55284,Q9Z1M0,Q8VCW4,Q925J9,P10417,P46938,Q62011,P10287,Q8CIF6,O70326,P27090,E9Q612,Q62280,Q3UGF1,P48441,O08983,P59598,Q8VDD5,…	0.145302	0.545255	0.0091638
GO:0098751	bone cell development	P	1	21	57	7572	0.0175439	0.00277338	over	Q61554	P29351,P35235,Q6ZQA0,Q8CBW3,P59016,O70172,Q8BH43,A6H6A9,B2RWS6,P05532,Q925J9,P07356,P63005,P05480,P58462,O35235,O35516,O54885,Q61554,Q9Z0U1,Q9R1Q9	0.146911	0.545255	0.047619
GO:0035315	hair cell differentiation	P	1	21	57	7572	0.0175439	0.00277338	over	Q91VA1	Q80U72,P63001,P31266,Q91VA1,Q64331,P70403,P53564,Q9ES64,Q08460,Q3US41,Q99KW3,P70441,P08228,Q8BXK9,A2AI08,Q8K3H5,P63005,Q8BTY2,Q3UGP8,Q08189,O08811	0.146911	0.545255	0.047619
GO:2001222	regulation of neuron migration	P	1	21	57	7572	0.0175439	0.00277338	over	P08121	P42227,Q9WV60,P08121,Q91Z67,Q8BTM8,P27612,Q8K2Q9,Q60875,Q6KCD5,Q91Y86,Q3UHC7,Q8CHG7,Q3UUG6,B9EKR1,B2RXS4,P09803,Q61301,P28652,P11798,Q9Z0F8,P97798	0.146911	0.545255	0.047619
GO:1905515	non-motile cilium assembly	P	1	21	57	7572	0.0175439	0.00277338	over	Q6P5D4	P27546,P39054,Q80UG5,O55131,P42859,P63168,Q91VJ5,Q6P5D4,O35668,O08788,Q3TPX4,Q61166,Q9DC28,Q62036,Q9R0L6,E9PY46,P28741,Q8BRM2,Q45VK7,Q8BXG3,Q6A078	0.146911	0.545255	0.047619
GO:1902017	regulation of cilium assembly	P	1	21	57	7572	0.0175439	0.00277338	over	Q6P5D4	P42859,Q91YM2,Q8CJ40,Q4VBD2,Q61884,P27546,P39054,Q80UG5,O55131,P63168,Q91VJ5,Q6P5D4,O35668,Q6ZWQ0,Q6ZWR6,Q60931,Q91WG2,Q9CPX6,Q99J83,E9PY46,Q61025	0.146911	0.545255	0.047619
GO:0006959	humoral immune response	P	2	90	57	7572	0.0350877	0.0118859	over	Q61475,P21570	P04104,P39039,P41317,P97290,P06909,P01027,O55186,P01872,P01921,P01865,P35762,P01867,P01869,P06346,Q61470,P28078,P06800,P29351,P08101,Q91X72,P01029,P04186,Q64735,Q8K182,P06683,Q8BH35,P06684,Q8VCG4,P03953,P01837,O35658,P06330,P12246,Q02105,P01801,P01807,P18525,P01845,P14106,P01749,Q8R1M8,Q61129,P01791,P01786,Q8CG16,Q61475,P19070,P98086,P06327,P18531,P01819,P08607,P01746,P06339,P12023,P01887,Q3TMQ6,…	0.146911	0.545255	0.0222222
GO:1901652	response to peptide	P	4	275	57	7572	0.0701754	0.036318	over	Q00897,P11087,Q6R891,Q61554	Q62417,Q8K3H0,P97496,Q9WV60,P31750,Q60631,P26450,P35821,Q60823,Q9WVC3,Q2NL51,Q9JK42,P84104,P18052,Q06180,P98083,Q9Z1B3,P15208,Q61140,Q8VDD9,Q9DD06,Q9ERR1,Q8R527,Q9QZK2,Q9R1E0,Q61315,O08908,Q75N73,P35569,P81122,Q60876,Q80TH2,P47811,Q04207,Q9Z1E3,Q8BX70,Q8BMS1,B2RQC6,P05202,P24270,Q9JLN9,Q8CGY8,Q61425,Q60770,Q9Z2V4,P51661,P11725,O55135,Q8VEH5,Q6P549,Q3TWW8,Q9JLI6,Q9Z0L8,Q6PHU5,O35326,P25911,Q00724,…	0.151802	0.559208	0.0145455
GO:0019098	reproductive behavior	P	1	22	57	7572	0.0175439	0.00290544	over	Q6R891	P12023,Q06335,P24529,Q7TSS2,Q60829,P20060,Q9R244,P63058,F2Z472,Q8BZH1,Q07235,P21279,Q9Z2E1,P06537,Q64237,A2CG49,O08586,P70365,P28798,Q6R891,Q8R2K1,P70288	0.15335	0.559208	0.0454545
GO:0006023	aminoglycan biosynthetic process	P	1	22	57	7572	0.0175439	0.00290544	over	Q91Z92	O70475,P29416,P05622,Q8BHA9,Q9EPL0,Q91Z92,P58158,Q8R087,Q9R1I1,A2AKQ0,Q99LL3,Q6IQX7,Q9EPS3,Q8K0J2,Q5JCS9,Q3USF0,Q9Z222,Q8BGY6,Q9JJY3,Q68FD5,P17426,P25799	0.15335	0.559208	0.0454545
GO:0046579	positive regulation of Ras protein signal transduction	P	1	22	57	7572	0.0175439	0.00290544	over	P08121	Q8R001,Q6PHZ2,Q99P72,Q8C3J5,P32883,Q00623,E9Q394,O88792,Q8BWG8,P05622,P08121,Q64096,P61793,Q571I4,Q8BUD0,P31938,P70424,O88520,P56212,O35516,Q62245,P07141	0.15335	0.559208	0.0454545
GO:0009620	response to fungus	P	1	22	57	7572	0.0175439	0.00290544	over	P21570	Q64010,Q09014,P12023,P32648,P41539,P11247,P57774,P21570,P22366,Q9QUN7,P16858,Q9CQI6,Q9ESB3,O35904,Q5XKN4,Q9D8T0,Q9DD06,Q61176,P48025,O08734,Q99J83,Q9Z0H7	0.15335	0.559208	0.0454545
GO:0002762	negative regulation of myeloid leukocyte differentiation	P	1	22	57	7572	0.0175439	0.00290544	over	Q61554	Q3TCH7,P31809,Q9ES52,Q60994,Q02105,Q8BKT7,Q06180,Q64261,P12246,Q61554,Q02248,P26450,Q04690,Q91V08,Q8C4U3,Q9CXD9,P56388,Q6P1Y8,Q9Z0U1,P15532,Q01768,P25911	0.15335	0.559208	0.0454545
GO:0035904	aorta development	P	1	22	57	7572	0.0175439	0.00290544	over	P08121	Q91ZX7,P05622,P27090,Q63961,P31266,Q6PDN3,P08121,P54761,P52800,Q61879,Q9DBG3,P39054,Q922S4,Q3TKT4,Q69ZR2,Q8CF89,Q8BVL3,O35245,A2AL36,Q9QZB9,Q8CG19,A2ARV4	0.15335	0.559208	0.0454545
GO:0018126	protein hydroxylation	P	1	22	57	7572	0.0175439	0.00290544	over	Q9R0B9	Q8BSY0,Q8BLR9,P59016,Q9R0E1,Q9R0E2,Q8BGQ1,Q8K2B0,Q8CG70,Q9R0B9,Q9ERI5,Q9CYD3,P09103,Q8R180,O08807,Q60715,Q8R2E9,Q60716,Q91YE3,Q3U0K8,Q8CG71,P0C872,Q3V1T4	0.15335	0.559208	0.0454545
GO:0055085	transmembrane transport	P	6	484	57	7572	0.105263	0.0639197	over	P56382,Q91VA1,Q3UP38,A2ASZ8,Q9QZ03,Q8VHL0	P42208,Q8R5J9,P49769,Q9JKW0,Q5I012,Q8BWH0,Q8K2P7,Q8K4D3,Q62011,Q8CFE6,Q8CH36,P14576,P61620,Q9CQS8,Q9JLR1,Q91V04,Q91X58,Q924Z5,Q8JZU2,Q8BH59,Q9QXX4,Q80WG5,Q8R502,Q9D6M3,Q66JT1,Q8BGR2,Q9D023,P63030,Q9Z2I0,Q60932,Q99JB2,Q3UMR5,Q8VCX5,Q8CD10,Q9CXD6,Q810S1,Q9CTY5,Q9DB10,Q6GQS1,Q148W0,E9Q236,Q8VEK0,Q07813,O08734,O08966,P17710,Q921K8,Q8BH60,P20444,O70293,Q8JZR0,Q91WC3,P31750,Q60823,P35441,P81122,Q04736,…	0.154751	0.561791	0.0123967
GO:0045017	glycerolipid biosynthetic process	P	2	94	57	7572	0.0350877	0.0124142	over	P21570,O70161	O70152,Q3UUQ7,Q9R1S3,Q9WTK3,Q9JJQ0,Q91YL7,Q9D1Q4,Q8K358,Q91YV9,Q3TQR0,A2A559,Q64323,Q8C398,P47713,O55229,P39654,Q922E4,Q8BSF4,Q60714,Q8BGS7,Q9D4V0,Q8VEB4,P21570,Q9JK48,Q9Z280,O35083,Q80UP3,O88673,Q8K3K7,Q9DBL9,P97813,Q6P5E8,Q8BHF7,Q00623,Q05816,P49586,Q8K2C8,P09813,Q8C025,Q9JJ00,Q9Z1X2,Q99LH2,O55023,Q8CIH5,Q2TBE6,Q6P549,Q80WQ2,Q8VDP6,P98191,P15655,O70161,Q8BYI6,P01027,Q8JZR0,Q61586,Q9Z2A7,Q3TP92,…	0.157402	0.561791	0.0212766
GO:0007167	enzyme linked receptor protein signaling pathway	P	5	381	57	7572	0.0877193	0.050317	over	Q01149,P08121,O88273,Q61554,P11087	Q8VHY0,P05480,P54761,Q01279,P70424,Q04736,P25911,P54763,P05622,Q9Z138,P98083,P08103,P15208,Q922K9,P26618,Q61140,Q62190,P54754,Q03146,P06240,P09581,Q00993,P05532,P70451,Q61772,Q3TYD6,O08842,Q61526,Q64434,P14234,P16056,Q9QUN3,Q60787,Q9WTL4,P35546,P97465,Q03137,Q923U0,Q01887,P07141,P47811,P22366,Q7TN79,Q9QZH6,Q8BHN0,Q09014,Q9Z0F8,Q01338,P22682,Q61187,Q9CQ80,P49769,Q8BHL4,P0C0A3,Q8VDM1,Q3UWA6,Q61016,…	0.157586	0.561791	0.0131234
GO:0070192	chromosome organization involved in meiotic cell cycle	P	1	23	57	7572	0.0175439	0.00303751	over	Q8BSP2	Q9D666,Q8VCB1,Q61216,Q8BKJ9,Q9QUM7,Q8C5W4,Q8C5S7,Q9Z1R2,Q9Z148,Q3UA06,A2AG06,Q8CG48,Q8CG47,Q8K2Z4,Q8C156,Q8BSP2,Q6ZQK0,Q7TSY8,P63147,Q62388,Q76MZ3,P70388,Q61687	0.159742	0.561791	0.0434783
GO:0009953	dorsal/ventral pattern formation	P	1	23	57	7572	0.0175439	0.00303751	over	O88273	Q62432,Q02248,Q8C4U3,O35625,P35288,O35465,P49769,P28741,Q01721,P35582,Q91Y86,O08648,O88273,O70326,Q3UGF1,P68181,P05132,Q8BRM2,Q61315,Q8VI56,Q91W61,Q45VK7,Q60987	0.159742	0.561791	0.0434783
GO:0060324	face development	P	1	23	57	7572	0.0175439	0.00303751	over	P11087	Q8BSY0,P35235,P11087,P10833,Q8R0X7,Q2KN98,Q80UJ7,Q6KCD5,B2RWS6,P26618,P33434,Q924A0,E9Q4F7,P27090,P63085,Q63844,Q62148,P31938,Q9JHW9,Q63932,Q99N57,P28028,Q00651	0.159742	0.561791	0.0434783
GO:0009303	rRNA transcription	P	1	23	57	7572	0.0175439	0.00303751	over	P21570	O08784,Q8K284,Q8BKJ9,Q9QZQ8,Q8CCK0,Q8BK35,P09405,Q3TKT4,Q9JLN9,Q68FL6,Q99LL5,Q9Z0H3,Q8BJW5,Q9CQJ2,Q6P1C1,O54724,Q04750,Q61937,Q9CPP0,Q61142,P21570,P70700,O35134	0.159742	0.561791	0.0434783
GO:0010517	regulation of phospholipase activity	P	1	23	57	7572	0.0175439	0.00303751	over	P21570	P21279,O54834,P61793,P21570,Q9Z2A0,P18406,P05622,P26618,P15655,P27601,P61750,P61211,Q02956,Q91ZX7,O88531,P27612,P28652,P10107,O35640,Q8R3B1,Q61548,P00520,O55042	0.159742	0.561791	0.0434783
GO:0006029	proteoglycan metabolic process	P	1	23	57	7572	0.0175439	0.00303751	over	Q91Z92	Q02248,Q8BHA9,Q924A0,O70475,Q9EPS3,Q9EPL0,Q91Z92,P58158,Q9WVL6,P28653,P28654,Q8CG85,Q8VCF1,Q8VCS3,Q99LL3,Q9QZF2,Q6YGZ1,Q80V26,A2AKQ0,Q6IQX7,P48441,Q99JI1,Q8R087	0.159742	0.561791	0.0434783
GO:0061383	trabecula morphogenesis	P	1	23	57	7572	0.0175439	0.00303751	over	P11087	Q9ES00,Q63961,Q925J9,P27090,P31266,Q9JHI9,P11087,P33434,Q05895,Q8C4U3,Q3TKT4,P26883,O70433,Q00724,P51637,O88393,Q91YE3,Q62245,P23359,Q7TNB8,O70326,Q8CJH3,Q9QUI0	0.159742	0.561791	0.0434783
GO:0048662	negative regulation of smooth muscle cell proliferation	P	1	23	57	7572	0.0175439	0.00303751	over	P21570	P58771,Q08091,Q61823,P0C605,P09671,Q60994,P46414,O08586,P14901,Q8CFN5,O55222,P49817,O88587,Q9QYG0,Q80U63,Q64213,P26450,O70200,P32648,P70313,Q62172,P21570,P51910	0.159742	0.561791	0.0434783
GO:0140239	postsynaptic endocytosis	P	1	23	57	7572	0.0175439	0.00303751	over	O70161	Q9DBG3,Q64331,P39054,P39053,P84091,P42567,Q8CHC4,P46935,Q6ZWR6,Q80U72,O54890,Q9D5T0,Q9QZS3,Q8R0S2,Q8VDQ8,Q61644,Q62083,Q63810,P52800,P62069,Q99J31,O35668,O70161	0.159742	0.561791	0.0434783
GO:1904888	cranial skeletal system development	P	1	23	57	7572	0.0175439	0.00303751	over	Q9QZ03	Q91VC3,P63094,Q6KCD5,Q62432,Q8BUN5,P26618,E9PY46,P53690,Q01721,Q62312,Q9QZ03,E9Q5F9,Q3UGF1,Q08775,Q3V3R1,A2AGH6,P27090,Q8VCH7,Q8CFN5,P35288,Q02248,P47941,A2AAY5	0.159742	0.561791	0.0434783
GO:0050873	brown fat cell differentiation	P	1	23	57	7572	0.0175439	0.00303751	over	P04247	Q9JLN9,Q8BGW1,Q923E4,Q8VEK3,P47811,Q64321,Q64092,Q8BH82,P14404,P23359,P97927,P17563,Q9EQ20,Q61739,Q8R180,P04117,P04247,Q60994,Q9DD06,P11404,Q61087,Q99P30,Q9Z211	0.159742	0.561791	0.0434783
GO:0098884	postsynaptic neurotransmitter receptor internalization	P	1	23	57	7572	0.0175439	0.00303751	over	O70161	P46935,Q6ZWR6,Q80U72,O54890,Q9D5T0,Q9QZS3,Q8CHC4,Q8R0S2,Q8VDQ8,Q61644,Q62083,Q63810,P52800,P62069,Q99J31,O35668,O70161,Q9DBG3,Q64331,P39054,P39053,P84091,P42567	0.159742	0.561791	0.0434783
GO:1903421	regulation of synaptic vesicle recycling	P	1	23	57	7572	0.0175439	0.00303751	over	O70161	Q8VD04,P70335,P39053,Q7M6Y3,P0DP27,P48453,Q62419,Q61548,O70480,Q9JKD3,Q9R0N7,O70161,Q6P5E8,Q8K1M6,P84091,Q6PCP5,Q9ER39,Q64373,Q7TMB8,P61264,P27612,Q8CHC4,P63044	0.159742	0.561791	0.0434783
GO:0048844	artery morphogenesis	P	1	23	57	7572	0.0175439	0.00303751	over	P08121	Q91ZX7,P05622,P27090,Q63961,P31266,Q6PDN3,P08121,Q02248,P97333,E9Q7E2,A2ARV4,O35245,Q3TKT4,Q8VCC1,P54761,P52800,Q99P72,P08226,Q04690,P35951,Q6P1E1,E9Q414,Q61982	0.159742	0.561791	0.0434783
GO:0009612	response to mechanical stimulus	P	2	95	57	7572	0.0350877	0.0125462	over	P11087,P08121	Q91WM1,Q6PIE5,Q99LR1,P63089,P51612,Q8K135,Q8VDN2,Q02248,Q922S4,P05201,Q9Z0J4,Q62469,P35235,Q63844,Q9JLV1,P11087,P49817,Q99PT1,P97494,Q08093,Q9WV60,P31750,P25799,Q01279,O88792,P63001,Q62165,P47809,O08734,P62774,Q99MB1,Q61160,P29594,P17809,P70313,Q61462,Q9Z0H7,P23242,Q02013,Q8CFE6,O88454,Q04887,P50284,P11531,P06745,P47811,Q04207,Q61165,Q99N57,P70414,Q60680,Q9Z1E3,A2ASS6,P51637,P42859,Q4ACU6,P55012,…	0.160048	0.561813	0.0210526
GO:0070482	response to oxygen levels	P	3	185	57	7572	0.0526316	0.0244321	over	P04247,P21570,P11087	P57780,P08113,P63038,Q9JKR6,Q62009,O08528,O08529,Q9WUB3,Q8CGK3,P11881,P61922,P24270,O70400,Q8BRF7,P14094,Q9Z0J4,Q62469,P29452,P10518,O88643,Q9Z2D6,P54822,Q6PHZ2,Q60953,P03958,P49817,Q8BH24,P51661,Q923T9,Q9QYR9,O70252,Q9Z329,Q9QUI0,P70677,Q4PZA2,P56528,O35074,P97471,Q9QVP9,P09671,P68404,P04247,Q08460,Q9CX80,O09164,Q9Z0G9,Q04690,P23927,Q9QXD8,B2RWS6,Q60994,Q8BUN5,P24529,P03911,P47739,P33434,Q7TMW6,…	0.162308	0.566082	0.0162162
GO:0051346	negative regulation of hydrolase activity	P	3	186	57	7572	0.0526316	0.0245642	over	Q00897,Q6R891,Q8VEJ4	P51125,Q62426,Q61508,P09036,P21460,Q07235,P27090,Q5SYD0,F8VPU2,Q6P9Q6,P61022,Q3UGY8,P83741,Q9D7V1,Q99N50,Q6NZN0,Q91XM9,Q80VC9,P70175,P59114,Q8BKR5,Q810V0,Q5ND34,Q9CWK3,Q810J8,Q3TLD5,Q91YK2,O08856,Q8CBC4,D3YZV8,Q8BXR1,Q66JQ7,P16858,Q9D154,P07759,Q60854,P32261,P70124,P19324,P07758,P22599,Q00897,O08677,Q91WP6,Q5I2A0,P31750,P29699,P97290,P82343,P97298,Q9ESB3,P49182,Q61247,Q9QXC1,Q06770,O08800,P29788,…	0.164135	0.566082	0.016129
GO:0044782	cilium organization	P	2	97	57	7572	0.0350877	0.0128104	over	Q91XQ0,Q6P5D4	Q62036,P63147,A2ARZ3,Q8BTM8,Q61001,P13020,Q9WVK4,Q99JY9,O55131,P61161,Q8C1B7,Q6PB44,Q9R1T4,Q9QXY6,Q9EPC1,P55258,Q8K1X1,P42208,P51863,P28658,Q9WUL7,Q8K4G5,E9Q236,P57746,P35288,O08848,Q9QWY8,O88398,Q8C4B4,Q9ERB0,Q9R0L6,Q8K012,Q68EF0,Q8BTU1,E9PY46,O88848,Q61025,P28741,Q6NVF0,Q8R0K9,P48725,Q8BND3,Q8R1N4,G5E861,Q3UK10,Q9CZS3,Q8C6S9,Q3UGF1,Q6P6J9,Q45VK7,Q8BS45,Q6A078,Q921L8,Q8CE72,Q9DA69,Q6NWW5,Q9R0X5,…	0.165364	0.566082	0.0206186
GO:0060351	cartilage development involved in endochondral bone morphogenesis	P	1	24	57	7572	0.0175439	0.00316957	over	P11087	Q04887,Q80W54,P35441,Q05895,Q62312,P33435,P14824,P37040,Q9WVG6,Q60847,Q04857,Q02788,Q80X19,Q8R2Z5,O08746,Q62507,P41317,O89029,P19324,Q9JJY3,Q05793,P11087,Q91WT9,Q6P4S6	0.166087	0.566082	0.0416667
GO:0099590	neurotransmitter receptor internalization	P	1	24	57	7572	0.0175439	0.00316957	over	O70161	Q9DBG3,Q64331,P39054,P39053,P84091,P42567,Q8CHC4,P46935,Q6ZWR6,Q80U72,O54890,Q9D5T0,Q9QZS3,Q8R0S2,Q8VDQ8,Q61644,Q62083,Q63810,P52800,P62069,Q99J31,O35668,O70161,P60879	0.166087	0.566082	0.0416667
GO:0060193	positive regulation of lipase activity	P	1	24	57	7572	0.0175439	0.00316957	over	P21570	P21279,O54834,P61793,P21570,Q9Z2A0,P18406,P05622,P26618,P15655,P27601,P61750,P61211,Q02956,P27612,P28652,P06728,Q00623,Q01339,Q3U3R4,Q9DBL9,Q6P8U6,Q9QUI0,Q62159,Q8BVZ1	0.166087	0.566082	0.0416667
GO:1901021	positive regulation of calcium ion transmembrane transporter activity	P	1	24	57	7572	0.0175439	0.00316957	over	Q3UP38	P42859,O35245,O35668,Q8BSY0,P70302,Q8CIH5,P83093,Q3UP38,O09131,P0DP27,Q80W21,Q9ET78,O08532,Q9QXY6,P49615,P56565,O55126,Q8CC27,P17156,P63166,Q64374,P14094,Q61165,Q8C8R3	0.166087	0.566082	0.0416667
GO:0035308	negative regulation of protein dephosphorylation	P	1	24	57	7572	0.0175439	0.00316957	over	Q6R891	P26883,P58389,Q60829,Q8BH58,Q6R891,Q8K1L5,E9Q6J5,Q5SQY2,Q64374,P70336,P70335,P97434,Q8K1X4,O88351,P62259,Q6A028,P08752,Q8R4G6,Q7TT52,Q9CQV8,Q61249,O08715,P56212,Q8R3G1	0.166087	0.566082	0.0416667
GO:0000387	spliceosomal snRNP assembly	P	1	24	57	7572	0.0175439	0.00316957	over	P62307	Q99PV0,Q91YR7,Q99KP6,P35123,Q9JLI8,Q922U1,O35900,Q8CCF0,Q9Z1Z2,Q8CIG8,P62317,P62320,P27048,Q8BX17,Q9QXA5,Q62241,P62309,P62305,Q9JJY4,P62315,P62307,Q5SU73,P61407,Q61189	0.166087	0.566082	0.0416667
GO:0001756	somitogenesis	P	1	24	57	7572	0.0175439	0.00316957	over	Q8VEJ4	Q5NBX1,P43241,P18111,Q9R0Q3,P97471,O70546,Q8BGS1,Q62148,Q8C4U3,A2AGH6,P28660,Q8CBW3,A2ASS6,Q8BYB9,Q9Z138,B2RWS6,Q8BUN5,P49769,Q8VEJ4,P70207,Q91ZW2,Q80SY4,Q62388,P31266	0.166087	0.566082	0.0416667
GO:0014075	response to amine	P	1	24	57	7572	0.0175439	0.00316957	over	Q6R891	O08553,Q9ERU9,O09106,P0DP27,P63328,P08228,P00493,Q60829,Q6R891,Q9CQE5,P24529,Q64237,Q01065,Q8BRU6,P16460,P51163,B2RQC6,Q62469,P15532,Q8C196,P11440,Q91VF2,Q6PEE3,Q61176	0.166087	0.566082	0.0416667
GO:0030097	hemopoiesis	P	5	390	57	7572	0.0877193	0.0515055	over	Q8BGZ7,P15530,Q8BSP2,P04247,Q61554	P06800,P42230,P42232,Q69ZR2,Q00993,Q5SVQ0,Q9WVF8,P15806,Q61207,Q64321,P11609,P58252,Q9Z1T1,Q8BUR4,Q05BC3,Q8R1A4,Q69Z37,P29351,Q3TLH4,Q01320,Q8BGZ7,Q60520,P70122,Q9ES28,Q91WT8,Q8BNU0,Q8BP40,Q99MU3,Q64261,Q9JJY3,Q8VE97,P05622,Q920I9,Q9JHK5,Q9CYH6,Q921K8,Q0VGB7,P26618,Q7TMW6,Q8JZM8,G3X9J0,Q9D1E8,P97797,P49769,P09581,P62482,Q8BG07,P05532,Q8C4U3,Q8VD26,Q9ES83,Q99J72,A2ATU0,Q7TPE5,Q8BZ60,B9EKR1,Q9D032,…	0.168651	0.569961	0.0128205
GO:0060348	bone development	P	2	99	57	7572	0.0350877	0.0130745	over	P11087,Q61554	Q05793,P11087,P63094,Q91WT9,Q6P549,Q80V26,Q9JJY3,P09242,Q6P4S6,P53690,Q8R138,P97865,Q8CFN5,Q61122,Q63943,Q8R2H9,Q08775,P33435,Q04887,Q80W54,P35441,Q05895,Q62312,P14824,P37040,Q9WVG6,Q60847,Q04857,Q02788,Q80X19,Q8R2Z5,O08746,Q62507,P41317,O89029,P19324,Q6P9J9,P29351,P35235,Q6ZQA0,Q8CBW3,P59016,O70172,Q8BH43,A6H6A9,B2RWS6,P05532,Q925J9,P07356,P63005,P05480,P58462,O35235,Q9QUI0,Q8CJH3,P06800,P70122,…	0.170712	0.569961	0.020202
GO:0042542	response to hydrogen peroxide	P	2	99	57	7572	0.0350877	0.0130745	over	P11087,P04247	O55242,Q9Z2W1,Q8VE70,Q64511,Q9Z0X1,O35350,P10107,P62908,Q99LX0,P18760,Q60676,P45376,P28352,P28867,Q99KR7,P17918,P05480,Q64669,Q5EG47,P70288,Q60855,Q9Z1B7,Q9JJY3,Q9QZL0,P11440,P05622,P62746,Q04207,P52633,Q91Y86,O88597,P21460,P97797,Q00993,O35943,O35099,Q91VR7,Q80UU1,Q9R1E0,Q9WVS8,Q9Z2V5,Q9QXV1,P23798,Q923E4,Q02013,Q61176,P00520,A2AKX3,Q9QUH0,Q3TRM8,P16056,Q925B0,O08600,Q61207,P10639,Q922W5,Q9D1X0,…	0.170712	0.569961	0.020202
GO:0060828	regulation of canonical Wnt signaling pathway	P	2	99	57	7572	0.0350877	0.0130745	over	P11087,Q8VEJ4	P30999,Q9WTM5,P09803,O09106,P08226,P59113,P70441,P49817,Q9JI11,P70288,P97855,Q9WV60,Q8BK63,O08579,Q9JI10,P47811,Q9WU28,P98078,Q2NL51,P12023,Q9Z138,Q8CFE4,Q9QXD8,Q3UHC7,Q6VGS5,P15116,Q8C4U3,Q9R1E0,O70421,Q61315,Q924A0,Q8VI56,Q09XV5,Q91YU6,Q62441,O70326,Q8C6I2,E9Q612,Q0PHV7,Q8R1K1,O35625,Q04887,Q9QUN9,P63002,Q9R049,Q99MQ1,Q01853,Q62167,O55222,Q9EQH3,Q8BY87,P60122,Q8VDP4,P11087,Q7TN37,Q8BKG3,P49443,…	0.170712	0.569961	0.020202
GO:0032964	collagen biosynthetic process	P	1	25	57	7572	0.0175439	0.00330164	over	P11087	P11276,Q99K41,P05201,P62835,Q9CX80,O54750,P20152,Q62469,P99029,P19221,P05622,B2RWS6,Q61247,Q63961,P70380,Q9QXV1,Q8CG19,P19324,P11087,Q8BH97,O88207,Q8K2B0,Q8CG70,Q924Z5,Q61176	0.172384	0.569961	0.04
GO:0000027	ribosomal large subunit assembly	P	1	25	57	7572	0.0175439	0.00330164	over	Q8VEJ4	Q9JJI8,Q99PU8,Q922E6,Q9CWT6,P27659,P14869,P47911,P47962,Q8BP67,P62751,P35979,Q6ZWV3,Q9CQF0,Q9D0I8,Q922K7,Q9CXW4,Q9CYH6,Q9DCA5,P97452,Q9CQL4,Q8VEJ4,Q91YU8,Q8BK35,Q9JJ80,Q99L28	0.172384	0.569961	0.04
GO:0046463	acylglycerol biosynthetic process	P	1	25	57	7572	0.0175439	0.00330164	over	P21570	P47713,Q8VEB4,P21570,P01027,Q8JZR0,Q61586,Q60714,Q9Z2A7,Q3TP92,P33622,P35951,Q924A0,Q64374,Q8BVZ1,P41216,Q9QUJ7,Q8K2C8,Q8C0N2,Q91WC3,P11152,Q91ZP3,Q99PI4,Q8BH04,Q9Z2V4,O88398	0.172384	0.569961	0.04
GO:0060612	adipose tissue development	P	1	25	57	7572	0.0175439	0.00330164	over	A2ASZ8	P07141,Q8BHJ5,P52927,Q8R3U1,P48678,Q7TN37,O88307,A2AAY5,Q923E4,Q8QZT1,Q9D0K2,Q9D2R0,P97363,Q80UU9,Q8BGW1,Q8R1X6,Q8VHC3,Q9JKV1,P42337,P30285,Q9DB50,A2ASZ8,P16951,Q6NZQ4,Q9Z2E9	0.172384	0.569961	0.04
GO:0061844	antimicrobial humoral immune response mediated by antimicrobial peptide	P	1	25	57	7572	0.0175439	0.00330164	over	P21570	P16858,P50446,Q60997,P16110,P62889,Q9CZX8,P19221,P12023,O88593,Q9ESB3,P31725,Q9D8T0,P01887,Q3TMQ6,P62862,P32648,P41539,P60603,Q9Z126,O09049,P35230,P57774,P21570,P11477,Q67E05	0.172384	0.569961	0.04
GO:0042181	ketone biosynthetic process	P	1	25	57	7572	0.0175439	0.00330164	over	Q61542	P32020,Q61542,Q8K1Z0,Q61578,Q9CXI0,P97478,Q8R1S0,Q8BGB8,Q8BMS4,Q566J8,Q60936,Q33DR2,Q8K2C6,Q6NVE9,P05064,P06745,P17751,Q9R0A1,Q9QUN9,P98078,Q8K023,Q9DC69,Q8CFX1,Q6P5E8,P0C605	0.172384	0.569961	0.04
GO:0046460	neutral lipid biosynthetic process	P	1	25	57	7572	0.0175439	0.00330164	over	P21570	P47713,Q8VEB4,P21570,P01027,Q8JZR0,Q61586,Q60714,Q9Z2A7,Q3TP92,P33622,P35951,Q924A0,Q64374,Q8BVZ1,P41216,Q9QUJ7,Q8K2C8,Q8C0N2,Q91WC3,P11152,Q91ZP3,Q99PI4,Q8BH04,Q9Z2V4,O88398	0.172384	0.569961	0.04
GO:0051057	positive regulation of small GTPase mediated signal transduction	P	1	25	57	7572	0.0175439	0.00330164	over	P08121	Q8R001,Q6PHZ2,Q99P72,Q8C3J5,P32883,Q00623,E9Q394,O88792,Q8BWG8,P05622,P08121,Q64096,P61793,Q571I4,Q8BUD0,P31938,P70424,O88520,P56212,O35516,Q62245,P07141,P05480,O54940,Q02384	0.172384	0.569961	0.04
GO:0001578	microtubule bundle formation	P	1	25	57	7572	0.0175439	0.00330164	over	Q91XQ0	Q62036,P63147,A2ARZ3,Q8BS45,B9EJR8,Q91XQ0,B2RY50,Q80W93,E9Q7G0,P14873,Q922J3,Q80TV8,Q9CRB6,O88735,Q8C052,Q61166,Q7TQD2,P61022,P58742,Q9JMD0,Q9QYY8,Q8JZP9,P97329,Q80WG7,P20357	0.172384	0.569961	0.04
GO:0009888	tissue development	P	9	840	57	7572	0.157895	0.110935	over	Q8VEJ4,P11087,Q01149,Q8K4L6,Q91VA1,P08121,Q2KHK6,A2ASZ8,Q61092	P47811,Q9Z138,P27090,Q04887,P63058,Q02248,P27601,Q9JI11,P97333,P02463,Q63961,Q0VBL3,Q63810,Q62312,P97305,P24270,Q811D0,Q99JW5,Q62059,P30115,Q62432,Q8BUN5,O08691,P70340,O35988,Q8C4U3,P10417,P18828,P35546,Q9R1B9,P23359,Q61001,O55222,P97471,O35245,P15379,P15655,Q9R1X4,P41778,P28563,Q9QXZ0,P06745,Q9JMH6,Q9DBC7,P05132,Q8VHI3,Q6DID7,Q9QZH6,P46662,Q9EP52,Q8JZM7,Q62018,Q8K2T8,A2AQ19,Q5XJE5,Q8BKG3,Q3TPX4,…	0.175509	0.571635	0.0107143
GO:0061448	connective tissue development	P	2	101	57	7572	0.0350877	0.0133386	over	P11087,A2ASZ8	P47811,Q9Z138,P27090,Q04887,P63058,Q05793,P82198,P20444,Q99JI1,P97863,Q64299,P52927,Q75N73,Q8CFN5,Q63943,Q64739,Q08775,Q8BI84,Q80V26,Q9JJY3,Q61508,Q80W54,P35441,Q05895,Q62312,P33435,P14824,P37040,Q9WVG6,Q60847,Q04857,Q02788,Q80X19,Q8R2Z5,O08746,Q62507,P41317,O89029,P19324,Q61543,Q60604,Q7TQ95,Q02248,Q8BPB5,O70326,Q04207,Q8BUN5,Q6IQX8,O88207,P51885,Q63844,P63094,Q8VI24,Q64430,Q80WW9,O88939,P07607,…	0.176089	0.571635	0.019802
GO:0009605	response to external stimulus	P	11	1074	57	7572	0.192982	0.141838	over	P21570,A2ASZ8,Q2KHK6,Q8CB12,Q9EST1,O70161,P11087,P08121,Q61092,P15530,Q61475	Q64705,P70365,Q91YU8,P01027,P01865,P01867,P08508,P01869,P20491,P08101,P06339,P97290,Q64010,Q09014,P12023,P32648,P41539,P11247,P57774,P21570,Q9Z2D6,Q09XV5,P22005,B2RWS6,O55186,P06909,P08226,Q8BXK9,Q9QXV0,Q8BHJ5,A2ASZ8,Q8K3G9,O88307,Q9D8H7,P49290,Q80ZA0,Q61878,P42225,Q8CAS9,Q6Q899,Q9EPB4,Q60953,Q60520,Q3UIR3,Q91VJ1,Q8VCF0,Q91VJ5,Q3TBT3,Q9JLJ1,Q9QZ05,P48999,P63089,P36371,P01887,P10810,Q9EQU3,P22366,…	0.176383	0.571635	0.0102421
GO:0071242	cellular response to ammonium ion	P	1	26	57	7572	0.0175439	0.0034337	over	Q6R891	Q9ERZ4,P08752,Q9CQE5,Q9Z1B3,Q9Z148,Q6R891,O70200,O08808,Q8JZQ5,P70677,P97864,O08738,Q62417,Q3UTJ2,P47941,P0CW02,P39054,P63085,Q63844,Q60520,Q00422,Q60668,P70336,Q6Q477,P16460,Q8K3F6	0.178635	0.571635	0.0384615
GO:0007007	inner mitochondrial membrane organization	P	1	26	57	7572	0.0175439	0.0034337	over	Q91VN4	Q8CAQ8,Q9Z2I0,Q8JZQ2,Q8BGH2,Q9CRB9,Q78IK4,Q5U458,Q91VN4,Q920A7,Q9D8H7,Q8R404,Q9DCZ4,Q8K2T4,Q9ERS2,Q9ESW4,Q9WV98,P62075,Q8BGX2,P62073,P60603,Q9CQ85,Q9D0L4,P58281,Q07813,Q8BHE8,Q8BK08	0.178635	0.571635	0.0384615
GO:0030279	negative regulation of ossification	P	1	26	57	7572	0.0175439	0.0034337	over	Q8K4L6	Q7TN37,P06802,P29699,Q9QVP9,Q61508,P51675,O70326,Q8K4L6,Q8CGN4,Q04887,Q64261,Q9QXD8,Q8BUN5,Q9JJF3,Q6NWW9,Q8C4U3,E9QAG8,O88559,Q9EP52,O35710,Q5SVD0,P10417,Q8VI56,Q99JA0,Q8CFN5,P31266	0.178635	0.571635	0.0384615
GO:0098781	ncRNA transcription	P	1	26	57	7572	0.0175439	0.0034337	over	P21570	O54724,Q04750,Q61937,Q68FL6,Q9CPP0,Q61142,Q8BKJ9,P21570,P70700,O35134,O08784,Q8K284,O08856,P62876,Q9QZQ8,Q8CCK0,Q8BK35,P09405,Q3TKT4,Q9JLN9,Q99LL5,Q9Z0H3,Q8BJW5,Q9CQJ2,Q6P1C1,E5FYH1	0.178635	0.571635	0.0384615
GO:0002673	regulation of acute inflammatory response	P	1	26	57	7572	0.0175439	0.0034337	over	Q61475	P01027,P01865,P01867,P08508,P01869,P20491,P08101,P06339,P97290,O55186,Q80YC5,P19157,O70423,P34884,P41539,Q9JHG7,P30355,Q9BCZ4,Q99LX0,P06909,O35658,Q64735,Q61475,P67778,O35305,O35235	0.178635	0.571635	0.0384615
GO:0048704	embryonic skeletal system morphogenesis	P	1	26	57	7572	0.0175439	0.0034337	over	Q9QZ03	Q02248,Q91VC3,P63094,Q6KCD5,Q62432,Q8BUN5,P26618,E9PY46,P53690,Q01721,Q62312,Q9QZ03,E9Q5F9,Q3UGF1,Q08775,Q3V3R1,A2AGH6,P27090,Q8VCH7,Q8CFN5,P23359,Q05793,Q811D0,Q8VI24,O88559,P23798	0.178635	0.571635	0.0384615
GO:1903510	mucopolysaccharide metabolic process	P	1	26	57	7572	0.0175439	0.0034337	over	Q91Z92	Q9R1I1,P28653,P28654,Q8CG85,Q80V26,O70475,Q9EPL0,A2AKQ0,Q91Z92,Q99LL3,Q6IQX7,P48441,Q9EPS3,Q8BJD1,A6X935,Q61703,Q61704,P31750,Q61702,P15379,Q5FWI3,P15655,Q9JJY3,Q68FD5,P17426,P25799	0.178635	0.571635	0.0384615
GO:0030512	negative regulation of transforming growth factor beta receptor signaling pathway	P	1	26	57	7572	0.0175439	0.0034337	over	Q61554	Q61554,Q8CG19,P20029,Q61543,P39054,Q99K41,Q99MQ4,Q9WV80,Q62219,Q6P8X1,Q9Z1Z2,P49817,P49443,Q9WUD1,Q8R422,Q9WVC3,O88939,Q9WU40,Q9QUR7,Q9Z0F8,Q9Z2A0,O88393,A2A5Z6,Q923E4,Q9CZT5,Q7TSK7	0.178635	0.571635	0.0384615
GO:0002712	regulation of B cell mediated immunity	P	1	26	57	7572	0.0175439	0.0034337	over	Q61475	P01027,P01865,P01867,P08508,P01869,P20491,P08101,P06339,P32507,P06800,P29351,Q91X72,Q61475,Q62383,Q9D842,Q3ULW8,Q62351,Q8BTW3,P70399,Q7TQK4,Q6PR54,Q6NZQ4,P52633,Q8R3N6,P43247,Q8BVE8	0.178635	0.571635	0.0384615
GO:0002889	regulation of immunoglobulin mediated immune response	P	1	26	57	7572	0.0175439	0.0034337	over	Q61475	P01027,P01865,P01867,P08508,P01869,P20491,P08101,P06339,P32507,P06800,P29351,Q91X72,Q61475,Q62383,Q9D842,Q3ULW8,Q62351,Q8BTW3,P70399,Q7TQK4,Q6PR54,Q6NZQ4,P52633,Q8R3N6,P43247,Q8BVE8	0.178635	0.571635	0.0384615
GO:1903845	negative regulation of cellular response to transforming growth factor beta stimulus	P	1	26	57	7572	0.0175439	0.0034337	over	Q61554	P20029,Q61543,P39054,Q99K41,Q99MQ4,Q9WV80,Q62219,Q6P8X1,Q9Z1Z2,P49817,P49443,Q9WUD1,Q8R422,Q9WVC3,O88939,Q9WU40,Q9QUR7,Q9Z0F8,Q9Z2A0,O88393,A2A5Z6,Q923E4,Q9CZT5,Q7TSK7,Q61554,Q8CG19	0.178635	0.571635	0.0384615
GO:0034612	response to tumor necrosis factor	P	2	103	57	7572	0.0350877	0.0136027	over	P11087,P51827	Q9EPB4,P48025,Q3UCV8,Q91WA6,Q00623,Q06180,Q60994,Q9D1X0,Q61592,Q921N8,P57780,P11679,P05784,P42225,O55222,Q99MN1,Q99JW4,Q91VC4,Q9QVP9,Q91VJ1,O88351,Q04207,Q9CQM5,P39429,Q60680,O35305,P20065,Q61382,Q62120,P70196,Q9Z1E3,Q8BG94,Q80TY4,O35235,Q99PV0,O70133,Q62009,Q99JY9,P62908,Q9WTQ5,P63085,P18760,Q63844,Q80TH2,P13707,P11087,P16460,Q9WV54,Q9Z2V4,Q9QXS6,P04117,Q3U0V2,Q60855,P31750,P25799,Q9Z2D3,P17439,…	0.181494	0.578686	0.0194175
GO:0030261	chromosome condensation	P	1	27	57	7572	0.0175439	0.00356577	over	Q8BSP2	Q8CG48,Q8CG47,Q9DBR0,Q921W0,Q6KCD5,Q8K2Z4,Q8C156,Q9R0L7,Q8BSP2,Q6ZQK0,Q9JIX8,Q01320,Q9Z2E3,O54788,Q65Z40,P24860,P84244,P15864,P43277,P43274,P43276,P10922,P43275,O54962,P11440,P52927,Q6DFV1	0.184839	0.58243	0.037037
GO:0051298	centrosome duplication	P	1	27	57	7572	0.0175439	0.00356577	over	Q6P5D4	P97377,Q9R1K9,Q6P5D4,Q8R4Y8,Q9WU78,Q6P5F9,Q61937,P46467,Q9D8B3,Q9D1P4,Q9DB34,Q921W0,Q9D7S9,Q99LU0,Q62036,Q9CQ10,Q9D7F7,Q8BJF9,P70336,Q9R060,Q9QWT9,Q0VEJ0,Q8C2Q3,Q63850,A2AGT5,Q8R5K2,Q9CZA6	0.184839	0.58243	0.037037
GO:0006903	vesicle targeting	P	1	27	57	7572	0.0175439	0.00356577	over	Q61542	Q9WUQ2,Q9CQC9,P36536,Q80U72,P49769,Q9D1D4,Q3USZ8,Q9D8S3,Q99K28,Q99KF1,Q9JLV5,E9QAT4,P12815,Q8BFY6,Q91XT4,Q3U410,O88630,O35382,Q8K1X1,Q8K0F1,Q3UVG3,Q9CYI0,Q61542,Q9DCI3,Q80TV8,Q9CQW1,Q8BRT1	0.184839	0.58243	0.037037
GO:0000096	sulfur amino acid metabolic process	P	1	27	57	7572	0.0175439	0.00356577	over	Q99J99	P97494,O09172,Q91WT9,Q922D8,Q99JT9,A6H5Y3,Q9WU20,Q8C1A3,D3YZG8,Q9WVQ5,Q9CQT1,Q8BGB7,Q8VCN5,P52196,Q99J99,Q9DBE0,Q9CQ65,Q9CQF9,Q8C7K6,P50247,Q68FL4,Q80SW1,Q8R016,P16332,P31428,Q8C196,O88587	0.184839	0.58243	0.037037
GO:0042472	inner ear morphogenesis	P	1	27	57	7572	0.0175439	0.00356577	over	Q91VA1	Q80U72,P63001,Q04887,Q6A078,Q8R015,Q91VA1,Q99KW3,P70441,P08228,Q8BXK9,A2AI08,Q8K3H5,Q8BKG3,Q61062,Q60838,Q9JIP6,P47750,Q64331,Q9ES64,Q5SSL4,Q9JHW9,P54763,Q9Z138,A2ARA8,Q6PAJ1,Q60987,Q80T11	0.184839	0.58243	0.037037
GO:0090287	regulation of cellular response to growth factor stimulus	P	2	105	57	7572	0.0350877	0.0138669	over	O88273,Q61554	Q62470,P97471,Q62432,Q8BUN5,Q63961,Q99PP7,P51637,O35465,Q62356,Q9EP52,P11499,P05201,Q62219,P59113,P98078,Q9Z0G0,Q9CSN1,B2RWS6,P35441,Q9Z0F8,O88393,A2ARA8,O88559,O35625,P55271,P20029,Q61543,P39054,Q99K41,Q99MQ4,Q9WV80,Q6P8X1,Q9Z1Z2,P49817,P49443,Q9WUD1,Q8R422,Q9WVC3,O88939,Q9WU40,Q9QUR7,Q9Z2A0,A2A5Z6,Q923E4,Q9CZT5,Q7TSK7,E9Q7G0,O55222,Q80X73,Q6ZPJ3,P97798,P55284,O35516,Q91W61,Q9D659,P18406,P31266,…	0.186925	0.587031	0.0190476
GO:0007389	pattern specification process	P	2	105	57	7572	0.0350877	0.0138669	over	Q8VEJ4,O88273	Q02248,Q5NBX1,P28660,Q8CBW3,Q9R0Q3,A2ASS6,Q8BYB9,Q9Z138,B2RWS6,Q8BUN5,P49769,Q8VEJ4,A2AGH6,P70207,Q8C4U3,Q91ZW2,Q80SY4,Q8BGS1,Q62388,P31266,P61148,P15655,Q62148,O35245,Q63961,Q8BML1,P28741,Q62312,O35516,P23242,Q8CFN5,P59997,Q8BXG3,A2ARV4,Q62432,Q8VI24,Q3UUQ7,P52795,P70340,P23359,O35643,Q9DB25,Q80U19,E9PY46,Q9QXL8,Q91ZR4,Q8R4Y8,Q45VK7,Q6A078,Q91YA2,Q921L8,B2RY50,Q99MQ1,Q60838,Q61315,Q6DID7,Q9CQJ4,…	0.186925	0.587031	0.0190476
GO:0061053	somite development	P	1	28	57	7572	0.0175439	0.00369783	over	Q8VEJ4	P28660,Q8CBW3,Q9R0Q3,A2ASS6,Q8BYB9,Q9Z138,B2RWS6,Q8BUN5,P49769,Q8VEJ4,A2AGH6,P70207,Q8C4U3,Q91ZW2,Q80SY4,Q8BGS1,Q62388,P31266,Q5NBX1,P43241,P18111,P97471,O70546,Q3UGF1,Q62148,Q922D8,Q8R0G9,P97868	0.190998	0.592882	0.0357143
GO:0071300	cellular response to retinoic acid	P	1	28	57	7572	0.0175439	0.00369783	over	P11087	Q80YX1,Q6PIC6,O35129,Q9QYC0,P11087,Q9ERS2,Q9Z2V4,P08730,Q8BKG3,Q62148,Q9Z0P5,Q9JIY5,Q9QVP9,Q04736,P25911,Q9CSN1,P97298,P28704,Q01147,P46938,Q64434,Q9JKL5,P35546,Q8CFN5,Q02013,Q62388,Q04887,A2AKX3	0.190998	0.592882	0.0357143
GO:0042490	mechanoreceptor differentiation	P	1	28	57	7572	0.0175439	0.00369783	over	Q91VA1	Q80U72,P63001,P31266,Q91VA1,Q64331,P70403,P53564,Q9ES64,Q08460,Q3US41,Q99KW3,P70441,P08228,Q8BXK9,A2AI08,Q8K3H5,Q9Z2D3,Q80T11,P63005,Q8BTY2,Q3UGP8,Q148W0,Q9JIP6,Q8R418,P47750,O35988,Q61025,P28741	0.190998	0.592882	0.0357143
GO:0035282	segmentation	P	1	28	57	7572	0.0175439	0.00369783	over	Q8VEJ4	P28660,Q8CBW3,Q9R0Q3,A2ASS6,Q8BYB9,Q9Z138,B2RWS6,Q8BUN5,P49769,Q8VEJ4,A2AGH6,P70207,Q8C4U3,Q91ZW2,Q80SY4,Q8BGS1,Q62388,P31266,Q5NBX1,Q60838,P43241,P18111,Q5VCS6,P97471,O70546,O35375,P97333,Q62148	0.190998	0.592882	0.0357143
GO:0001825	blastocyst formation	P	1	28	57	7572	0.0175439	0.00369783	over	Q8VEJ4	Q62018,Q8VEJ4,Q6ZQ08,P09803,P03958,Q8K0V4,O54825,Q8R1H0,P43241,P09450,O89090,Q8C5L3,Q9JLV5,Q99NB9,P39447,Q8K310,Q99P72,Q62383,Q80U63,Q9Z2N8,Q8BSQ9,Q922K7,P59708,Q8VCG3,Q00422,Q9D8M4,Q99MD6,Q9D1C9	0.190998	0.592882	0.0357143
GO:0044344	cellular response to fibroblast growth factor stimulus	P	1	28	57	7572	0.0175439	0.00369783	over	P11087	Q9JKF1,Q91V41,P35235,P47941,P61148,Q8BGT1,P15655,B1AVY7,Q99N32,A2AKX3,Q08775,Q9QZF2,P35441,Q924A0,Q02248,P97300,Q8BZ03,Q6XUX1,Q62009,P11087,P97494,Q8C196,O09172,O55042,P15379,P23949,Q8C4U3,P23950	0.190998	0.592882	0.0357143
GO:0021510	spinal cord development	P	1	28	57	7572	0.0175439	0.00369783	over	Q99J99	P35288,P61969,Q80U19,O08788,P58462,Q9EQC5,Q6Y7W8,Q9DBQ7,P40694,Q8R418,Q45VK7,Q9QYL7,O08553,Q61753,Q9JLN9,Q9JLV1,Q99J99,P31750,Q9Z2N8,P08551,Q62384,Q04690,Q91Z31,O35245,O08811,Q921E6,A2AGH6,P63089	0.190998	0.592882	0.0357143
GO:0048534	hematopoietic or lymphoid organ development	P	5	409	57	7572	0.0877193	0.0540148	over	Q8BGZ7,P15530,Q8BSP2,P04247,Q61554	P06800,P42230,P42232,Q69ZR2,Q00993,Q5SVQ0,Q9WVF8,P15806,Q61207,Q64321,P11609,P58252,Q9Z1T1,Q8BUR4,Q05BC3,Q8R1A4,Q69Z37,P29351,Q3TLH4,Q01320,Q8BGZ7,Q60520,P70122,Q9ES28,Q91WT8,Q8BNU0,Q8BP40,Q99MU3,Q64261,Q9JJY3,Q8VE97,P05622,Q920I9,Q9JHK5,Q9CYH6,Q921K8,Q0VGB7,P26618,Q7TMW6,Q8JZM8,G3X9J0,Q9D1E8,P97797,P49769,P09581,P62482,Q8BG07,P05532,Q8C4U3,Q8VD26,Q9ES83,Q99J72,A2ATU0,Q7TPE5,Q8BZ60,B9EKR1,Q9D032,…	0.192997	0.596678	0.0122249
GO:0030154	cell differentiation	P	16	1701	57	7572	0.280702	0.224643	over	P11087,Q8VEJ4,Q8BGZ7,O70161,Q61092,Q6R891,P15530,Q8BSP2,Q91VA1,P04247,Q61554,P43407,Q2KHK6,P08121,Q7TSC1,P21570	Q8VDD5,P11679,Q61292,Q02248,P98078,Q8BGS1,Q8BNA6,Q8R1N0,Q6PDK2,Q8C2E7,Q9WUT3,Q9QVP9,Q9Z1B3,Q91YT7,Q9Z0X4,Q8VDD8,Q3UA06,Q5BLK4,P24860,Q8C5S7,P43406,Q3TKT4,E9Q634,P49817,Q8R0X7,P34152,Q9CYK1,Q63961,Q9QYS9,O88393,Q3U0S6,Q8BZM1,P48787,P46938,B2RRD7,Q6P1E1,P09450,Q62312,Q9WUP0,Q64455,E9Q5F9,Q8K2Y9,P23950,Q6NZQ4,P11087,P31750,P97471,Q99MU3,P84244,P84089,Q04690,O70433,Q08024,Q8BUN5,Q99P91,Q8C4U3,Q91WL8,…	0.19307	0.596678	0.00940623
GO:0048856	anatomical structure development	P	22	2453	57	7572	0.385965	0.323957	over	Q61554,P11087,Q01149,P08121,Q8K4L6,P21570,Q9QZ03,Q8VEJ4,Q99J99,Q8BGZ7,Q61092,O70161,P04247,O88273,Q6R891,P15530,Q91VA1,Q8BSP2,P51827,A2ASZ8,P43407,Q2KHK6	Q02248,Q5NBX1,P40124,P28660,Q9R100,Q9Z1T1,Q7TMB8,Q9JLV5,Q3TKT4,P47757,P09803,Q8BRF7,Q9QYC0,Q9JLI8,Q06890,B1AZI6,Q9JI11,Q9CYT6,Q5SQX6,Q60875,O88735,Q9QUI0,Q9WTR5,O35955,Q8BK63,Q9EQG9,Q01279,Q8K1X4,P47811,Q8BKT7,P55288,P54763,Q9EPK2,Q9Z0M5,Q9QXN0,P48281,Q8VCN9,E9Q8I9,P15116,P55284,Q9Z1M0,Q8VCW4,Q925J9,P10417,P46938,Q62011,P10287,Q8CIF6,O70326,P27090,E9Q612,Q62280,Q3UGF1,P48441,O08983,P59598,Q8VDD5,…	0.193174	0.596678	0.00896861
GO:0072359	circulatory system development	P	6	519	57	7572	0.105263	0.068542	over	P21570,P11087,Q01149,P08121,Q61554,P04247	Q8BTM8,Q8VDD5,Q05793,P56480,P11276,E9Q555,P09405,P07356,Q9ESD7,Q8VHY0,P32921,P63101,P43406,P82198,P97449,Q80UM3,O89110,P06909,P27601,Q8R2Y2,P16406,Q9JJ06,P49817,Q8R3B1,P31230,Q03517,P15105,P39061,Q9QYB1,O35375,Q08481,P54761,P12815,P21956,P48025,P47811,Q9QVP9,Q9Z2G9,P20444,P01831,Q8BH43,P34152,Q9D868,P54763,Q9CPT4,P62746,P08122,Q61508,Q3UHC7,Q9ESB3,P98083,P97333,Q8VE70,Q9WU40,P33434,Q3TRM4,P54754,…	0.193729	0.597412	0.0115607
GO:0007423	sensory organ development	P	3	203	57	7572	0.0526316	0.0268093	over	Q91VA1,Q61554,A2ASZ8	P63158,P35293,Q00724,Q8VCL2,G3X9J0,P21460,Q8BPP1,Q5U5M8,A2AAY5,Q9DB90,P27090,Q9D856,P23359,P42227,P24549,Q9JHW9,Q62234,Q02789,Q6A026,Q811D0,Q4VA53,P23927,P30285,Q925J9,Q9D9I4,Q62312,P23242,P57757,Q02248,Q8K1H1,A2ALU4,Q9QZK2,Q9JKF6,Q80U72,P63001,P06909,Q6Q477,G5E829,Q9Z2N8,P49769,P29594,A2BH40,P31266,Q8CEE7,P28828,O54990,Q3UH53,O88848,Q8BNA6,Q6V4S5,Q04887,Q6A078,Q62148,Q6P5H2,Q8VCH7,E9PY46,Q3UGF1,…	0.196109	0.60093	0.0147783
GO:0071774	response to fibroblast growth factor	P	1	29	57	7572	0.0175439	0.0038299	over	P11087	Q9JKF1,Q91V41,P35235,P47941,P61148,Q8BGT1,P15655,B1AVY7,Q99N32,A2AKX3,Q08775,Q9QZF2,P35441,Q924A0,Q62009,P11087,P97494,Q8C196,O09172,O55042,P15379,P23949,Q8C4U3,Q6XUX1,P23950,Q02248,P97300,Q8BZ03,Q80YX1	0.19711	0.60093	0.0344828
GO:0048644	muscle organ morphogenesis	P	1	29	57	7572	0.0175439	0.0038299	over	P08121	O88393,O70421,Q9JIP6,P97471,Q9ES00,Q63961,Q925J9,P27090,P31266,E9Q557,Q02248,A2ARV4,A2ASS6,Q62234,Q8VCR8,Q91YE3,Q02566,P50752,P58771,P09542,P26883,P19123,P51667,Q8R3K3,P28700,P48787,O70468,Q6PDN3,P08121	0.19711	0.60093	0.0344828
GO:0002066	columnar/cuboidal epithelial cell development	P	1	29	57	7572	0.0175439	0.0038299	over	Q2KHK6	P19096,Q8K2C8,Q80U72,P63001,Q64261,P49698,Q9Z2A0,Q8CIF6,Q99KW3,P70441,P08228,Q8BXK9,A2AI08,Q8K3H5,P63005,Q8BTY2,Q3UGP8,P07607,Q2KHK6,P09803,Q9JJ06,Q8BZA9,Q8BR70,Q9Z0Z7,Q8R418,Q921J2,Q9WTL8,P26361,Q9QXN0	0.19711	0.60093	0.0344828
GO:0060415	muscle tissue morphogenesis	P	1	29	57	7572	0.0175439	0.0038299	over	P08121	O88393,O70421,Q9JIP6,P97471,Q9ES00,Q63961,Q925J9,P27090,P31266,E9Q557,Q02248,A2ARV4,A2ASS6,Q62234,Q8VCR8,Q91YE3,Q02566,P50752,P58771,P09542,P26883,P19123,P51667,Q8R3K3,P28700,P48787,O70468,Q6PDN3,P08121	0.19711	0.60093	0.0344828
GO:0045132	meiotic chromosome segregation	P	1	30	57	7572	0.0175439	0.00396197	over	Q8BSP2	Q64511,Q01320,Q9QZD4,Q8BGE5,Q9D666,Q8VCB1,Q61216,Q8BKJ9,Q9QUM7,Q8C5W4,Q8C5S7,Q9Z1R2,Q9Z148,Q3UA06,A2AG06,Q7TSY8,Q99JY9,P61161,Q9JL04,P63147,Q62388,Q76MZ3,Q6ZQK0,Q8C156,Q8BSP2,P42209,P49452,Q8CG48,Q8CG47,Q65Z40	0.203177	0.611486	0.0333333
GO:0050881	musculoskeletal movement	P	1	30	57	7572	0.0175439	0.00396197	over	P04247	P70699,P19123,Q6URW6,O55143,P58252,P07901,P50752,Q8BSK8,Q3UZA1,P48787,Q9Z2Y3,P54265,O88990,P11531,P51637,O35127,Q9Z2E9,Q70IV5,P04247,Q8VCR8,P11881,Q9EQH3,P11103,Q64105,Q9JLN9,Q9QYR6,O89116,Q60596,Q6Y7W8,Q5SPW0	0.203177	0.611486	0.0333333
GO:0009066	aspartate family amino acid metabolic process	P	1	30	57	7572	0.0175439	0.00396197	over	Q9R0B9	Q9JHW2,A0JNU3,Q61024,P05202,P05201,P16460,P46664,P28650,Q922D8,Q99JT9,A6H5Y3,Q9WU20,Q61753,Q8R238,Q8K3F7,Q8C1A3,D3YZG8,Q9WVQ5,Q9CQT1,Q8BGB7,Q9CQ65,O88986,Q9CQF6,Q8C0M9,P50247,Q68FL4,Q80SW1,Q9D2G2,Q9R0E1,Q9R0B9	0.203177	0.611486	0.0333333
GO:0050879	multicellular organismal movement	P	1	30	57	7572	0.0175439	0.00396197	over	P04247	P70699,P19123,Q6URW6,O55143,P58252,P07901,P50752,Q8BSK8,Q3UZA1,P48787,Q9Z2Y3,P54265,O88990,P11531,P51637,O35127,Q9Z2E9,Q70IV5,P04247,Q8VCR8,Q6Y7W8,Q5SPW0,P11881,Q9EQH3,P11103,Q64105,Q9JLN9,Q9QYR6,O89116,Q60596	0.203177	0.611486	0.0333333
GO:0045860	positive regulation of protein kinase activity	P	3	207	57	7572	0.0526316	0.0273376	over	P21570,Q61554,O54818	P12023,Q8CF89,Q3UHC7,Q922B6,Q61097,Q8BYC6,Q03963,Q01279,Q5F2E8,O08648,Q9JHS3,P49769,O88653,Q99N57,Q6ZQ29,Q61072,P28028,O35099,P56388,P97772,Q62120,P15655,Q9WTR2,Q3V3R4,Q8VHY0,Q99MN1,P35235,Q58A65,P06800,P01872,Q8VI36,P57759,P31938,P47941,P08228,Q61171,P35762,P70236,P04441,P48025,Q8BWG8,P47809,Q9Z1W9,Q63932,P98083,O09110,P15208,P61148,P35441,P05532,Q9Z1M0,Q80U28,P16056,Q9QYY0,Q9WVS7,P61793,P35546,…	0.203853	0.612538	0.0144928
GO:0001558	regulation of cell growth	P	3	208	57	7572	0.0526316	0.0274696	over	Q91VA1,Q6R891,A2AGX3	Q91YU8,Q6NZJ6,Q62167,O70456,Q8BY87,Q62448,P18760,Q60737,P43276,Q64010,Q9QWL7,Q3UYV9,Q80YD1,Q9QUI0,P19221,P35762,P60766,P56528,P31750,Q01279,Q8BI72,P70424,Q8CH72,O35598,Q9QVP9,Q91VA1,Q921I9,Q3UMU9,P34152,P84244,Q6SKR2,P62774,Q9JHI7,Q9QUJ7,B2RWS6,Q61165,Q8VBV3,Q8C3R1,Q9Z2X2,Q8K4Q0,Q9Z0F8,Q9Z0F4,Q80VJ3,O35943,Q8C4U3,P53690,Q61462,Q66JX5,Q8BNI4,Q6NZA9,P10417,Q6ZPV2,Q9WVS7,P27090,Q99JN2,Q9WVL6,Q61696,…	0.205801	0.616761	0.0144231
GO:0045926	negative regulation of growth	P	2	112	57	7572	0.0350877	0.0147913	over	Q6R891,A2AGX3	Q61696,Q62167,P68040,P97447,P67778,Q3TKT4,Q8VDP4,Q60953,Q9ERS2,Q6DIC0,Q8VCN5,Q9DCT2,Q99P72,P06802,P54103,Q60973,P29699,Q8BI72,P97471,Q8R1U2,O88531,P56389,P98078,D0QMC3,Q6R891,P23927,Q3UHC7,P60824,Q9ESB3,Q8BUN5,Q9QXD6,Q9Z2L7,Q9QYI5,P46414,P49698,Q60772,Q8R2Q8,P42128,Q9JIA7,P50153,P51667,Q8C4U3,Q64299,P10417,Q01721,P46662,Q64455,Q8JZP9,P28184,P23242,O70326,P27090,Q0PHV7,Q61271,Q923E4,Q61070,P13405,…	0.206106	0.616761	0.0178571
GO:0060070	canonical Wnt signaling pathway	P	2	113	57	7572	0.0350877	0.0149234	over	P11087,Q8VEJ4	Q99JY8,Q02248,Q924A0,Q61315,O70421,Q60838,P21279,O08579,Q9Z138,Q3UCV8,P49769,Q80U19,Q8BGU5,Q61025,P46938,Q3ULA2,O35625,P10287,A2ARI4,P30999,Q9WTM5,P09803,O09106,P08226,P59113,P70441,P49817,Q9JI11,P70288,P97855,Q9WV60,Q8BK63,Q9JI10,P47811,Q9WU28,P98078,Q2NL51,P12023,Q8CFE4,Q9QXD8,Q3UHC7,Q6VGS5,P15116,Q8C4U3,Q9R1E0,Q8VI56,Q09XV5,Q91YU6,Q62441,O70326,Q8C6I2,E9Q612,Q0PHV7,Q8R1K1,Q04887,Q9QUN9,P63002,…	0.208866	0.616761	0.0176991
GO:0044380	protein localization to cytoskeleton	P	1	31	57	7572	0.0175439	0.00409403	over	Q6R891	O08808,Q9WV60,Q8R001,Q61166,Q6PER3,O70583,Q9QUS6,Q3U410,Q99KJ8,P42859,Q9DC28,Q8BUK6,Q62036,Q9R0L6,P33215,P97477,Q9D5R3,Q7TME2,E9Q7G0,Q9QYR6,Q7M759,Q8VCV1,Q8VEK3,Q6R891,Q9CZ44,Q61043,Q63850,Q61315,Q8JZP9,Q8R1N4,Q148V8	0.2092	0.616761	0.0322581
GO:0070527	platelet aggregation	P	1	31	57	7572	0.0175439	0.00409403	over	O70161	P59016,P48025,P20444,P25911,P05208,P61922,P0C605,P28867,Q8VCM7,P31809,P40240,P39655,Q07235,O88792,Q9WV69,Q62011,P29351,Q8K0E8,P06909,Q922R8,O08599,P63094,E9PV24,Q60770,O54890,Q8K1B8,Q9JHK5,P61226,P26618,Q8VED2,O70161	0.2092	0.616761	0.0322581
GO:0010812	negative regulation of cell-substrate adhesion	P	1	31	57	7572	0.0175439	0.00409403	over	P11087	Q62009,O70589,P26450,Q04690,Q8JZM8,P35441,Q8VEN2,O70624,Q91ZX7,Q9WUM4,Q8BK67,P05480,Q8BRT1,Q9WV69,O08586,P53690,Q8K1N2,O54834,Q8CCN5,P51910,P57780,Q08879,Q61140,Q8BYA0,P20918,P11087,P16045,Q9QUI0,O88559,Q8BH44,B9EKR1	0.2092	0.616761	0.0322581
GO:0001656	metanephros development	P	1	31	57	7572	0.0175439	0.00409403	over	Q61554	O70326,Q02248,P42225,O35245,P05622,A2ARI4,Q05860,P97471,P23359,Q8R1S4,Q04887,P45376,P31361,Q02013,Q8QZT1,Q61292,Q64314,P26618,P35546,P46938,Q60994,Q61554,Q6A026,P49935,Q04690,Q8BVF7,A2ARA8,Q8VCH7,Q8C3K6,P10417,Q9R1B9	0.2092	0.616761	0.0322581
GO:0009069	serine family amino acid metabolic process	P	1	31	57	7572	0.0175439	0.00409403	over	Q99J99	Q91WK5,Q8CFA2,P97494,O09172,Q91WT9,Q64737,P50431,Q61753,Q9CZN7,Q99LS3,Q99K85,Q8R238,Q922D8,Q80W22,Q9JMH6,Q8BH69,P97364,Q9JLI6,Q9WVQ5,Q9CQT1,Q8BGB7,Q8VCN5,P52196,Q99J99,Q9DBE0,O88986,Q8K3F7,P50247,Q68FL4,Q80SW1,Q8C1A3	0.2092	0.616761	0.0322581
GO:0097366	response to bronchodilator	P	1	31	57	7572	0.0175439	0.00409403	over	Q6R891	O08553,Q9ERU9,O09106,P0DP27,P63328,P08228,P00493,Q60829,Q6R891,Q9CQE5,P24529,Q64237,Q01065,Q8BRU6,P43406,P10639,Q91YE3,Q9Z0X1,P39054,Q64010,Q60668,P31428,O54865,A6H5Y3,Q91Y86,Q61140,P35441,P39429,Q9R1E0,P28184,Q02013	0.2092	0.616761	0.0322581
GO:0007601	visual perception	P	1	31	57	7572	0.0175439	0.00409403	over	P11087	Q00724,Q9JM62,Q61292,P58281,Q69ZF7,P51885,P06909,P11087,Q99104,Q8BTY2,Q8BXK9,Q9CXZ1,O88531,P56695,Q9QYF1,Q9CQV7,P24529,Q505D7,Q8VCH7,Q9CR48,Q8BW10,Q8CC27,Q3UMW8,Q9ER97,Q9Z2R6,O55057,Q9JJZ8,O35385,Q9R0X5,Q8K3H5,Q9DBX2	0.2092	0.616761	0.0322581
GO:0070838	divalent metal ion transport	P	3	211	57	7572	0.0526316	0.0278658	over	Q3UP38,Q9QZ03,A2ASZ8	P70302,P83093,Q8BWG9,Q3UP38,Q80ZJ8,Q7TQ48,P19437,Q8BH10,Q6P8G8,O55143,P14824,Q9D7Z6,Q6Q477,P70227,Q8K1M6,G5E829,P11881,O89053,O08532,Q7TN37,Q6PHZ2,P49817,Q6P069,P63328,Q923T9,Q9Z329,Q80YW5,P68404,Q9JJX6,P28652,P48281,Q80XR2,P11798,O35245,P49769,P70414,Q62077,Q923J1,Q9Z1M0,Q8R3Q0,Q9R1W5,Q9WUP0,P51675,Q9JLJ1,O89109,Q02789,Q01815,Q9JIP4,Q9R244,Q9Z1T1,O54774,Q78IQ7,Q8R4H9,Q60738,Q9JKN1,Q8BJM5,Q9QZ03,…	0.211671	0.623069	0.014218
GO:0031670	cellular response to nutrient	P	1	32	57	7572	0.0175439	0.0042261	over	P11087	Q64705,P70365,P48281,Q9CSN1,Q925J9,Q64127,Q8BX02,Q80YX1,P27773,G5E829,Q8C4U3,P63089,P22005,P11087,Q62009,Q61592,P08113,Q64511,Q7TN37,P08228,Q9JJX6,Q80UV9,P60487,Q61093,Q61462,Q8BKX1,Q9CR84,Q9JK42,P14901,P11152,P55271,Q6PFX9	0.215177	0.626515	0.03125
GO:0045670	regulation of osteoclast differentiation	P	1	32	57	7572	0.0175439	0.0042261	over	Q61554	Q61554,Q02248,P31809,Q9ES52,P26450,Q04690,Q91V08,Q8C4U3,Q9CXD9,P56388,Q6P1Y8,P00920,P63094,O54890,Q9WV60,P09581,Q01147,P51675,O35516,P70196,P07141,O35235,O54885,Q9Z0U1,Q9R1Q9,Q9JLN9,Q9CYH2,O88939,Q8BMS9,Q64092,Q61315,O08580	0.215177	0.626515	0.03125
GO:0006661	phosphatidylinositol biosynthetic process	P	1	32	57	7572	0.0175439	0.0042261	over	O70161	O70152,Q3UUQ7,Q9R1S3,Q9WTK3,Q9JJQ0,Q91YL7,Q9D1Q4,Q8K358,Q91YV9,Q3TQR0,A2A559,Q64323,Q8C398,Q6PD26,Q8BXQ2,Q9CXY9,Q61194,P42337,Q6PF93,O35904,Q9JHG7,P12023,O55023,Q8CIH5,Q2TBE6,Q6P549,Q80WQ2,Q8VDP6,Q60714,P98191,P15655,O70161	0.215177	0.626515	0.03125
GO:2001259	positive regulation of cation channel activity	P	1	32	57	7572	0.0175439	0.0042261	over	Q3UP38	P42859,O35245,O35668,Q8BSY0,P70302,Q8CIH5,P83093,Q3UP38,O09131,P0DP27,Q80W21,Q9ET78,O08532,Q9QXY6,P49615,P56565,O55126,Q8CC27,Q7TN79,P0C605,P47212,P18760,P54763,P15261,Q61768,Q4ACU6,Q8C8R3,Q9JI91,G5E8K5,Q8CFI0,O70370,O88351	0.215177	0.626515	0.03125
GO:0019730	antimicrobial humoral response	P	1	32	57	7572	0.0175439	0.0042261	over	P21570	P06339,P12023,P01869,P01887,Q3TMQ6,P62862,P01592,P32648,P41539,P57774,P21570,P11477,Q67E05,Q9D8T0,Q9DD06,Q8K0E8,Q60997,E9PV24,P50404,P16858,P50446,P16110,P62889,Q9CZX8,P19221,O88593,Q9ESB3,P31725,P60603,Q9Z126,O09049,P35230	0.215177	0.626515	0.03125
GO:0042398	cellular modified amino acid biosynthetic process	P	1	32	57	7572	0.0175439	0.0042261	over	Q9R0B9	Q9D964,O35969,Q60714,Q9JJ00,Q9Z1X2,Q99LH2,P51855,P97494,Q9Z2A9,O09172,Q99KB8,Q922D8,Q3V3R1,Q9D110,P48760,Q8BJ64,Q9DBF1,Q9NYQ2,Q9JLJ2,P45952,Q91ZE0,Q04447,P30275,P07310,Q6P8J7,Q9CWJ9,Q64737,P00375,Q05915,Q9R0E1,Q9R0B9,Q99LX0	0.215177	0.626515	0.03125
GO:0072511	divalent inorganic cation transport	P	3	213	57	7572	0.0526316	0.02813	over	Q3UP38,Q9QZ03,A2ASZ8	P70302,P83093,Q8BWG9,Q3UP38,Q80ZJ8,Q7TQ48,P19437,Q8BH10,Q6P8G8,O55143,P14824,Q9D7Z6,Q6Q477,P70227,Q8K1M6,G5E829,P11881,O89053,O08532,Q7TN37,Q6PHZ2,P49817,Q6P069,P63328,Q923T9,Q9Z329,Q80YW5,P68404,Q9JJX6,P28652,P48281,Q80XR2,P11798,O35245,P49769,P70414,Q62077,Q923J1,Q9Z1M0,Q8R3Q0,Q9R1W5,Q9WUP0,P51675,Q9JLJ1,O89109,Q02789,Q01815,Q9JIP4,Q9R244,Q8R4H9,Q8K273,O88968,P49282,Q9Z1T1,O54774,Q78IQ7,Q60738,…	0.215606	0.626792	0.0140845
GO:0032147	activation of protein kinase activity	P	2	116	57	7572	0.0350877	0.0153196	over	P21570,Q61554	P12023,Q8CF89,Q3UHC7,Q922B6,Q61097,Q8BYC6,Q03963,Q01279,Q5F2E8,O08648,Q9JHS3,P49769,O88653,Q99N57,Q6ZQ29,Q61072,P28028,O35099,P56388,P97772,Q62120,P15655,Q9WTR2,Q3V3R4,Q8VHY0,Q99MN1,P35235,Q58A65,P06800,P01872,Q8VI36,P57759,P31938,P47941,P08228,Q61171,P35762,P70236,P04441,P48025,Q8BWG8,P47809,Q9Z1W9,Q63932,P98083,O09110,P15208,P61148,P35441,P05532,Q9Z1M0,Q80U28,P16056,Q9QYY0,Q9WVS7,P61793,P35546,…	0.217168	0.630356	0.0172414
GO:0050953	sensory perception of light stimulus	P	1	33	57	7572	0.0175439	0.00435816	over	P11087	Q61292,P58281,Q69ZF7,P51885,P06909,P11087,Q99104,Q8BTY2,Q8BXK9,Q9CXZ1,O88531,P56695,Q9QYF1,Q9CQV7,P24529,Q505D7,Q8VCH7,Q9CR48,Q8BW10,Q8CC27,Q3UMW8,Q9ER97,Q9Z2R6,O55057,Q9JJZ8,O35385,Q9R0X5,Q8K3H5,Q9DBX2,Q00724,Q9JM62,Q9ES64,Q80T11	0.22111	0.640074	0.030303
GO:0001568	blood vessel development	P	4	321	57	7572	0.0701754	0.042393	over	P21570,P08121,P11087,Q01149	Q8BTM8,Q8VDD5,Q05793,P56480,P11276,E9Q555,P09405,P07356,Q9ESD7,Q8VHY0,P32921,P63101,P43406,P82198,P97449,Q80UM3,O89110,P06909,P27601,Q8R2Y2,P16406,Q9JJ06,P49817,Q8R3B1,P31230,Q03517,P15105,P39061,Q9QYB1,O35375,Q08481,P54761,P12815,P21956,P48025,P47811,Q9QVP9,Q9Z2G9,P20444,P01831,Q8BH43,P34152,Q9D868,P54763,Q9CPT4,P62746,P08122,Q61508,Q3UHC7,Q9ESB3,P98083,P97333,Q8VE70,Q9WU40,P33434,Q3TRM4,P54754,…	0.221487	0.640074	0.0124611
GO:0120031	plasma membrane bounded cell projection assembly	P	3	216	57	7572	0.0526316	0.0285261	over	Q91XQ0,Q6R891,Q6P5D4	Q91Z67,Q61879,Q60598,Q8K2Q9,Q99M51,P97333,Q62036,P63147,A2ARZ3,Q8BTM8,Q61001,P13020,Q9WVK4,Q99JY9,O55131,P61161,Q8C1B7,Q6PB44,Q9R1T4,Q9QXY6,Q9EPC1,P55258,Q8K1X1,P42208,P51863,P28658,Q9WUL7,Q8K4G5,E9Q236,P57746,P35288,O08848,Q9QWY8,O88398,Q8C4B4,Q9ERB0,Q9R0L6,Q8K012,Q68EF0,Q8BTU1,E9PY46,O88848,Q61025,P28741,Q6NVF0,Q8R0K9,P48725,Q8BND3,Q8R1N4,G5E861,Q3UK10,Q9CZS3,Q8C6S9,Q3UGF1,Q6P6J9,Q45VK7,Q8BS45,…	0.221538	0.640074	0.0138889
GO:0002376	immune system process	P	11	1130	57	7572	0.192982	0.149234	over	Q8BGZ7,Q3UP38,Q3U1F9,P15530,Q61475,P21570,Q8BSP2,P04247,Q9JLC3,Q61554,P08121	Q8VDD5,Q80U72,Q8C3J5,P84444,P26041,Q811D0,P35762,O55033,Q68FF6,Q8C147,P63158,Q9EPB4,Q8R1R3,Q99KQ4,P29452,Q06890,P12023,P05555,Q99MB1,O55042,O70200,P98086,Q62120,Q9EQU3,Q9QUN7,P15261,Q07813,O08734,O88559,P10417,P06800,P42230,P42232,Q69ZR2,Q00993,Q5SVQ0,Q9WVF8,P15806,Q922D8,P10107,Q9D8B7,P14404,P70268,P70677,O88522,Q8K1X4,A2AF47,P25911,O88351,Q8BZN6,O35904,Q8CFN5,Q62245,Q02384,P01865,P08508,P01869,…	0.222569	0.640096	0.00973451
GO:0070588	calcium ion transmembrane transport	P	2	118	57	7572	0.0350877	0.0155837	over	Q3UP38,A2ASZ8	Q9Z2I0,Q60932,Q99JB2,Q3UMR5,Q8VCX5,Q8CD10,Q9CXD6,Q810S1,Q9CTY5,Q9DB10,Q6GQS1,P11531,O09131,Q6PHZ2,P0DP27,Q80W21,Q9D1X0,O09161,Q01063,Q8C8R3,P70414,Q9DAV9,Q01815,Q8BSY0,Q99104,P42859,O35245,O35668,P70302,Q8CIH5,P83093,Q3UP38,P58281,Q8JZQ2,Q8BHE8,P70227,P51432,P11881,P43406,P06800,Q8R3B1,Q8R180,Q9Z329,P26883,Q8CGZ0,Q9Z1B3,P06240,Q4KWH5,Q8K394,Q62077,P84444,Q9Z1M0,Q3USB7,P15655,Q8K2J0,O08808,P29351,…	0.22272	0.640096	0.0169492
GO:0006955	immune response	P	7	658	57	7572	0.122807	0.0868991	over	Q3UP38,Q3U1F9,P15530,Q61475,P21570,Q9JLC3,P08121	P01865,P08508,P01869,P01027,P01867,P20491,P08101,P06339,P04104,P39039,P41317,P97290,P06909,P00493,P97821,P23591,P49935,P04187,O88662,Q9QZL0,P06800,P48453,P31809,P63017,P01900,P23492,P01902,P01897,P36371,Q921M7,O70439,P14430,P01898,Q61559,P01901,P04223,P14432,P01887,Q61160,Q64726,Q9Z1M0,P11609,P70387,O55186,P43247,Q8VIJ6,Q8K310,P63158,Q9EPB4,Q8C2Q3,Q99K48,Q60520,P23475,Q8R326,P27641,P0DOV2,Q91VJ1,…	0.22323	0.640096	0.0106383
[truncated: 889 more rows]

## Sheet: Table S3
Table S3. The list of 37 significantly changed metabolites in AOM/DSS-induced CRC mice treated by YQSJ.
adduct	Name	VIP	Fold change	p-value	m/z	rt(s)	HMDB	KEGG	SuperClass	Class	SubClass
[M+OH]-	Trimellitic acid anhydride	1.17262	0.153479	0.0024201	209.008	445.906			Organoheterocyclic compounds	Benzofurans	Benzofuranones
[truncated: 36 more rows]

## Sheet: Table S4
Table S4. The list of 227 significantly changed metabolites at the end point in CRC group.
[truncated: 228 more rows]

[truncated: 6 more sheets: Table S5, Table S6, Table S7, Table S8, Table S9, Table S10]
